# Supplementary material for: The Role of Pseudo-Orthocaspase (SyOC) of Synechocystis sp. PCC 6803 in Attenuating the Effect of Oxidative Stress
Source: Front Microbiol. 2021 Feb 4;12:634366. doi: 10.3389/fmicb.2021.634366 (PMC7889975; doi:10.3389/fmicb.2021.634366)
Supplement: Supplementary file 2 [file Table_2.XLSX]

## Sheet: Processed Data
Supplementary Table 2. Log2 LFQ intensity of proteomic data.
log2 LFQ intensity
WT_control_1	WT_control_2	WT_control_3	WT_control_4	∆OCmutant_control_1	∆OCmutant_control_2	∆OCmutant_control_3	∆OCmutant_control_4	WT_H2O2_1	WT_H2O2_2	WT_H2O2_3	WT_H2O2_4	∆OCmutant_H2O2_1	∆OCmutant_H2O2_2	∆OCmutant_H2O2_3	∆OCmutant_H2O2_4	Peptides	Razor + unique peptides	Unique peptides	Sequence coverage [%]	Unique + razor sequence coverage [%]	Unique sequence coverage [%]	Mol. weight [kDa]	Q-value	Score	Intensity	MS/MS count	MS/MS count WT_control_1	MS/MS count WT_control_2	MS/MS count WT_control_3	MS/MS count WT_control_4	MS/MS count ∆OCmutant_control_1	MS/MS count ∆OCmutant_control_2	MS/MS count ∆OCmutant_control_3	MS/MS count ∆OCmutant_control_4	MS/MS count WT_H2O2_1	MS/MS count WT_H2O2_2	MS/MS count WT_H2O2_3	MS/MS count WT_H2O2_4	MS/MS count ∆OCmutant_H2O2_1	MS/MS count ∆OCmutant_H2O2_2	MS/MS count ∆OCmutant_H2O2_3	MS/MS count ∆OCmutant_H2O2_4	Protein IDs	Majority protein IDs	Gene name	UniProt names	Protein name	Pfam	KEGG name
34.369	34.5429	34.4231	34.4584	34.4327	34.2698	34.2708	34.3445	34.9034	34.8359	34.7351	34.8717	34.7912	34.6977	34.4692	34.7572	46	46	46	69.8	69.8	69.8	55.902	0	323.31	752160000000	2952	162	195	183	187	184	173	173	168	209	195	182	209	193	162	179	198	P05429 | PSBB_SYNY3	P05429 | PSBB_SYNY3	psbB	PSBB_SYNY3	Photosystem II CP47 reaction center protein	PSII	Photosynthesis
29.9724	29.6979	29.7914	29.887	29.6172	29.5764	29.7359	29.6513	30.1135	30.0748	30.0054	29.9814	30.3659	30.3983	30.4798	30.4976	6	6	6	58	58	58	9.4485	0	323.31	31627000000	179	11	10	8	12	11	10	12	11	11	13	10	14	12	12	9	13	P09190 | PSBE_SYNY3	P09190 | PSBE_SYNY3	psbE	PSBE_SYNY3	Cytochrome b559 subunit alpha	Cytochrom_B559;Cytochrom_B559a	Photosynthesis
28.174	27.7267	27.5329	27.7149	27.4842	27.5193	27.4345	27.6835	27.8113	27.6391	27.7935	27.9586	27.9464	27.9358	27.944	27.8361	2	2	2	97.7	97.7	97.7	4.9328	0	100.06	6683900000	57	5	3	3	4	3	3	2	4	4	3	3	3	5	4	4	4	P09191 | PSBF_SYNY3	P09191 | PSBF_SYNY3	psbF	PSBF_SYNY3	Cytochrome b559 subunit beta	Cytochrom_B559	Photosynthesis
33.3267	33.4615	33.375	33.1299	33.2097	32.9418	33.0845	33.3062	33.6756	33.5169	33.3236	33.6149	33.31	33.2895	33.4463	33.4608	23	23	23	49.7	49.7	49.7	39.492	0	323.31	314600000000	994	61	70	65	56	67	65	63	61	70	71	61	67	55	48	58	56	P09192 | PSBD_SYNY3	P09192 | PSBD_SYNY3	psbD	PSBD_SYNY3	Photosystem II D2 protein	Photo_RC	Photosynthesis
33.9193	34.1995	33.9387	33.9009	33.9472	33.8815	33.8823	33.9002	34.5386	34.4427	34.4065	34.3031	34.4354	34.347	34.1611	34.3631	38	38	38	53	53	53	50.302	0	323.31	559960000000	1804	110	120	106	114	105	93	98	114	129	118	113	140	128	86	110	120	P09193 | PSBC_SYNY3	P09193 | PSBC_SYNY3	psbC	PSBC_SYNY3	Photosystem II CP43 reaction center protein	PSII
29.3475	29.3043	29.0459	29.2421	29.1849	29.3961	29.1725	29.3575	29.5373	29.3005	29.5931	29.3794	29.6793	29.7349	29.6048	29.6963	13	13	13	51.2	51.2	51.2	35.318	0	302.13	20793000000	275	17	16	16	16	16	19	17	19	15	12	16	22	18	18	18	20	P0DJF8 | MTAP_SYNY3	P0DJF8 | MTAP_SYNY3	mtnP	MTAP_SYNY3	S-methyl-5'-thioadenosine phosphorylase	PNP_UDP_1	Cysteine and methionine metabolism
33.9663	33.7969	33.8892	33.7782	33.7878	33.7685	33.9016	33.7606	34.1161	34.1358	34.0333	33.8741	34.1282	34.2356	34.317	34.1892	24	24	24	65.3	65.3	65.3	29.911	0	323.31	493820000000	1198	85	67	64	75	64	66	80	65	61	62	66	65	87	93	116	82	P10549 | PSBO_SYNY3	P10549 | PSBO_SYNY3	psbO	PSBO_SYNY3	Photosystem II manganese-stabilizing polypeptide	MSP	Photosynthesis
33.122	33.5597	33.9537	33.3574	33.748	33.6809	33.7943	33.3532	33.9876	34.0499	33.846	33.5707	33.9895	33.9397	33.3344	33.9094	12	12	12	100	100	100	8.145	0	323.31	427580000000	981	63	66	57	64	52	60	59	59	58	57	53	60	76	67	64	66	P12975 | PSAE_SYNY3	P12975 | PSAE_SYNY3	psaE	PSAE_SYNY3	Photosystem I reaction center subunit IV	PSI_PsaE	Photosynthesis
29.6906	28.4743	29.3357	28.3929	28.3452	28.2005	28.8363	28.0054	29.2881	29.3622	28.9255	29.8801	29.4205	28.6772	29.0953	28.8005	2	2	2	25	25	25	7.1164	0	25.345	15867000000	78	3	5	4	4	5	5	6	5	5	5	5	4	7	6	4	5	P14835 | PSBH_SYNY3	P14835 | PSBH_SYNY3	psbH	PSBH_SYNY3	Photosystem II reaction center protein H	PsbH	Photosynthesis
28.7326	28.438	27.7922	28.4419	27.8842	28.1987	27.8642	28.4274	28.0236	27.7066	28.3701	27.8383	28.2325	28.7096	28.8124	28.7341	9	9	9	24.8	24.8	24.8	49.747	0	86.521	9714300000	148	11	9	8	10	8	9	8	11	9	10	8	6	8	12	9	12	P15729 | GLCP_SYNY3	P15729 | GLCP_SYNY3	gtr	GLCP_SYNY3	Glucose transport protein	Sugar_tr	Meiosis - yeast
22.6437	NaN	NaN	NaN	NaN	NaN	NaN	NaN	NaN	NaN	23.8047	NaN	NaN	NaN	NaN	NaN	4	4	4	10.6	10.6	10.6	59.145	0	6.6109	84948000	14	2	1	1	2	0	0	0	0	0	1	2	1	1	1	1	1	P15730 | Y772_SYNY3	P15730 | Y772_SYNY3	sll0772	Y772_SYNY3	Uncharacterized protein sll0772	OprB
32.9854	33.3973	33.2473	33.0837	33.2855	33.2053	33.1413	33.2398	33.4698	33.3875	33.3141	33.1664	33.2047	33.28	33.1326	33.2321	11	11	11	29.4	29.4	29.4	39.721	0	323.31	295910000000	549	35	36	35	37	32	34	35	37	38	30	37	39	31	31	31	31	P16033 | PSBA2_SYNY3;P07826 | PSBA1_SYNY3	P16033 | PSBA2_SYNY3	psbA1	PSBA1_SYNY3	Photosystem II protein D1 1	Photo_RC	Photosynthesis
31.5966	31.1787	31.3852	31.3861	31.1544	31.2843	31.3561	31.3303	31.638	31.3944	31.486	31.5709	31.7852	31.6986	31.5741	31.6548	23	23	23	84.1	84.1	84.1	34.605	0	323.31	88228000000	564	32	30	34	37	34	29	37	35	36	32	31	38	38	35	44	42	P17253 | ATPG_SYNY3	P17253 | ATPG_SYNY3	atpG	ATPG_SYNY3	ATP synthase gamma chain	ATP-synt	Oxidative phosphorylation;Photosynthesis
31.8171	31.8956	31.7842	31.8668	31.8661	31.8194	31.8667	31.77	32.0512	31.9754	31.9209	31.9095	31.7771	32.0558	31.8963	31.887	26	26	26	68.1	68.1	68.1	27.345	0	304.67	113880000000	770	50	44	54	47	51	45	52	48	54	54	47	50	41	45	46	42	P19050 | NDHK1_SYNY3	P19050 | NDHK1_SYNY3	ndhK1	NDHK1_SYNY3	NAD(P)H-quinone oxidoreductase subunit K 1	Oxidored_q6	Oxidative phosphorylation
30.6878	30.7246	30.6316	30.7434	30.6192	30.8006	30.7426	30.4782	30.8527	30.7093	30.7649	31.1219	31.3064	31.1397	30.9998	31.2234	16	16	16	43.6	43.6	43.6	20.593	0	93.927	57332000000	412	23	25	25	24	26	23	27	23	28	29	24	28	28	29	24	26	P19125 | NDHJ_SYNY3	P19125 | NDHJ_SYNY3	ndhJ	NDHJ_SYNY3	NAD(P)H-quinone oxidoreductase subunit J	Complex1_30kDa	Oxidative phosphorylation
34.3468	34.7067	35.1816	34.6143	34.9697	34.8326	35.1179	34.3129	35.2869	35.0711	34.8368	34.8453	35.1116	35.0511	34.1475	35.0661	26	26	26	90.8	90.8	90.8	15.644	0	323.31	901790000000	1447	81	112	90	93	76	87	87	87	93	92	82	85	105	85	93	99	P19569 | PSAD_SYNY3	P19569 | PSAD_SYNY3	psaD	PSAD_SYNY3	Photosystem I reaction center subunit II	PsaD	Photosynthesis
27.2587	26.7962	26.9163	27.0154	26.8018	27.1461	27.0249	27.0418	26.9091	26.8957	27.2396	26.8844	27.0031	27.3787	27.3249	27.19	30	30	30	59.7	59.7	59.7	74.535	0	228.98	4151000000	246	18	14	10	17	16	17	13	18	13	9	15	10	15	20	22	19	P20169 | DSPA_SYNY3	P20169 | DSPA_SYNY3	dspA	DSPA_SYNY3	Drug sensory protein A	HAMP;HATPase_c;HisKA;PAS	Two-component system
29.5718	29.2604	29.1756	29.4198	29.2113	29.322	29.306	29.4119	28.8015	29.0178	29.121	29.209	28.9939	29.0397	29.3065	28.8433	36	36	36	68.5	68.5	68.5	57.146	0	323.31	18554000000	477	40	28	30	45	25	32	30	33	24	23	30	26	26	29	32	24	P20170 | TRPE_SYNY3	P20170 | TRPE_SYNY3	trpE	TRPE_SYNY3	Anthranilate synthase component 1	Anth_synt_I_N;Chorismate_bind	Phenylalanine, tyrosine and tryptophan biosynthesis
24.3859	NaN	NaN	NaN	NaN	NaN	NaN	NaN	NaN	NaN	NaN	NaN	NaN	NaN	NaN	NaN	2	2	2	9.1	9.1	9.1	40.495	0	4.9221	157460000	12	3	1	1	1	1	1	1	1	0	0	1	1	0	0	0	0	P20388 | DESA_SYNY3	P20388 | DESA_SYNY3	desA	DESA_SYNY3	Delta(12)-fatty-acid desaturase	FA_desaturase	Biosynthesis of unsaturated fatty acids;Two-component system
28.904	29.2004	29.3454	29.3196	28.7473	28.6602	29.0072	28.4199	29.0256	28.7569	28.8396	28.8166	29.0681	29.3103	28.6124	29.3723	3	3	3	14.3	14.3	14.3	8.5895	0	22.261	15733000000	115	7	10	6	8	4	8	7	7	7	6	8	7	8	6	7	9	P20804 | ACP_SYNY3	P20804 | ACP_SYNY3	acpP	ACP_SYNY3	Acyl carrier protein	PP-binding
33.0135	33.9931	34.3305	34.0194	34.2537	34.1469	34.188	33.3266	34.288	34.3372	34.327	34.1265	34.2423	34.1332	33.096	34.0804	11	11	11	73	73	73	13.146	0	323.31	503540000000	806	46	50	53	56	48	42	49	46	47	48	52	55	58	50	50	56	P21697 | PLAS_SYNY3	P21697 | PLAS_SYNY3	petE	PLAS_SYNY3	Plastocyanin	Copper-bind	Photosynthesis
34.2598	34.3366	34.4229	34.4117	34.3072	34.3873	34.4508	34.2276	34.5948	34.4615	34.4444	34.5118	34.8905	34.6114	34.4478	34.6457	93	92	92	94.6	94.6	94.6	57.774	0	323.31	695090000000	3193	201	189	198	203	203	181	203	185	215	199	197	201	230	168	207	213	P22034 | CH602_SYNY3	P22034 | CH602_SYNY3	groL2	CH602_SYNY3	60 kDa chaperonin 2	Cpn60_TCP1	ko05152;RNA degradation;Type I diabetes mellitus
27.649	27.4716	27.3226	27.5792	27.4984	27.6846	27.51	27.7064	27.5524	27.5376	27.6127	27.4053	28.0405	28.1021	27.9585	28.1927	15	15	15	53.4	53.4	53.4	39.5	0	210.49	6424500000	185	10	12	9	11	12	13	11	13	13	10	11	13	14	11	10	12	P22040 | Y415_SYNY3	P22040 | Y415_SYNY3	sll0415	Y415_SYNY3	Uncharacterized ABC transporter ATP-binding protein sll0415	ABC_tran
33.8576	33.7781	33.4219	33.7411	33.3752	33.5778	33.4735	33.7709	33.4129	33.564	33.6804	33.3803	33.597	33.8746	33.957	33.8002	72	71	71	74.2	74.2	74.2	67.613	0	323.31	397420000000	2317	149	162	149	156	147	143	152	147	141	137	142	139	137	138	140	138	P22358 | DNAK2_SYNY3	P22358 | DNAK2_SYNY3	dnaK2	DNAK2_SYNY3	Chaperone protein dnaK2	HSP70	ko05152;RNA degradation
29.1605	30.0957	29.3943	29.8239	29.3989	29.4758	29.5907	29.1376	30.1424	29.846	30.2923	29.5919	31.5933	30.5127	29.955	31.2568	11	11	11	60.9	60.9	60.9	13.259	0	94.553	33334000000	213	9	15	10	13	8	15	12	10	16	9	17	8	25	16	10	20	P23349 | RL7_SYNY3	P23349 | RL7_SYNY3	rplL	RL7_SYNY3	50S ribosomal protein L7/L12	Ribosomal_L12	Ribosome
30.5696	30.8823	30.8514	30.7689	30.6275	30.565	30.8989	30.651	31.195	31.0299	31.0016	30.9579	31.1937	31.2248	30.7457	31.0536	19	19	19	81.5	81.5	81.5	18.675	0	323.31	58261000000	467	28	29	33	31	28	23	33	26	29	29	25	32	38	25	31	27	P23350 | RL10_SYNY3	P23350 | RL10_SYNY3	rplJ	RL10_SYNY3	50S ribosomal protein L10	Ribosomal_L10	Ribosome
30.3006	30.4088	30.3508	30.4112	30.4746	30.4673	30.421	30.3715	29.9556	30.3579	30.359	30.1414	29.8054	30.2062	30.3958	30.0002	22	22	22	66.6	66.6	66.6	39.287	0	323.31	38097000000	395	29	28	24	22	30	26	29	27	21	21	24	26	19	18	27	24	P23353 | AROC_SYNY3	P23353 | AROC_SYNY3	aroC	AROC_SYNY3	Chorismate synthase	Chorismate_synt	Phenylalanine, tyrosine and tryptophan biosynthesis
28.0766	28.1892	27.8631	28.2531	28.1035	28.6797	28.4558	28.5517	29.1864	28.6681	28.8428	28.6388	29.6462	29.7414	29.6028	29.916	15	15	15	81.4	81.4	81.4	18.331	0	99.065	14593000000	192	9	11	11	13	14	13	14	13	12	10	11	7	17	13	11	13	P24602 | BFR_SYNY3	P24602 | BFR_SYNY3	bfr	BFR_SYNY3	Bacterioferritin	Ferritin
32.2841	32.0771	32.0576	32.0544	31.7419	31.877	31.8138	31.8392	32.3133	32.2854	32.3882	32.0617	32.271	32.4822	32.4529	32.3946	24	24	24	57.6	57.6	57.6	35.23	0	323.31	138610000000	750	47	48	46	50	47	40	42	39	55	49	45	52	55	40	47	48	P26287 | CYF_SYNY3	P26287 | CYF_SYNY3	petA	CYF_SYNY3	Cytochrome f	Apocytochr_F_C	Photosynthesis
32.3497	32.5095	32.5647	32.3072	32.054	32.1613	32.166	32.1913	32.7787	32.5516	32.3745	32.6098	32.3718	32.5508	32.251	32.3258	19	19	19	70	70	70	18.996	0	323.31	166000000000	968	71	71	63	60	55	54	58	60	61	57	58	62	59	58	64	57	P26290 | UCRIB_SYNY3	P26290 | UCRIB_SYNY3	petC2	UCRIB_SYNY3	Cytochrome b6-f complex iron-sulfur subunit 2	CytB6-F_Fe-S;Rieske	Photosynthesis
30.1381	30.0318	29.8428	30.1675	29.9687	29.8571	29.9347	29.8809	30.5262	30.3335	30.1683	30.4678	30.3895	30.5037	30.746	30.6603	17	17	17	43.8	43.8	43.8	40.548	0	219.57	37310000000	423	24	23	27	28	22	21	19	25	31	30	29	31	23	26	32	32	P26522 | NU1C_SYNY3	P26522 | NU1C_SYNY3	ndhA	NU1C_SYNY3	NAD(P)H-quinone oxidoreductase subunit 1	NADHdh	Oxidative phosphorylation
29.6623	29.951	29.6767	29.8729	29.7309	29.7693	29.7204	29.6471	30.0645	29.8892	30.1389	29.7549	29.8074	30.1816	29.7612	30.0165	8	8	8	34.8	34.8	34.8	21.522	0	73.174	28198000000	213	16	11	11	14	13	12	14	11	14	11	11	15	14	14	17	15	P26523 | NU6C_SYNY3	P26523 | NU6C_SYNY3	ndhG	NU6C_SYNY3	NAD(P)H-quinone oxidoreductase chain 6	Oxidored_q3	Oxidative phosphorylation
NaN	24.3958	24.3915	NaN	24.5563	24.6426	NaN	NaN	NaN	NaN	24.6997	NaN	24.5433	24.7507	NaN	24.932	2	2	2	14.6	14.6	14.6	11.464	0	16.47	507810000	22	0	2	2	0	2	2	1	1	1	1	2	1	2	2	1	2	P26524 | NU4LC_SYNY3	P26524 | NU4LC_SYNY3	ndhE	NU4LC_SYNY3	NAD(P)H-quinone oxidoreductase subunit 4L	Oxidored_q2	Oxidative phosphorylation
31.6417	31.924	32.0396	31.8781	31.9641	32.1158	31.9428	31.8025	32.1085	31.9559	31.9993	32.2157	31.8995	32.1679	32.0161	32.1477	23	23	23	63.2	63.2	63.2	22.15	0	323.31	124330000000	622	40	37	36	37	41	28	41	36	43	45	33	54	38	34	39	40	P26525 | NDHI_SYNY3	P26525 | NDHI_SYNY3	ndhI	NDHI_SYNY3	NAD(P)H-quinone oxidoreductase subunit I	Fer4_10	Oxidative phosphorylation
35.3777	35.5226	35.5155	35.3733	35.4645	35.3188	35.4168	35.3932	35.7752	35.7166	35.6029	35.8364	35.6903	35.6374	35.5745	35.6119	65	65	65	93.4	93.4	93.4	51.732	0	323.31	1463300000000	4092	255	270	271	247	261	228	245	256	264	264	239	289	279	223	257	244	P26527 | ATPB_SYNY3	P26527 | ATPB_SYNY3	atpD	ATPB_SYNY3	ATP synthase subunit beta	ATP-synt_ab;ATP-synt_ab_C;ATP-synt_ab_N	Oxidative phosphorylation;Photosynthesis
30.7293	30.6978	30.8545	30.3882	30.2853	30.4514	30.9034	30.5892	30.7178	30.7121	30.846	30.0778	31.0227	31.0444	31.1854	31.2437	8	8	8	84.6	84.6	84.6	14.58	0	268.23	53270000000	206	19	13	12	12	11	10	13	13	10	13	11	12	15	15	13	14	P26533 | ATPE_SYNY3	P26533 | ATPE_SYNY3	atpC	ATPE_SYNY3	ATP synthase epsilon chain	ATP-synt_DE;ATP-synt_DE_N	Oxidative phosphorylation;Photosynthesis
28.9215	28.8459	28.435	28.4453	28.578	28.0995	28.1464	28.5788	29.5569	29.0816	28.7093	28.5895	28.903	29.0485	29.2597	28.887	10	10	10	55.1	55.1	55.1	30.698	0	323.31	13626000000	265	20	17	15	19	17	12	14	17	19	16	12	15	19	15	21	17	P27178 | ATP6_SYNY3	P27178 | ATP6_SYNY3	atpB	ATP6_SYNY3	ATP synthase subunit a	ATP-synt_A	Oxidative phosphorylation;Photosynthesis
34.7719	34.7844	34.6092	34.6981	34.6239	34.7263	34.59	34.73	34.7469	34.8153	34.8885	34.6124	34.6012	34.7919	34.8283	34.6576	50	50	50	69.6	69.6	69.6	53.965	0	323.31	820280000000	2328	149	146	160	156	152	146	149	146	153	138	135	171	144	130	125	128	P27179 | ATPA_SYNY3	P27179 | ATPA_SYNY3	atpA	ATPA_SYNY3	ATP synthase subunit alpha	ATP-synt_ab;ATP-synt_ab_C;ATP-synt_ab_N	Oxidative phosphorylation;Photosynthesis
30.3466	29.9033	30.0251	30.1114	29.7201	29.9898	30.1394	30.2099	30.4337	30.3155	30.4948	30.1059	31.058	30.7513	30.7285	30.828	18	18	18	77.8	77.8	77.8	20.093	0	323.31	40446000000	440	30	23	27	25	23	20	30	22	29	30	25	26	38	31	29	32	P27180 | ATPD_SYNY3	P27180 | ATPD_SYNY3	atpH	ATPD_SYNY3	ATP synthase subunit delta	OSCP	Oxidative phosphorylation;Photosynthesis
28.355	29.0028	28.6091	28.437	28.6292	28.7669	29.1473	28.5601	29.0596	29.0722	29.308	28.5005	29.2713	29.1789	28.9588	29.3878	27	27	27	65.4	65.4	65.4	19.804	0	323.31	14525000000	237	13	18	9	13	9	12	17	18	16	11	19	8	19	19	15	21	P27181 | ATPF_SYNY3	P27181 | ATPF_SYNY3	atpF	ATPF_SYNY3	ATP synthase subunit b	ATP-synt_B	Oxidative phosphorylation;Photosynthesis
26.9478	NaN	26.9518	26.8663	26.6705	26.6927	NaN	26.2442	NaN	NaN	NaN	26.5478	NaN	NaN	NaN	26.9008	2	2	2	59.3	59.3	59.3	7.9683	0	115.25	2524700000	28	3	2	2	2	2	3	2	3	2	1	1	2	1	0	1	1	P27182 | ATPL_SYNY3	P27182 | ATPL_SYNY3	atpE	ATPL_SYNY3	ATP synthase subunit c	ATP-synt_C	Oxidative phosphorylation;Photosynthesis
25.5419	25.1383	25.3039	25.6403	25.4701	25.498	25.6011	25.381	25.7582	25.4952	25.6388	25.3422	26.2566	26.1341	25.8597	26.0227	9	9	9	49.7	49.7	49.7	16.245	0	148.77	1554100000	57	3	3	4	6	4	3	4	3	3	4	3	3	5	3	3	3	P27183 | ATPF2_SYNY3	P27183 | ATPF2_SYNY3	atpG	ATPX_SYNY3	ATP synthase subunit b'	ATP-synt_B	Oxidative phosphorylation;Photosynthesis
27.5186	26.5753	27.177	27.3871	25.2255	NaN	24.3539	NaN	27.1718	26.9683	26.9549	27.4288	24.5384	25.8292	26.1153	25.7766	11	11	11	78.2	78.2	78.2	18.822	0	323.31	2989200000	88	11	9	9	10	4	1	2	2	7	5	5	11	2	3	3	4	P27319 | FLAV_SYNY3	P27319 | FLAV_SYNY3	isiB	FLAV_SYNY3	Flavodoxin	Flavodoxin_1
29.5537	28.8277	28.8285	29.1083	28.4707	28.2241	28.5943	28.8524	29.0307	28.532	28.8303	28.9273	28.98	29.3903	29.552	28.8651	8	8	8	53.1	53.1	53.1	17.444	0	119.12	15535000000	165	15	9	9	10	8	11	8	9	10	9	8	10	13	11	13	12	P27589 | PETD_SYNY3	P27589 | PETD_SYNY3	petD	PETD_SYNY3	Cytochrome b6-f complex subunit 4	Cytochrom_B_C	Photosynthesis
32.7852	32.6119	32.4966	32.6231	32.5965	32.6213	32.3362	32.5432	32.7639	32.7215	32.6815	32.8176	32.6946	32.7286	32.8137	32.6081	49	49	49	77.9	77.9	77.9	45.534	0	323.31	197780000000	1366	91	97	98	85	97	71	83	93	87	84	77	103	85	68	75	72	P27724 | NDHH_SYNY3	P27724 | NDHH_SYNY3	ndhH	NDHH_SYNY3	NAD(P)H-quinone oxidoreductase subunit H	Complex1_49kDa	Oxidative phosphorylation
33.8455	33.7124	33.6423	33.7081	33.5078	33.631	33.5273	33.7034	33.2778	33.5494	33.586	33.593	33.0596	33.2832	33.6343	33.1384	80	80	80	84.5	84.5	84.5	76.749	0	323.31	369470000000	2349	155	160	161	153	156	139	147	158	142	155	140	172	120	116	147	128	P28371 | EFG1_SYNY3	P28371 | EFG1_SYNY3	fusA	EFG1_SYNY3	Elongation factor G 1	EFG_C;EFG_II;EFG_IV;GTP_EFTU;GTP_EFTU_D2
28.2316	NaN	NaN	NaN	NaN	NaN	NaN	NaN	NaN	NaN	NaN	NaN	NaN	NaN	NaN	NaN	3	3	3	21.5	21.5	21.5	31.48	0	9.972	2516700000	4	3	0	1	0	0	0	0	0	0	0	0	0	0	0	0	0	P28373 | CHLL_SYNY3	P28373 | CHLL_SYNY3	chlL	CHLL_SYNY3	Light-independent protochlorophyllide reductase iron-sulfur ATP-binding protein		Porphyrin and chlorophyll metabolism
28.6786	28.7553	28.643	28.7767	28.7278	28.9931	28.7069	28.8486	28.4401	28.5518	28.6554	28.5827	28.2921	28.448	28.7261	28.2639	28	28	28	59.5	59.5	59.5	47.525	0	164.43	12439000000	314	25	24	16	26	23	25	15	29	10	15	16	15	18	21	21	15	P28463 | HEM1_SYNY3	P28463 | HEM1_SYNY3	hemA	HEM1_SYNY3	Glutamyl-tRNA reductase	GlutR_dimer;GlutR_N;Shikimate_DH
33.7254	33.9029	33.7606	33.7812	33.8277	33.8175	33.706	33.8257	33.8801	33.9307	33.8969	34.0335	33.8401	33.871	33.9645	33.8736	42	42	42	69.8	69.8	69.8	35.821	0	323.31	451490000000	1958	120	117	133	117	138	117	128	105	130	133	131	138	121	99	116	115	P29107 | ILVC_SYNY3	P29107 | ILVC_SYNY3	ilvC	ILVC_SYNY3	Ketol-acid reductoisomerase	IlvC;IlvN	Pantothenate and CoA biosynthesis;Valine, leucine and isoleucine biosynthesis
35.5563	35.9899	35.7044	35.3728	35.6619	35.2751	35.3592	35.6003	36.316	36.2219	35.8525	35.8193	35.6872	35.775	35.8579	35.9006	46	46	46	61.8	61.8	61.8	82.949	0	323.31	1685800000000	3978	279	339	235	245	230	187	185	283	285	240	233	258	216	200	304	259	P29254 | PSAA_SYNY3	P29254 | PSAA_SYNY3	psaA	PSAA_SYNY3	Photosystem I P700 chlorophyll a apoprotein A1	PsaA_PsaB	Photosynthesis
35.0013	35.4955	35.0455	34.8314	35.1396	34.8715	34.9514	35.1825	35.7184	35.622	35.4982	35.1367	35.1239	35.4866	35.4052	35.5423	29	29	29	42.3	42.3	42.3	81.291	0	323.31	1186000000000	2433	158	167	150	148	132	120	131	157	175	149	142	157	153	139	181	174	P29255 | PSAB_SYNY3	P29255 | PSAB_SYNY3	psaB	PSAB_SYNY3	Photosystem I P700 chlorophyll a apoprotein A2	PsaA_PsaB	Photosynthesis
33.8783	34.0662	34.123	34.1098	33.9646	33.7821	34.1	33.9369	34.4265	34.2364	34.0194	34.66	34.7728	34.3746	34.1753	34.5976	20	20	20	63.6	63.6	63.6	18.249	0	323.31	581650000000	1711	119	96	111	119	104	90	102	96	108	105	88	121	127	98	110	117	P29256 | PSAF_SYNY3	P29256 | PSAF_SYNY3	psaF	PSAF_SYNY3	Photosystem I reaction center subunit III	PSI_PsaF	Photosynthesis
27.9874	27.3636	27.328	27.6891	27.3827	27.7149	27.3336	27.6815	27.2175	27.3353	27.6151	27.3999	27.4221	27.5396	27.5993	27.3441	27	27	27	72.5	72.5	72.5	52.92	0	187.17	5853700000	317	31	20	22	26	23	27	21	22	13	11	13	16	18	20	19	15	P29273 | CRTI_SYNY3	P29273 | CRTI_SYNY3	pds	CRTI_SYNY3	Phytoene dehydrogenase	Amino_oxidase	Carotenoid biosynthesis
27.9791	27.8339	27.7258	27.8805	27.7725	27.806	27.5353	27.6761	28.0102	27.8687	28.1341	27.9237	28.6097	28.5812	28.6112	28.6033	6	6	6	17.3	17.3	17.3	57.51	0	143.23	8287400000	64	4	4	4	4	3	3	3	4	5	5	4	5	3	3	5	5	P32421 | NU4C1_SYNY3	P32421 | NU4C1_SYNY3	ndhD1	NU4C1_SYNY3	NAD(P)H-quinone oxidoreductase chain 4-1	Oxidored_q1	Oxidative phosphorylation
31.978	33.106	32.8856	32.603	33.1423	33.1534	32.8816	32.842	33.2108	33.3092	32.903	32.9774	32.8025	33.0813	33.1166	33.1419	3	3	3	29.6	29.6	29.6	8.8282	0	18.919	239430000000	157	7	10	8	7	9	8	10	6	11	14	12	10	11	11	10	13	P32422 | PSAC_SYNY3	P32422 | PSAC_SYNY3	psaC	PSAC_SYNY3	Photosystem I iron-sulfur center	Fer4_7	Photosynthesis
29.7483	29.3667	29.2296	29.4645	28.6903	29.1795	28.9751	29.1788	29.3609	29.2392	29.6309	29.1101	29.1496	29.5167	29.5534	29.4668	23	23	23	85.8	85.8	85.8	25.046	0	305.81	19528000000	348	22	24	24	23	21	22	23	17	21	22	23	25	21	21	20	19	P33779 | NTCA_SYNY3	P33779 | NTCA_SYNY3	ntcA	NTCA_SYNY3	Global nitrogen regulator	cNMP_binding
32.6571	32.7876	32.7536	32.7042	32.5696	32.5693	32.7912	32.6064	33.0876	32.8443	32.876	32.8414	33.0941	32.9979	32.7566	33.0186	43	43	43	90.3	90.3	90.3	25.852	0	323.31	217710000000	1150	67	73	72	77	62	57	64	70	79	68	63	87	83	74	76	78	P36236 | RL1_SYNY3	P36236 | RL1_SYNY3	rplA	RL1_SYNY3	50S ribosomal protein L1	Ribosomal_L1	Ribosome
31.5358	31.2409	31.7552	31.6131	31.4526	31.2456	31.5131	31.2933	31.8093	31.6141	31.5573	32.0394	31.969	31.7059	31.5275	31.6918	12	12	12	63.1	63.1	63.1	14.977	0	323.31	97424000000	500	32	27	33	33	30	31	34	31	29	30	28	35	36	27	31	33	P36237 | RL11_SYNY3	P36237 | RL11_SYNY3	rplK	RL11_SYNY3	50S ribosomal protein L11	Ribosomal_L11;Ribosomal_L11_N	Ribosome
31.6415	31.3415	31.3477	31.494	31.1559	31.1443	31.266	31.2727	31.8955	31.5351	31.5801	31.5209	31.5761	31.961	31.7294	31.9511	22	22	22	84.4	84.4	84.4	13.786	0	135.01	90579000000	433	29	24	31	26	22	21	29	27	30	29	22	27	29	31	30	26	P36239 | RL19_SYNY3	P36239 | RL19_SYNY3	rplS	RL19_SYNY3	50S ribosomal protein L19	Ribosomal_L19	Ribosome
30.5568	30.4522	30.3992	30.5767	30.3213	30.4172	30.507	30.3364	30.4272	30.2944	30.2919	30.3946	30.2776	30.2713	30.4622	30.2805	27	27	27	82.9	82.9	82.9	23.416	0	323.31	41996000000	470	34	26	28	31	30	27	31	35	25	25	33	34	28	26	26	31	P36265 | NUSG_SYNY3	P36265 | NUSG_SYNY3	nusG	NUSG_SYNY3	Transcription termination/antitermination protein NusG	KOW;NusG
32.9461	32.9055	32.6493	32.7861	32.5241	32.8131	32.6549	32.9058	32.3682	32.4114	32.6359	32.3443	32.3711	32.6594	32.8961	32.5979	34	34	34	75	75	75	37.913	0	323.31	200200000000	1227	87	90	85	85	81	72	84	89	65	72	74	75	65	62	76	65	P37101 | KPPR_SYNY3	P37101 | KPPR_SYNY3	prk	KPPR_SYNY3	Phosphoribulokinase	PRK	Carbon fixation in photosynthetic organisms
33.7172	34.0943	34.1715	33.7928	34.1218	33.8542	33.905	33.9538	34.6593	34.6554	34.242	34.4305	34.3162	33.9822	34.0726	34.0104	12	12	12	45.9	45.9	45.9	16.624	0	323.31	537760000000	999	57	69	63	59	64	51	56	63	73	67	54	71	67	55	67	63	P37277 | PSAL_SYNY3	P37277 | PSAL_SYNY3	psaL	PSAL_SYNY3	Photosystem I reaction center subunit XI	PsaL	Photosynthesis
24.7738	24.4991	24.6582	24.3252	24.5451	24.4629	24.7696	23.9723	25.1027	24.5635	24.4489	24.5775	24.6346	24.356	24.2896	NaN	11	11	11	36.8	36.8	36.8	38.707	0	55.782	711300000	62	7	4	4	4	3	6	8	3	4	2	3	3	3	3	4	1	P37294 | CRTB_SYNY3	P37294 | CRTB_SYNY3	crtB	CRTB_SYNY3	All-trans-phytoene synthase	SQS_PSY	Carotenoid biosynthesis
NaN	23.8442	NaN	NaN	24.5502	24.2979	NaN	24.2738	NaN	NaN	NaN	NaN	NaN	24.4562	24.5289	NaN	5	5	5	8.5	8.5	8.5	97.589	0	27.851	284310000	23	0	2	0	1	2	4	1	4	0	1	2	0	0	2	3	1	P37367 | ATA1_SYNY3	P37367 | ATA1_SYNY3	pma1	ATA1_SYNY3	Cation-transporting ATPase pma1	Cation_ATPase_C;Cation_ATPase_N;E1-E2_ATPase;Hydrolase
26.5714	26.282	26.2313	26.6885	25.9909	26.1998	25.8636	26.1949	26.2261	26.4576	26.3206	26.8005	26.4538	26.3922	26.4529	26.3474	20	20	20	40.5	40.5	40.5	70.961	0	103.68	2616200000	125	8	7	5	10	7	10	5	10	7	7	10	7	5	11	11	5	P37979 | ICFG_SYNY3	P37979 | ICFG_SYNY3	icfG	ICFG_SYNY3	Protein IcfG	HAMP;SpoIIE
28.1102	28.1722	28.2391	27.8338	28.1008	28.0849	28.4033	27.9078	28.1484	28.1171	27.6622	28.0944	28.429	28.2366	27.8563	28.4216	4	4	4	39.5	39.5	39.5	9.1335	0	261.33	8255900000	81	4	5	5	5	4	4	5	5	4	5	5	6	8	6	4	6	P38382 | SECE_SYNY3	P38382 | SECE_SYNY3	secE	SECE_SYNY3	Protein translocase subunit SecE	SecE	Bacterial secretion system;Protein export
27.7256	27.497	27.4189	27.6467	27.6027	27.6036	27.5166	27.5198	27.5543	27.4431	27.5713	27.5131	27.4415	27.5605	27.4237	27.55	25	25	25	48.1	48.1	48.1	61.755	0	112.69	5648800000	243	18	17	14	15	18	18	19	17	13	12	13	11	14	16	15	13	P42349 | Y1242_SYNY3	P42349 | Y1242_SYNY3	sll1242	Y1242_SYNY3	Uncharacterized methyltransferase sll1242	B12-binding;DUF4070;Radical_SAM
NaN	NaN	NaN	NaN	NaN	NaN	25.3449	NaN	NaN	NaN	NaN	NaN	NaN	NaN	24.642	25.412	7	7	7	27.8	27.8	27.8	31.283	0	32.554	306530000	19	0	2	0	0	1	0	4	2	1	0	0	0	1	2	3	3	P42350 | Y1353_SYNY3	P42350 | Y1353_SYNY3	slr1353	Y1353_SYNY3	Uncharacterized protein slr1353
32.269	32.3047	32.4043	32.1881	32.0576	32.1428	32.2879	32.09	32.5517	32.3482	32.268	32.1926	32.468	32.3997	32.0488	32.4959	22	22	22	85.5	85.5	85.5	16.641	0	323.31	153890000000	715	45	50	49	43	42	38	50	38	51	43	50	47	50	34	40	45	P42352 | RL9_SYNY3	P42352 | RL9_SYNY3	rplI	RL9_SYNY3	50S ribosomal protein L9	Ribosomal_L9_C;Ribosomal_L9_N
30.6101	30.5219	30.7215	30.7525	30.3324	30.3938	30.2626	30.4345	30.4353	30.4568	30.52	30.8255	30.1928	30.2299	30.4457	30.1064	27	27	27	53.3	53.3	53.3	48.297	0	323.31	43592000000	590	39	38	45	40	40	37	39	36	38	39	32	50	36	29	25	27	P45450 | MURF_SYNY3	P45450 | MURF_SYNY3	murF	MURF_SYNY3	UDP-N-acetylmuramoyl-tripeptide--D-alanyl-D-alanine ligase	Mur_ligase;Mur_ligase_C;Mur_ligase_M	Lysine biosynthesis;Peptidoglycan biosynthesis
25.2266	24.734	25.1157	25.11	24.638	24.8898	24.7677	24.8782	NaN	NaN	NaN	NaN	NaN	NaN	NaN	NaN	3	3	3	28.1	28.1	28.1	23.063	0	35.194	616780000	32	5	4	4	3	3	2	2	3	1	1	0	1	1	0	1	1	P48054 | HIS7_SYNY3	P48054 | HIS7_SYNY3	hisB	HIS7_SYNY3	Imidazoleglycerol-phosphate dehydratase	IGPD	Histidine metabolism
30.4715	30.3435	30.3752	30.5326	30.3644	30.4219	30.3057	30.4169	29.8757	30.0083	29.9773	30.0924	29.7211	29.9751	30.1294	29.7275	44	44	44	79.4	79.4	79.4	57.413	0	323.31	36301000000	649	40	50	49	45	50	41	48	46	34	33	38	38	34	32	39	32	P48576 | LEU1_SYNY3	P48576 | LEU1_SYNY3	leuA	LEU1_SYNY3	2-isopropylmalate synthase	HMGL-like;LeuA_dimer	Pyruvate metabolism;Valine, leucine and isoleucine biosynthesis
32.3288	32.4459	32.2061	32.4059	32.0085	32.0731	31.9535	32.054	32.5837	32.4013	32.6932	32.7247	32.3388	32.2716	32.1414	32.2485	26	26	26	74.3	74.3	74.3	23.183	0	323.31	157560000000	825	50	57	56	50	48	46	49	55	56	55	51	65	56	44	42	45	P48939 | RS4_SYNY3	P48939 | RS4_SYNY3	rpsD	RS4_SYNY3	30S ribosomal protein S4	Ribosomal_S4;S4	Ribosome
31.17	31.3739	31.5857	31.5782	31.2175	31.134	31.3821	30.4685	31.4604	31.4371	31.3263	31.4726	31.3373	31.4814	31.186	31.3337	10	10	10	55	55	55	11.854	0	227.65	79817000000	247	12	16	15	16	14	11	14	15	21	14	18	23	18	13	11	16	P48944 | RS14_SYNY3	P48944 | RS14_SYNY3	rpsN	RS14_SYNY3	30S ribosomal protein S14	Ribosomal_S14	Ribosome
25.988	26.3685	26.3465	26.1427	26.2209	26.1691	26.216	26.1768	26.961	27.0117	27.2481	26.2463	27.1209	27.1546	26.0758	27.1443	8	8	8	73.2	73.2	73.2	8.3808	0	20.613	2765300000	76	2	6	5	4	4	3	6	3	7	6	7	3	7	3	4	6	P48946 | RS18_SYNY3	P48946 | RS18_SYNY3	rpsR	RS18_SYNY3	30S ribosomal protein S18	Ribosomal_S18	Ribosome
31.7685	31.3888	31.6708	31.7143	31.2815	31.3197	31.5067	31.2812	31.64	31.2697	31.461	31.5616	31.8116	31.6945	31.8602	31.8023	11	11	11	68.3	68.3	68.3	7.3414	0	313.09	93369000000	262	18	18	15	18	17	15	17	13	21	15	13	21	17	16	13	15	P48949 | RS21_SYNY3	P48949 | RS21_SYNY3	rpsU	RS21_SYNY3	30S ribosomal protein S21	Ribosomal_S21	Ribosome
28.674	27.9715	27.7266	28.3556	26.6996	26.7821	26.8553	26.7124	28.2531	27.9312	28.1893	28.4988	27.6055	27.3668	27.4109	27.2254	8	8	8	49.6	49.6	49.6	13.553	0	46.23	7083700000	135	9	10	10	11	5	5	4	5	11	11	8	16	10	5	8	7	P48957 | RL20_SYNY3	P48957 | RL20_SYNY3	rplT	RL20_SYNY3	50S ribosomal protein L20	Ribosomal_L20	Ribosome
NaN	NaN	28.6811	26.5013	28.5863	28.0246	28.4119	NaN	28.5926	28.5962	27.907	28.535	27.2165	27.5072	25.6964	27.7548	3	3	3	32.3	32.3	32.3	7.5487	0	27.335	6195500000	40	0	1	3	2	3	3	3	0	4	3	3	3	4	3	2	3	P48958 | RL33_SYNY3	P48958 | RL33_SYNY3	rpmG	RL33_SYNY3	50S ribosomal protein L33	Ribosomal_L33	Ribosome
30.878	31.2383	31.783	31.2764	31.3019	30.9638	31.3933	30.4542	31.7794	31.4781	31.136	31.3935	31.1099	31.3518	30.7088	31.51	9	9	9	58.2	58.2	58.2	7.8913	0	114.7	75607000000	293	19	17	20	18	16	15	20	15	20	18	14	34	20	13	15	19	P48959 | RL35_SYNY3	P48959 | RL35_SYNY3	rpmI	RL35_SYNY3	50S ribosomal protein L35	Ribosomal_L35p	Ribosome
29.4373	29.4719	29.3014	29.445	29.3379	29.4505	29.2213	29.5003	29.0205	29.1223	29.2196	29.176	28.8817	28.9936	29.1809	28.7735	33	33	33	59.4	59.4	59.4	61.008	0	250.44	18475000000	406	28	29	30	34	31	28	25	25	21	26	24	26	18	22	22	17	P49057 | GUAA_SYNY3	P49057 | GUAA_SYNY3	guaA	GUAA_SYNY3	GMP synthase [glutamine-hydrolyzing]	Asn_synthase;GATase;GMP_synt_C	Drug metabolism - other enzymes;Purine metabolism
29.5421	29.3075	29.3562	29.4256	29.5917	29.7421	29.5636	29.7528	29.1141	29.2056	29.355	29.248	29.1716	29.5987	29.6456	29.3595	22	22	22	64.6	64.6	64.6	36.146	0	323.31	21737000000	343	24	21	23	24	20	25	21	26	23	18	15	21	19	16	25	22	P49433 | G3P1_SYNY3	P49433 | G3P1_SYNY3	gap1	G3P1_SYNY3	Glyceraldehyde-3-phosphate dehydrogenase 1	Gp_dh_C;Gp_dh_N	Alzheimer's disease;Glycolysis / Gluconeogenesis
NaN	23.4903	NaN	NaN	NaN	NaN	23.8424	NaN	NaN	24.0198	NaN	NaN	NaN	NaN	NaN	NaN	4	4	4	9.8	9.8	9.8	50.05	0	3.7487	171120000	11	0	1	0	0	1	0	2	2	1	2	0	1	1	0	0	0	P49995 | DNAA_SYNY3	P49995 | DNAA_SYNY3	dnaA	DNAA_SYNY3	Chromosomal replication initiator protein DnaA	Bac_DnaA;Bac_DnaA_C;DnaA_N	Cell cycle - Caulobacter;Two-component system
26.1533	26.1363	25.7788	25.9034	25.7063	26.0634	25.7815	26.2494	25.7879	26.0074	26.1324	25.9402	NaN	26.0301	25.9948	25.9984	13	13	13	31.6	31.6	31.6	36.365	0	35.085	1858900000	63	4	4	5	7	3	6	3	7	3	3	3	2	2	4	3	4	P50027 | DNAJH_SYNY3	P50027 | DNAJH_SYNY3	slr0093	DNAJH_SYNY3	DnAJ-like protein slr0093	CTDII;DnaJ
30.4885	30.2714	30.2169	30.4697	30.0575	30.2175	30.0226	30.1866	29.7516	29.8599	30.1631	30.0384	29.7644	29.9673	30.1648	29.7835	37	37	37	75.9	75.9	75.9	39.463	0	306.97	34488000000	474	31	31	37	35	31	28	33	36	24	24	28	33	29	24	26	24	P51634 | CHLI_SYNY3	P51634 | CHLI_SYNY3	chlI	CHLI_SYNY3	Magnesium-chelatase subunit ChlI	Mg_chelatase	Porphyrin and chlorophyll metabolism
NaN	NaN	NaN	24.2389	NaN	NaN	NaN	NaN	NaN	NaN	NaN	NaN	25.0706	NaN	NaN	NaN	4	4	4	28	28	28	24.038	0	14.26	256920000	17	1	1	1	1	1	1	2	1	0	0	1	1	3	1	1	1	P52056 | PLPHP_SYNY3	P52056 | PLPHP_SYNY3	slr0556	Y556_SYNY3	UPF0001 protein slr0556	Ala_racemase_N
32.527	32.4696	32.554	32.4734	32.8538	32.7943	32.8193	32.8351	32.3103	32.4858	32.3603	32.4845	32.4647	32.5139	32.7541	32.2526	47	47	47	84.4	84.4	84.4	52.873	0	323.31	186350000000	1495	102	89	93	99	107	99	102	107	84	83	82	89	95	83	95	86	P52208 | 6PGD_SYNY3	P52208 | 6PGD_SYNY3	gnd	6PGD_SYNY3	6-phosphogluconate dehydrogenase, decarboxylating	6PGD;NAD_binding_2	Glutathione metabolism;Pentose phosphate pathway
32.4603	33.0271	33.0543	32.8119	32.9653	32.7492	32.9679	32.7308	33.2546	33.1155	33.0053	33.296	32.9809	32.8964	32.8392	33.2164	16	16	16	77.6	77.6	77.6	11.748	0	323.31	243780000000	808	51	48	52	53	46	49	55	48	57	51	49	63	52	38	46	50	P52231 | THIO_SYNY3	P52231 | THIO_SYNY3	trxA	THIO_SYNY3	Thioredoxin	Thioredoxin
26.737	25.9425	26.4555	26.4804	26.3866	26.6498	26.8388	26.2922	26.8756	26.7024	NaN	26.6116	27.1722	27.2173	26.8151	26.8292	4	4	4	61	61	61	11.802	0	22.632	3073200000	74	8	5	5	4	5	2	4	4	5	2	3	4	6	7	5	5	P52232 | THIO1_SYNY3	P52232 | THIO1_SYNY3	slr0233	THIO1_SYNY3	Thioredoxin-like protein slr0233	Thioredoxin
29.3493	29.0382	28.8308	29.1902	28.81	29.1537	28.7159	29.025	28.9666	29.0336	29.2226	29.2881	29.1368	29.2893	29.4879	29.2339	26	26	26	50.9	50.9	50.9	52.698	0	222.75	17194000000	315	20	20	21	20	19	20	24	19	19	19	19	16	19	18	20	22	P52276 | SYN_SYNY3	P52276 | SYN_SYNY3	asnS	SYN_SYNY3	Asparagine--tRNA ligase	tRNA_anti-codon;tRNA-synt_2
32.3729	32.4095	32.1778	32.3521	32.357	32.492	32.2413	32.4822	32.084	32.2935	32.3131	32.3004	32.0798	32.2899	32.4998	32.0937	53	53	53	77.2	77.2	77.2	49.366	0	323.31	156060000000	1139	66	75	76	71	70	74	70	81	71	63	68	79	73	68	66	68	P52415 | GLGC_SYNY3	P52415 | GLGC_SYNY3	glgC	GLGC_SYNY3	Glucose-1-phosphate adenylyltransferase	NTP_transferase	Amino sugar and nucleotide sugar metabolism;Starch and sucrose metabolism
23.4826	23.163	23.2149	NaN	NaN	NaN	23.2581	23.6197	23.2825	NaN	NaN	23.2006	23.6961	NaN	NaN	23.3628	6	6	6	44.9	44.9	44.9	26.973	0	25.671	268720000	28	2	2	2	1	1	1	2	4	2	2	1	1	3	1	1	2	P52601 | Y766_SYNY3	P52601 | Y766_SYNY3	sll0766	Y766_SYNY3	UPF0758 protein sll0766	RadC
24.7095	24.4858	NaN	24.5958	NaN	NaN	24.415	24.3854	NaN	NaN	NaN	24.4658	NaN	NaN	NaN	NaN	3	3	3	18.2	18.2	18.2	41.89	0	39.077	469620000	21	2	2	1	3	1	1	2	3	0	1	1	2	0	1	0	1	P52640 | RSGA_SYNY3	P52640 | RSGA_SYNY3	rsgA	RSGA_SYNY3	Putative ribosome biogenesis GTPase RsgA	DUF258
27.7899	27.6378	27.6824	27.6082	27.4549	27.5064	27.4359	27.4287	28.0179	27.766	27.7856	27.4629	27.1964	27.4665	27.8922	27.793	2	2	2	23.1	23.1	23.1	13.834	0	187.86	5836500000	68	2	6	4	5	5	4	5	4	4	4	5	6	4	4	3	3	P52761 | Y709_SYNY3	P52761 | Y709_SYNY3	slr0709	Y709_SYNY3	RutC family protein slr0709	Ribonuc_L-PSP
NaN	NaN	25.6319	NaN	NaN	NaN	NaN	NaN	NaN	NaN	NaN	NaN	NaN	NaN	NaN	NaN	3	3	3	10.2	10.2	10.2	22.38	0	29.153	1267300000	18	1	1	2	1	1	1	1	1	1	1	2	1	1	1	1	1	P52876 | Y615_SYNY3	P52876 | Y615_SYNY3	sll0615	Y615_SYNY3	GDT1-like protein sll0615	UPF0016
27.5073	27.6678	27.4921	27.6581	27.1255	27.4162	27.5094	27.5559	26.0737	27.0102	27.1426	26.6705	NaN	25.4691	26.6108	25.8854	29	29	29	37.2	37.2	37.2	131.46	0	197.15	4163800000	187	17	16	14	20	17	16	18	18	6	13	7	8	1	4	7	5	P52965 | NIFJ_SYNY3	P52965 | NIFJ_SYNY3	nifJ	NIFJ_SYNY3	Putative pyruvate-flavodoxin oxidoreductase	EKR;Fer4;POR;POR_N;TPP_enzyme_C
29.6225	29.163	28.668	29.0911	29.0419	28.9288	28.8021	28.8105	28.8946	28.4376	29.3687	28.7074	29.1783	29.351	29.3274	29.1626	33	33	33	53.8	53.8	53.8	89.526	0	323.31	16849000000	440	38	28	23	29	33	28	27	25	29	21	30	20	26	23	30	30	P52981 | GLGB_SYNY3	P52981 | GLGB_SYNY3	glgB	GLGB_SYNY3	1,4-alpha-glucan branching enzyme GlgB	Alpha-amylase;Alpha-amylase_C;CBM_48	Starch and sucrose metabolism
31.5528	31.2666	31.1383	31.4087	31.4538	31.6127	31.3281	31.4747	31.2882	30.9977	31.0795	31.0375	31.4908	31.7207	31.5708	31.6468	59	59	59	87.8	87.8	87.8	58.356	0	323.31	82081000000	1030	56	63	74	57	79	67	76	61	77	59	55	65	66	55	61	59	P52983 | G6PI_SYNY3	P52983 | G6PI_SYNY3	pgi	G6PI_SYNY3	Glucose-6-phosphate isomerase	PGI	Amino sugar and nucleotide sugar metabolism;Glycolysis / Gluconeogenesis;Pentose phosphate pathway;Starch and sucrose metabolism
28.8596	28.9208	28.9247	28.9657	28.9305	28.9157	28.8998	29.0267	28.7971	28.9793	28.9251	29.0954	28.823	28.7339	28.802	28.5246	21	21	21	57	57	57	45.486	0	323.31	14574000000	316	23	19	23	26	23	19	20	19	21	20	16	21	16	18	18	14	P52986 | DHOM_SYNY3	P52986 | DHOM_SYNY3	hom	DHOM_SYNY3	Homoserine dehydrogenase	ACT;Homoserine_dh;NAD_binding_3	Cysteine and methionine metabolism;Glycine, serine and threonine metabolism;Lysine biosynthesis
26.6944	26.4864	27.0328	26.4029	26.868	26.6449	27.0528	26.4767	26.468	26.4304	NaN	26.7971	26.2363	26.536	27.0874	26.1696	8	8	8	34.2	34.2	34.2	27.786	0	35.937	2910000000	86	5	7	6	6	5	7	7	6	6	6	1	5	5	5	3	6	P52997 | PANB_SYNY3	P52997 | PANB_SYNY3	panB	PANB_SYNY3	3-methyl-2-oxobutanoate hydroxymethyltransferase	Pantoate_transf	Pantothenate and CoA biosynthesis
30.0809	29.707	29.6348	29.9217	29.1427	29.294	29.1699	29.4301	29.5716	29.3881	29.5363	29.6404	28.9717	29.319	29.5126	29.0984	15	15	15	45.6	45.6	45.6	37.131	0	151.54	22734000000	263	16	21	22	17	16	13	15	14	18	16	17	20	15	14	15	14	P53383 | APBC_SYNY3	P53383 | APBC_SYNY3	mrp	MRP_SYNY3	Protein mrp homolog	AAA_31;DUF59;ParA
26.3067	26.3091	26.0307	26.1719	26.1159	26.0874	25.9549	26.0233	NaN	NaN	24.3779	NaN	NaN	NaN	NaN	NaN	12	12	12	56.5	56.5	56.5	27.235	0	51.257	1686700000	67	7	10	6	9	6	9	6	5	1	1	2	0	1	1	2	1	P53579 | MAP11_SYNY3	P53579 | MAP11_SYNY3	slr0918	MAP11_SYNY3	Methionine aminopeptidase A	Peptidase_M24
23.8842	NaN	NaN	23.8632	NaN	NaN	NaN	23.4411	NaN	NaN	NaN	NaN	NaN	NaN	NaN	NaN	4	4	4	19.7	19.7	19.7	33.487	0	8.5727	129090000	9	2	1	0	2	1	1	0	2	0	0	0	0	0	0	0	0	P53581 | MAP13_SYNY3	P53581 | MAP13_SYNY3	sll0555	MAP13_SYNY3	Methionine aminopeptidase C	Peptidase_M24
NaN	NaN	NaN	NaN	22.0481	NaN	NaN	NaN	NaN	NaN	NaN	NaN	NaN	NaN	NaN	NaN	2	2	2	15.1	15.1	15.1	33.982	0.0050091	2.0025	23400000	3	0	0	0	1	1	0	0	1	0	0	0	0	0	0	0	0	P54004 | Y199_SYNY3	P54004 | Y199_SYNY3	slr0199	Y199_SYNY3	Putative glutamine amidotransferase slr0199	GATase_4
NaN	NaN	NaN	NaN	NaN	21.7952	NaN	NaN	NaN	NaN	NaN	NaN	NaN	NaN	NaN	NaN	1	1	1	14.2	14.2	14.2	27.793	0	17.772	25731000	3	1	1	0	0	0	1	0	0	0	0	0	0	0	0	0	0	P54086 | TATC_SYNY3	P54086 | TATC_SYNY3	tatC	TATC_SYNY3	Sec-independent protein translocase protein TatC	TatC	Bacterial secretion system;Protein export
30.6136	30.5161	30.245	30.654	30.2084	30.5547	30.1409	30.4211	29.2331	29.4105	29.7333	29.4388	28.8754	29.2102	29.1691	28.9634	37	37	37	67	67	67	70.426	0	323.31	32696000000	471	38	40	36	42	38	37	37	39	20	24	25	22	16	19	21	17	P54123 | RNJ_SYNY3	P54123 | RNJ_SYNY3	rnj	RNJ_SYNY3	Ribonuclease J	Lactamase_B;RMMBL	RNA degradation
29.225	29.4003	29.3937	29.3809	29.2189	29.3189	29.2522	29.383	29.7549	29.5596	29.6076	29.1799	29.5408	29.8518	29.9638	29.718	7	7	7	17.8	17.8	17.8	53.58	0	203.87	23375000000	165	12	10	9	11	10	8	12	10	9	10	12	10	12	9	10	11	P54147 | Y108_SYNY3	P54147 | Y108_SYNY3	sll0108	Y108_SYNY3	Putative ammonium transporter sll0108	Ammonium_transp
35.2186	35.7271	35.5985	35.6005	35.716	35.8835	35.6473	35.9435	34.3952	35.5513	35.3856	35.3094	34.2704	34.6394	35.1416	34.2408	50	50	50	64.7	64.7	64.7	52.49	0	323.31	1299100000000	3687	260	278	276	277	276	269	269	318	152	226	210	259	145	120	215	137	P54205 | RBL_SYNY3	P54205 | RBL_SYNY3	cbbL	RBL_SYNY3	Ribulose bisphosphate carboxylase large chain	RuBisCO_large;RuBisCO_large_N	Carbon fixation in photosynthetic organisms;Glyoxylate and dicarboxylate metabolism
33.4676	33.4795	33.1377	33.2159	32.8804	33.2483	33.1734	33.2802	33.4523	33.5326	33.7672	33.5292	33.7423	33.7692	33.8105	33.762	7	7	7	72.6	72.6	72.6	13.239	0	323.31	344780000000	640	43	43	39	37	37	31	36	39	39	38	41	38	47	43	48	41	P54206 | RBS_SYNY3	P54206 | RBS_SYNY3	cbbS	RBS_SYNY3	Ribulose bisphosphate carboxylase small chain	RuBisCO_small	Carbon fixation in photosynthetic organisms;Glyoxylate and dicarboxylate metabolism
31.5199	31.4574	31.4885	31.4699	31.3473	31.4579	31.3695	31.3713	31.4368	31.3203	31.3713	31.3406	31.4665	31.4858	31.4439	31.4083	32	32	32	68	68	68	39.152	0	323.31	83200000000	757	45	47	50	49	58	40	50	42	51	45	47	62	44	38	44	45	P54224 | DCUP_SYNY3	P54224 | DCUP_SYNY3	hemE	DCUP_SYNY3	Uroporphyrinogen decarboxylase	URO-D	Porphyrin and chlorophyll metabolism
27.7086	27.3446	27.3473	27.4768	27.0492	27.4607	27.2345	27.343	27.8932	27.6767	27.6361	27.7974	27.8934	27.8695	27.7062	27.9333	12	12	12	47.5	47.5	47.5	43.924	0	147.34	5980800000	146	10	9	9	8	6	7	10	8	10	6	9	11	10	12	10	11	P54225 | HEMH_SYNY3	P54225 | HEMH_SYNY3	hemH	HEMH_SYNY3	Ferrochelatase	Ferrochelatase	Porphyrin and chlorophyll metabolism
28.3049	27.9619	27.8771	28.1495	27.6815	28.0678	27.569	28.0489	27.6321	27.5162	27.8601	27.6738	27.7324	28.1351	28.1716	28.0382	22	22	22	71	71	71	41.036	0	323.31	7557300000	242	15	16	16	18	17	16	17	20	12	10	12	13	16	17	16	11	P54261 | GCST_SYNY3	P54261 | GCST_SYNY3	gcvT	GCST_SYNY3	Aminomethyltransferase	GCV_T;GCV_T_C	Glycine, serine and threonine metabolism;Nitrogen metabolism;One carbon pool by folate
NaN	NaN	NaN	NaN	24.2277	NaN	23.6423	23.9933	NaN	NaN	NaN	NaN	NaN	NaN	NaN	NaN	4	4	4	7.5	7.5	7.5	90.254	0	7.1455	243180000	16	0	2	1	1	2	3	2	2	1	0	1	0	0	0	1	0	P54371 | Y104_SYNY3	P54371 | Y104_SYNY3	slr0104	Y104_SYNY3	Uncharacterized protein slr0104	7TM-7TMR_HD;7TMR-HDED;HD
30.8126	30.6744	30.6196	30.857	30.3057	30.5866	30.4152	30.6704	30.1325	30.3035	30.3718	30.256	29.8327	30.2691	30.4792	29.9832	31	31	31	69.2	69.2	69.2	50.458	0	323.31	42694000000	478	38	33	30	36	27	30	32	35	25	30	27	37	24	24	24	26	P54384 | LEUC_SYNY3	P54384 | LEUC_SYNY3	leuC	LEUC_SYNY3	3-isopropylmalate dehydratase large subunit	Aconitase	C5-Branched dibasic acid metabolism;Valine, leucine and isoleucine biosynthesis
29.7836	29.7055	29.5804	29.8985	29.3546	29.4675	29.2139	29.3083	29.7782	29.6955	29.7632	29.615	29.392	29.6217	29.7659	29.5308	26	26	26	57.2	57.2	57.2	47.312	0	248.97	23368000000	390	18	29	26	25	22	21	20	22	28	32	23	28	27	26	21	22	P54386 | DHE4_SYNY3	P54386 | DHE4_SYNY3	gdhA	DHE4_SYNY3	NADP-specific glutamate dehydrogenase	ELFV_dehydrog;ELFV_dehydrog_N	Alanine, aspartate and glutamate metabolism;Arginine and proline metabolism;Nitrogen metabolism
30.0164	29.5452	29.6168	29.5673	29.2371	29.4919	29.8237	29.7193	29.75	29.918	29.8476	29.7027	29.948	30.0923	30.2177	30.2674	17	17	16	67.2	67.2	67.2	21.741	0	285.5	27974000000	196	16	10	11	12	8	11	12	11	11	11	12	12	17	13	15	14	P54416 | CLPP1_SYNY3	P54416 | CLPP1_SYNY3	clpP1	CLPP1_SYNY3	ATP-dependent Clp protease proteolytic subunit 1	CLP_protease	Cell cycle - Caulobacter
31.4237	31.305	31.0659	31.3544	30.9163	31.1743	30.9292	31.2119	31.0837	31.051	31.2268	31.1991	31.2761	31.4137	31.5364	31.5313	33	33	33	73.4	73.4	73.4	33.951	0	323.31	74592000000	692	38	42	48	45	47	34	43	38	46	43	45	49	47	41	43	43	P54691 | ILVE_SYNY3	P54691 | ILVE_SYNY3	ilvE	ILVE_SYNY3	Probable branched-chain-amino-acid aminotransferase	Aminotran_4	Pantothenate and CoA biosynthesis;Valine, leucine and isoleucine biosynthesis;Valine, leucine and isoleucine degradation
NaN	NaN	NaN	NaN	23.7835	NaN	NaN	23.7903	NaN	NaN	NaN	NaN	NaN	NaN	24.178	NaN	6	6	6	12.7	12.7	12.7	55.213	0	8.1789	250990000	25	0	1	0	1	2	2	2	2	2	1	2	1	1	2	3	3	P54735 | SPKD_SYNY3	P54735 | SPKD_SYNY3	spkD	SPKD_SYNY3	Serine/threonine-protein kinase D	Pkinase;SH3_3
29.2054	29.2367	29.0372	29.1687	29.7718	29.8862	29.5284	29.7287	29.2464	29.0294	29.3193	29.2346	29.8867	29.9124	29.9654	29.8286	24	24	24	64.7	64.7	64.7	38.209	0	258.98	22826000000	356	19	19	17	18	30	27	28	27	17	16	20	19	25	22	26	26	P54899 | ARGC_SYNY3	P54899 | ARGC_SYNY3	argC	ARGC_SYNY3	N-acetyl-gamma-glutamyl-phosphate reductase	Semialdhyde_dh;Semialdhyde_dhC	Arginine and proline metabolism;Lysine biosynthesis
29.6017	29.3905	29.3938	29.6112	29.3271	29.457	29.2582	29.4767	29.0595	29.0289	29.3567	29.4902	29.1771	29.336	29.703	29.424	19	19	19	43.9	43.9	43.9	46.349	0	258.03	21082000000	349	27	24	21	22	22	22	17	26	17	21	22	24	18	20	25	21	P54902 | PROA1_SYNY3	P54902 | PROA1_SYNY3	proA1	PROA1_SYNY3	Gamma-glutamyl phosphate reductase 1	Aldedh	Arginine and proline metabolism
26.9178	26.5952	26.6492	26.9367	26.4172	26.664	26.3235	26.2537	25.4902	25.8598	26.0622	NaN	25.5376	25.7533	26.0975	25.3024	12	12	12	51.7	51.7	51.7	42.656	0	80.606	2356100000	102	13	8	8	11	8	9	9	8	3	3	4	1	3	6	6	2	P54984 | Y100_SYNY3	P54984 | Y100_SYNY3	sll0100	Y100_SYNY3	Uncharacterized hydrolase sll0100	M20_dimer;Peptidase_M20
32.0158	32.0501	31.9078	32.166	31.9045	32.2149	31.8606	32.1884	31.2144	31.7188	31.8724	31.7117	30.7974	31.1878	31.506	30.7818	112	112	110	72.1	72.1	71.1	169.07	0	323.31	107340000000	1625	115	116	113	126	113	114	120	125	77	102	106	99	61	80	88	70	P55037 | GLTB_SYNY3	P55037 | GLTB_SYNY3	gltB	GLTB_SYNY3	Ferredoxin-dependent glutamate synthase 1	GATase_2;Glu_syn_central;Glu_synthase;GXGXG	Nitrogen metabolism
31.259	31.1439	31.1585	31.2287	31.2932	31.4707	31.189	31.4685	30.6434	31.0237	31.1238	30.9726	30.482	30.7483	30.9651	30.3897	95	93	93	61.5	60.5	60.5	169.5	0	323.31	66020000000	1237	82	79	79	90	94	90	88	99	66	69	70	76	51	70	73	61	P55038 | GLTS_SYNY3	P55038 | GLTS_SYNY3	gltS	GLTS_SYNY3	Ferredoxin-dependent glutamate synthase 2	GATase_2;Glu_syn_central;Glu_synthase;GXGXG	Nitrogen metabolism
30.0245	29.6417	29.8544	29.9875	29.768	29.8447	29.5908	29.8159	29.7228	29.8815	29.8509	29.7061	29.6786	29.8251	29.823	29.6081	18	18	18	79.8	79.8	79.8	30.191	0	323.31	27619000000	377	32	24	21	30	22	25	23	30	19	21	21	22	20	23	23	21	P55175 | NIT1_SYNY3	P55175 | NIT1_SYNY3	sll0601	Y601_SYNY3	Hydrolase sll0601	CN_hydrolase
NaN	NaN	NaN	24.2211	NaN	NaN	NaN	NaN	NaN	NaN	NaN	NaN	NaN	NaN	NaN	NaN	5	5	5	23.2	23.2	23.2	35.725	0	19.974	118440000	6	1	0	0	2	0	0	0	0	1	0	0	0	1	0	0	1	P72580 | PREA_SYNY3	P72580 | PREA_SYNY3	preA	PREA_SYNY3	Prenyl transferase	polyprenyl_synt	Terpenoid backbone biosynthesis
NaN	NaN	NaN	NaN	NaN	NaN	NaN	NaN	NaN	NaN	NaN	NaN	NaN	NaN	NaN	22.9437	2	2	2	18.9	18.9	18.9	26.465	0	7.0121	40713000	6	0	1	0	0	0	0	0	0	0	0	0	0	1	1	1	2	P72583 | YC53L_SYNY3	P72583 | YC53L_SYNY3	sll0558	YC53L_SYNY3	Ycf53-like protein	GUN4
29.5175	29.4188	29.1315	29.3555	29.2327	29.1311	29.0832	29.0915	27.8493	27.5903	27.8371	27.4195	27.9249	27.982	28.1049	28.0283	25	25	25	62.3	62.3	62.3	42.153	0	195.24	13572000000	284	27	26	24	22	23	23	23	19	15	9	11	11	12	12	17	10	P72584 | ACSF1_SYNY3	P72584 | ACSF1_SYNY3	acsF1	ACSF1_SYNY3	Magnesium-protoporphyrin IX monomethyl ester [oxidative] cyclase 1	Rubrerythrin	Porphyrin and chlorophyll metabolism
27.2356	26.8961	26.806	27.029	26.9028	27.3705	26.931	27.4471	26.1656	26.7439	26.8777	26.9078	26.3881	26.5593	26.9799	26.4574	22	21	21	41.6	41.6	41.6	74.476	0	103.06	3760800000	162	12	9	11	12	12	14	13	14	5	6	10	9	7	10	11	7	P72587 | SPEA2_SYNY3	P72587 | SPEA2_SYNY3	speA2	SPEA2_SYNY3	Biosynthetic arginine decarboxylase 2	Orn_Arg_deC_N;Orn_DAP_Arg_deC	Arginine and proline metabolism
26.9094	26.9547	26.8928	26.8535	27.2185	27.2091	27.0703	27.3419	26.7317	26.7448	27.0002	26.8956	27.0877	27.1249	27.382	27.1195	33	33	33	58.4	58.4	58.4	74.601	0	253.34	4070400000	266	15	17	16	18	19	23	20	20	8	13	14	13	12	21	20	17	P72588 | DNLJ_SYNY3	P72588 | DNLJ_SYNY3	ligA	DNLJ_SYNY3	DNA ligase	BRCT;DNA_ligase_aden;DNA_ligase_OB;DNA_ligase_ZBD	Base excision repair;DNA replication;Mismatch repair;Nucleotide excision repair
27.8003	27.5743	27.5864	27.677	27.7485	27.7551	27.5539	27.5769	27.533	27.4852	27.4931	27.6873	27.6932	27.9326	27.8824	27.7723	12	12	12	53.6	53.6	53.6	24.209	0	263.41	6287300000	154	10	11	8	9	10	9	9	11	9	8	11	12	8	12	7	10	P72622 | MSRA1_SYNY3	P72622 | MSRA1_SYNY3	msrA1	MSRA1_SYNY3	Peptide methionine sulfoxide reductase MsrA 1	PMSR
30.7139	30.5592	30.5235	30.5812	30.5596	30.6964	30.5102	30.3638	30.4835	30.3692	30.6177	30.6729	30.1564	30.4844	30.479	30.2511	25	25	25	58.2	58.2	58.2	56.224	0	323.31	43455000000	370	27	30	24	22	22	25	22	28	21	20	23	20	15	25	27	19	P72623 | GLGA2_SYNY3	P72623 | GLGA2_SYNY3	glgA2	GLGA2_SYNY3	Probable glycogen synthase 2	Glyco_transf_5;Glycos_transf_1	Starch and sucrose metabolism
23.0062	22.9762	23.2022	22.8961	23.3112	22.9571	23.2684	22.9908	22.981	NaN	23.0805	23.3076	23.0653	23.1383	23.1829	23.2887	10	10	10	10.3	10.3	10.3	117.16	0	10.788	261920000	43	2	2	2	2	3	3	2	4	2	2	5	2	3	3	2	4	P72637 | Y1060_SYNY3	P72637 | Y1060_SYNY3	sll1060	Y1060_SYNY3	UPF0182 protein sll1060	UPF0182
26.0588	25.8536	26.3358	26.2055	25.9197	25.9781	26.109	26.0789	25.996	25.4457	26.1472	26.0358	26.8656	26.3165	26.4071	26.6894	10	10	10	61.9	61.9	61.9	20.34	0	62.916	2253600000	94	7	6	5	6	2	6	6	6	4	3	5	6	11	6	6	9	P72641 | KAD2_SYNY3	P72641 | KAD2_SYNY3	adk2	KAD2_SYNY3	Adenylate kinase 2		Purine metabolism
30.0274	29.7557	29.5493	29.8604	29.5001	29.6316	29.3688	29.5619	29.5411	29.6439	29.7624	29.9917	29.4848	29.54	29.9109	29.4517	18	18	18	58.5	58.5	58.5	29.09	0	208.23	25426000000	247	14	16	20	16	14	14	17	18	16	16	16	19	14	12	11	14	P72642 | DAPB_SYNY3	P72642 | DAPB_SYNY3	dapB	DAPB_SYNY3	4-hydroxy-tetrahydrodipicolinate reductase	DapB_C;DapB_N	Lysine biosynthesis
30.96	30.7142	30.5303	30.9713	30.644	30.9919	30.6018	31.0877	30.0144	30.3329	30.4999	30.3265	30.032	30.3725	30.592	30.0411	34	34	34	68.6	68.6	68.6	81.831	0	323.31	47867000000	634	41	44	39	42	46	42	47	44	32	33	36	35	36	38	41	38	P72644 | PURL_SYNY3	P72644 | PURL_SYNY3	purL	PURL_SYNY3	Phosphoribosylformylglycinamidine synthase subunit PurL	AIRS;AIRS_C	Purine metabolism
26.5309	26.1404	26.4002	26.6301	26.2414	26.5532	26.3578	26.499	26.2239	26.0261	26.011	25.8277	26.5805	26.6164	26.5787	26.7299	14	14	14	74.3	74.3	74.3	21.427	0	189.08	2601800000	102	7	5	5	7	6	6	7	7	5	7	6	6	7	7	7	7	P72648 | KGUA_SYNY3	P72648 | KGUA_SYNY3	gmk	KGUA_SYNY3	Guanylate kinase	Guanylate_kin	Purine metabolism
NaN	23.8753	NaN	NaN	24.2689	24.1954	24.2719	24.0599	24.563	24.2344	24.4094	NaN	24.6953	24.6528	24.5528	24.6779	9	9	9	61.7	61.7	61.7	23.179	0	28.206	486390000	42	1	2	1	2	2	3	2	2	4	3	2	2	4	4	3	5	P72652 | CPCF_SYNY3	P72652 | CPCF_SYNY3	cpcF	CPCF_SYNY3	Phycocyanin alpha phycocyanobilin lyase CpcF	HEAT_PBS	Photosynthesis - antenna proteins
32.0369	32.0624	31.9794	32.0619	32.0032	32.02	31.8945	31.897	32.1379	32.136	32.147	32.1102	31.9613	32.1884	32.0801	32.0221	45	45	45	86	86	86	35.727	0	323.31	128420000000	858	47	52	62	56	58	53	57	46	66	60	53	72	49	44	40	43	P72655 | Y1128_SYNY3	P72655 | Y1128_SYNY3	slr1128	Y1128_SYNY3	Uncharacterized protein slr1128	Band_7
31.1138	30.9831	31.0764	31.1828	30.7507	30.9366	30.7752	30.9445	30.5875	30.8784	30.9133	30.8562	30.4993	30.6143	30.7055	30.4889	43	43	43	59.5	59.5	59.5	74.944	0	323.31	57302000000	922	73	60	62	65	53	57	56	57	51	54	47	70	53	51	59	54	P72656 | RNE_SYNY3	P72656 | RNE_SYNY3	rne	RNE_SYNY3	Ribonuclease E/G-like protein	RNase_E_G;S1	RNA degradation
33.2512	33.2081	33.199	33.2785	33.0251	33.0814	32.9935	33.0958	32.9031	33.0959	33.0369	33.2967	32.6934	32.8769	33.0622	32.6986	81	81	81	77.7	77.7	77.7	77.83	0	323.31	263940000000	2249	151	151	157	154	144	136	153	152	135	141	135	157	120	112	130	121	P72659 | PNP_SYNY3	P72659 | PNP_SYNY3	pnp	PNP_SYNY3	Polyribonucleotide nucleotidyltransferase	KH_1;PNPase;RNase_PH;RNase_PH_C;S1	Purine metabolism;Pyrimidine metabolism;RNA degradation
NaN	NaN	NaN	NaN	NaN	NaN	NaN	NaN	NaN	NaN	NaN	NaN	26.0137	26.2643	25.9507	26.1883	5	5	5	50	50	50	22.229	0	24.041	628260000	13	2	0	0	0	0	0	0	0	0	0	0	0	3	1	3	4	P72660 | LEP1_SYNY3	P72660 | LEP1_SYNY3	lepB1	LEP1_SYNY3	Probable signal peptidase I-1	Peptidase_S24	Protein export
27.8734	27.5482	27.3009	27.7134	27.2106	27.559	27.3659	27.6855	26.9721	26.9484	27.216	27.371	26.6858	26.9799	27.2184	26.8397	9	9	9	41	41	41	34.08	0	115.43	5047400000	123	9	9	9	10	9	10	7	7	6	7	6	6	4	8	8	8	P72663 | ISPE_SYNY3	P72663 | ISPE_SYNY3	ispE	ISPE_SYNY3	4-diphosphocytidyl-2-C-methyl-D-erythritol kinase	GHMP_kinases_C;GHMP_kinases_N	Terpenoid backbone biosynthesis
24.2517	24.4437	24.2443	24.3971	24.3024	24.3626	24.5609	24.1806	24.2293	23.945	24.5383	24.4606	24.7321	24.8008	24.5077	24.4684	7	7	7	28.9	28.9	28.9	31.648	0	18.446	651910000	51	3	3	3	4	2	4	3	3	4	3	2	3	4	3	4	3	P72666 | RSMA_SYNY3	P72666 | RSMA_SYNY3	rsmA	RSMA_SYNY3	Ribosomal RNA small subunit methyltransferase A	RrnaAD
NaN	NaN	NaN	NaN	NaN	NaN	24.649	NaN	NaN	NaN	NaN	NaN	NaN	NaN	NaN	NaN	7	7	7	42.2	42.2	42.2	32.775	0	24.589	180400000	8	2	1	0	1	0	0	2	0	0	0	0	1	0	0	1	0	P72667 | RSME_SYNY3	P72667 | RSME_SYNY3	rsmE	RSME_SYNY3	Ribosomal RNA small subunit methyltransferase E	Methyltrans_RNA
26.5115	NaN	NaN	NaN	NaN	NaN	NaN	NaN	27.0744	NaN	26.6155	NaN	26.9685	27.1876	27.2474	27.2662	6	6	6	80.2	80.2	80.2	10.946	0	34.392	1823000000	26	3	0	0	1	1	1	0	1	2	1	2	0	4	3	3	4	P72673 | Y729_SYNY3	P72673 | Y729_SYNY3	slr0729	Y729_SYNY3	Thylakoid-associated protein slr0729	DUF3181
26.5176	26.1299	26.0722	26.5347	25.7443	26.3863	26.0769	26.3437	25.5607	25.7983	26.227	25.8428	26.4878	26.4141	26.7157	26.4467	6	6	6	58.9	58.9	58.9	16.559	0	127.63	2432700000	62	6	5	4	3	4	5	4	3	3	3	3	4	3	5	4	3	P72687 | RIMP_SYNY3	P72687 | RIMP_SYNY3	rimP	RIMP_SYNY3	Ribosome maturation factor RimP	DUF150
31.6965	31.5589	31.4876	31.6783	31.9641	31.822	32.0175	31.6362	31.1894	30.8879	31.007	30.9237	31.3876	31.5811	31.5724	31.4752	69	69	69	65	65	65	108.12	0	323.31	92111000000	1108	76	72	73	78	97	81	91	81	60	49	49	49	62	59	63	68	P72689 | IF2_SYNY3	P72689 | IF2_SYNY3	infB	IF2_SYNY3	Translation initiation factor IF-2	GTP_EFTU;GTP_EFTU_D2;IF-2;IF2_N
28.5843	28.5778	28.2433	28.3558	28.3125	28.6262	28.3034	28.4719	28.041	27.8968	28.3319	27.758	28.6991	28.7496	28.7519	28.976	6	6	6	45.5	45.5	45.5	13.305	0	34.396	10482000000	107	5	8	5	4	8	8	7	8	5	6	5	6	9	6	7	10	P72699 | Y230_SYNY3	P72699 | Y230_SYNY3	sll0230	Y230_SYNY3	UPF0045 protein sll0230	DUF77
26.0792	25.9692	25.9849	25.9371	25.7441	25.8508	25.874	25.6427	25.8175	25.6705	25.9364	25.7839	25.3797	25.5526	25.4557	25.4034	7	7	7	33.2	33.2	33.2	33.649	0	29.919	1691300000	81	6	4	6	8	6	7	8	5	4	6	4	4	3	3	3	4	P72702 | Y245_SYNY3	P72702 | Y245_SYNY3	slr0245	Y245_SYNY3	Uncharacterized protein slr0245	Hist_deacetyl
27.7347	27.6913	27.724	27.7884	27.8259	27.8648	27.7194	27.7548	27.4321	27.3687	27.5899	27.4899	27.2581	27.6277	27.4639	27.3956	11	11	11	41.5	41.5	41.5	33.463	0	142.57	6059300000	161	9	12	11	12	11	13	13	13	9	9	10	9	9	9	6	6	P72703 | SPEB1_SYNY3	P72703 | SPEB1_SYNY3	speB1	SPEB1_SYNY3	Agmatinase 1	Arginase	Arginine and proline metabolism
30.9434	31.2323	31.2563	30.945	31.0438	31.2229	31.2334	31.1966	31.2619	31.2287	31.2353	31.1083	31.4208	31.8485	31.4023	31.7101	10	10	10	34.6	34.6	34.6	26.58	0	178.37	74445000000	322	20	18	19	20	21	16	22	22	20	19	23	18	21	21	21	21	P72704 | PPI1_SYNY3	P72704 | PPI1_SYNY3	sll0227	PPI1_SYNY3	Probable peptidyl-prolyl cis-trans isomerase sll0227	Pro_isomerase
29.4311	29.7038	29.6828	29.6507	29.66	29.9103	29.5986	29.7551	29.8362	29.6659	29.9008	29.8602	29.8045	30.0266	29.8769	29.9342	21	21	21	67	67	67	20.453	0	153.32	27603000000	197	10	12	11	11	17	9	11	12	14	14	14	18	10	10	13	11	P72705 | YCF4_SYNY3	P72705 | YCF4_SYNY3	ycf4	YCF4_SYNY3	Photosystem I assembly protein Ycf4	Ycf4
NaN	NaN	NaN	NaN	NaN	NaN	21.782	NaN	NaN	NaN	NaN	NaN	NaN	NaN	NaN	NaN	1	1	1	53.5	53.5	53.5	8.6442	0.006772	1.7855	37078000	4	0	0	0	1	0	0	1	0	0	0	0	0	0	1	0	1	P72712 | PSAK1_SYNY3	P72712 | PSAK1_SYNY3	psaK1	PSAK1_SYNY3	Photosystem I reaction center subunit PsaK 1	PSI_PSAK	Photosynthesis
28.8962	29.1672	28.7122	28.6763	28.8307	28.4169	28.676	28.6932	29.6437	29.2536	29.2197	28.9499	28.8855	29.3398	29.5245	29.3953	12	12	12	31.9	31.9	31.9	55.354	0	177.69	16055000000	207	12	15	13	10	11	11	8	13	14	10	11	13	11	16	22	17	P72714 | NU2C_SYNY3	P72714 | NU2C_SYNY3	ndhB	NU2C_SYNY3	NAD(P)H-quinone oxidoreductase subunit 2	Oxidored_q1	Oxidative phosphorylation
29.5322	29.4487	29.4117	29.4994	29.6883	29.8398	29.3953	29.5316	29.1861	29.2286	29.4739	29.3209	28.8592	29.2994	29.3939	29.1914	35	35	35	59.4	59.4	59.4	69.606	0	323.31	21013000000	375	25	28	29	26	27	22	29	21	26	23	21	27	19	17	18	17	P72720 | GLMS_SYNY3	P72720 | GLMS_SYNY3	glmS	GLMS_SYNY3	Glutamine--fructose-6-phosphate aminotransferase [isomerizing]	GATase_2;SIS	Alanine, aspartate and glutamate metabolism;Amino sugar and nucleotide sugar metabolism
28.6764	28.7427	28.7024	28.7868	29.0049	29.1979	29.0835	29.0542	27.609	27.8944	28.0079	28.115	27.3369	27.5243	27.8979	27.324	25	25	25	47.6	47.6	47.6	65.596	0	180.34	10882000000	304	19	19	26	22	26	25	28	30	12	16	18	18	7	14	14	10	P72721 | DFA4_SYNY3	P72721 | DFA4_SYNY3	dfa4	DFA4_SYNY3	Putative diflavin flavoprotein A 4	Flavin_Reduct;Flavodoxin_1;Lactamase_B
28.6246	28.4784	28.3424	28.5931	28.6603	29.0741	28.9122	29.1328	27.1341	27.7846	27.9797	27.8107	27.2876	27.6546	27.7502	27.3475	25	25	25	55.5	55.5	55.5	64.082	0	323.31	10061000000	278	25	21	19	22	24	20	27	24	9	12	13	12	11	12	14	13	P72723 | DFA2_SYNY3	P72723 | DFA2_SYNY3	dfa2	DFA2_SYNY3	Putative diflavin flavoprotein A 2	Flavin_Reduct;Lactamase_B
26.3432	26.311	26.1414	26.4572	26.2973	26.8655	26.2121	26.7414	NaN	25.3657	25.8986	NaN	25.7659	26.09	26.2342	25.6173	11	11	11	39.1	39.1	39.1	45.731	0	73.249	2158000000	72	5	5	8	5	8	7	4	5	1	2	4	2	3	4	5	4	P72725 | Y1411_SYNY3	P72725 | Y1411_SYNY3	slr1411	Y1411_SYNY3	UPF0272 protein slr1411	DUF111
NaN	NaN	25.9322	26.4377	25.5691	26.1388	25.6241	NaN	25.4781	25.9798	NaN	25.7638	25.3404	25.5862	NaN	25.4168	3	3	3	17.8	17.8	17.8	12.929	0	22.111	1270900000	31	0	2	3	2	3	2	3	0	4	2	2	2	2	2	0	2	P72731 | Y1417_SYNY3	P72731 | Y1417_SYNY3	slr1417	Y1417_SYNY3	Uncharacterized protein slr1417	Fe-S_biosyn
32.3818	32.4581	32.4349	32.4325	32.3352	32.4433	32.2912	32.3627	31.9813	32.2803	32.2042	32.4504	31.7693	32.0393	32.2648	32.0274	37	37	37	64.6	64.6	64.6	50.832	0	323.31	152310000000	1079	64	68	74	72	73	67	72	70	61	76	74	78	55	52	62	61	P72740 | DLDH_SYNY3	P72740 | DLDH_SYNY3	lpdA	DLDH_SYNY3	Dihydrolipoyl dehydrogenase	Pyr_redox;Pyr_redox_2;Pyr_redox_dim	Citrate cycle (TCA cycle);Glycine, serine and threonine metabolism;Glycolysis / Gluconeogenesis;Pyruvate metabolism;Valine, leucine and isoleucine degradation
NaN	NaN	24.5163	24.4377	24.415	NaN	NaN	24.2005	23.9257	23.9629	24.1661	24.8181	NaN	NaN	NaN	24.2994	5	5	5	35.9	35.9	35.9	22.172	0	17.015	464850000	36	1	2	3	2	4	2	1	2	3	3	4	4	0	2	1	2	P72743 | UBIX_SYNY3	P72743 | UBIX_SYNY3	slr1099	PAAD_SYNY3	Probable aromatic acid decarboxylase	Flavoprotein	Ubiquinone and other terpenoid-quinone biosynthesis
26.166	26.1697	26.5603	NaN	26.5458	26.7111	26.3262	26.4789	26.3456	NaN	26.2994	NaN	26.645	NaN	26.6492	26.902	2	2	2	13	13	13	12.235	0	14.564	2478700000	32	2	3	2	1	2	3	2	2	2	1	2	2	2	1	2	3	P72745 | Y1101_SYNY3	P72745 | Y1101_SYNY3	slr1101	Y1101_SYNY3	Universal stress protein Slr1101	Usp
29.056	28.7479	28.5638	28.9728	28.449	28.8306	28.5559	28.8833	27.6116	28.0909	28.2926	28.1825	27.4682	27.8025	28.2352	27.484	25	25	25	48.4	48.4	48.4	66.012	0	323.31	11149000000	263	22	16	20	24	20	17	19	25	11	14	13	14	9	11	19	9	P72749 | BIPA_SYNY3	P72749 | BIPA_SYNY3	typA	TYPA_SYNY3	GTP-binding protein TypA/BipA homolog	EFG_C;EFG_II;GTP_EFTU;GTP_EFTU_D2
27.468	27.2831	27.1822	27.5049	27.0154	27.3441	27.1645	27.1789	27.8764	27.6562	27.8115	27.7944	28.2059	27.9625	27.8101	28.1222	13	13	13	80.1	80.1	80.1	23.637	0	76.687	6055100000	185	11	10	12	12	9	11	10	12	13	9	10	13	17	12	12	12	P72753 | UPP_SYNY3	P72753 | UPP_SYNY3	upp	UPP_SYNY3	Uracil phosphoribosyltransferase		Pyrimidine metabolism
28.4182	28.0073	27.9237	28.323	27.9361	28.0554	27.9394	28.2226	28.0788	27.841	27.7891	28.1644	28.7309	28.7777	28.6853	28.9658	12	12	12	83	83	83	10.638	0	152.67	9668500000	150	10	9	11	9	12	9	11	8	8	9	9	10	10	5	11	9	P72759 | CCML_SYNY3	P72759 | CCML_SYNY3	ccmL	CCML_SYNY3	Carbon dioxide concentrating mechanism protein CcmL	EutN_CcmL
34.2864	34.2661	34.0959	34.0914	34.0337	34.1293	34.0372	34.0413	34.323	34.4214	34.4305	34.2409	34.5043	34.5268	34.3708	34.6007	25	25	19	100	100	88.3	12.102	0	323.31	605370000000	2122	150	131	127	133	129	119	119	135	133	119	116	153	149	119	145	145	P72760 | CCMK1_SYNY3	P72760 | CCMK1_SYNY3	ccmK1	CCMK1_SYNY3	Carbon dioxide-concentrating mechanism protein CcmK homolog 1	BMC
33.6383	34.0582	33.7208	33.6949	33.7087	33.7194	33.6686	33.9839	34.2046	34.0988	34.0813	34.1641	34.2027	34.1962	34.0002	34.2773	21	15	15	99	86.4	86.4	11.135	0	323.31	493920000000	1635	102	94	92	79	92	94	95	90	125	100	102	96	102	119	124	129	P72761 | CCMK2_SYNY3	P72761 | CCMK2_SYNY3	ccmK2	CCMK2_SYNY3	Carbon dioxide-concentrating mechanism protein CcmK homolog 2	BMC
28.4309	28.2695	28.1675	28.4091	27.909	28.2655	27.9605	28.3693	27.706	27.7739	27.9702	27.8993	27.6216	28.0725	28.2597	27.9342	42	42	42	66.3	66.3	66.3	73.665	0	256.69	8493800000	348	29	24	24	26	26	24	23	25	17	20	20	17	13	19	20	21	P72772 | CHLD_SYNY3	P72772 | CHLD_SYNY3	chlD	CHLD_SYNY3	Magnesium-chelatase subunit ChlD	Mg_chelatase	Porphyrin and chlorophyll metabolism
29.5793	28.9279	28.9954	29.1493	28.7542	29.0367	29.0993	29.0221	29.1597	29.0672	29.0062	29.4134	29.5771	29.4455	29.5291	29.597	21	21	21	76.9	76.9	76.9	26.518	0	202.92	18877000000	313	19	13	19	21	21	18	20	22	18	17	17	20	26	22	20	20	P72776 | PDXJ_SYNY3	P72776 | PDXJ_SYNY3	pdxJ	PDXJ_SYNY3	Pyridoxine 5'-phosphate synthase	PdxJ
27.8571	27.4368	27.4953	27.8029	26.8964	27.5906	27.5127	27.8001	27.2259	27.3753	27.543	26.9832	28.1319	27.9727	27.9721	28.0379	9	9	9	65.4	65.4	65.4	15.456	0	90.693	6240700000	144	11	12	9	10	6	9	7	10	6	8	8	7	8	10	10	13	P72777 | YC54L_SYNY3	P72777 | YC54L_SYNY3	slr1780	YC54L_SYNY3	Ycf54-like protein	Ycf54
30.3087	29.9573	29.9127	30.0893	29.8635	30.1229	29.8982	30.1074	30.0553	30.0445	30.2393	30.0558	30.4841	30.6146	30.6228	30.712	30	30	30	70.1	70.1	70.1	41.336	0	323.31	36239000000	463	29	30	27	27	26	25	29	27	30	24	25	27	36	33	30	38	P72780 | HHOA_SYNY3	P72780 | HHOA_SYNY3	hhoA	HHOA_SYNY3	Putative serine protease HhoA	PDZ_2;Trypsin
24.5186	NaN	24.1705	24.3861	24.2885	NaN	NaN	NaN	NaN	NaN	24.6305	24.1165	23.9423	NaN	NaN	NaN	8	8	8	26.9	26.9	26.9	57.18	0	31.145	412680000	32	6	2	2	4	3	2	1	0	1	1	3	2	2	1	0	2	P72785 | MALQ_SYNY3	P72785 | MALQ_SYNY3	malQ	MALQ_SYNY3	4-alpha-glucanotransferase	Glyco_hydro_77	Starch and sucrose metabolism
25.4116	25.1718	24.9791	NaN	NaN	NaN	25.1303	NaN	24.736	NaN	25.418	25.2066	25.4418	NaN	25.7139	25.6931	3	3	3	14.8	14.8	14.8	24.063	0	78.282	1026600000	28	2	2	2	1	1	1	2	1	2	1	3	2	2	1	3	2	P72793 | HEMJ_SYNY3	P72793 | HEMJ_SYNY3	slr1790	Y1790_SYNY3	UPF0093 membrane protein slr1790	UPF0093
25.4912	25.5173	25.6189	25.4544	25.4376	25.7113	25.4731	25.4884	25.6125	25.5515	25.4938	25.2316	25.8924	26.0256	25.5325	26.0151	9	9	9	27.7	27.7	27.7	28.468	0	26.798	1465900000	75	4	4	5	3	4	6	4	6	3	5	5	6	3	6	4	7	P72794 | CYSH_SYNY3	P72794 | CYSH_SYNY3	cysH	CYSH_SYNY3	Phosphoadenosine phosphosulfate reductase	PAPS_reduct	Sulfur metabolism
25.6316	25.1868	25.5575	25.3715	25.4765	25.3253	25.7048	25.6023	25.1888	25.5905	25.6971	25.6951	25.9454	25.9616	25.8527	26.0842	6	6	6	48.7	48.7	48.7	20.697	0	32.509	1541600000	73	5	5	4	3	4	6	5	5	3	4	4	3	6	5	5	6	P72796 | AROK_SYNY3	P72796 | AROK_SYNY3	aroK	AROK_SYNY3	Shikimate kinase	SKI	Phenylalanine, tyrosine and tryptophan biosynthesis
31.9713	32.0211	31.8279	32.0995	31.9975	32.2252	31.9012	32.0669	32.2106	32.1252	32.2341	32.0674	32.4215	32.4337	32.3166	32.3464	49	49	49	81.8	81.8	81.8	43.105	0	323.31	139000000000	1166	66	73	69	74	78	70	76	73	80	68	73	69	75	79	67	76	P72797 | TAL_SYNY3	P72797 | TAL_SYNY3	tal	TAL_SYNY3	Transaldolase	EF-hand_5;Transaldolase	Pentose phosphate pathway
26.3634	26.3892	NaN	26.2271	26.5264	26.526	27.0564	26.321	26.5825	26.9442	26.7771	26.6518	26.3001	27.1256	27.0633	26.5407	6	6	6	36	36	36	23.605	0	50.187	2946300000	58	3	3	0	4	3	5	3	3	4	3	4	4	4	6	4	5	P72800 | MSRA2_SYNY3	P72800 | MSRA2_SYNY3	msrA2	MSRA2_SYNY3	Peptide methionine sulfoxide reductase MsrA 2	PMSR
27.4768	27.5104	27.5643	27.529	27.7117	27.8297	27.6858	27.686	27.9568	27.4823	27.8795	27.2722	27.8975	28.2913	28.3628	28.2155	17	17	17	61.7	61.7	61.7	22.968	0	90.749	6651700000	171	12	13	9	9	12	10	9	9	12	8	10	7	14	12	12	13	P72804 | Y1796_SYNY3	P72804 | Y1796_SYNY3	slr1796	Y1796_SYNY3	Thylakoid membrane protein slr1796
21.9207	NaN	NaN	NaN	NaN	NaN	NaN	NaN	NaN	NaN	NaN	NaN	NaN	NaN	NaN	NaN	2	2	2	6.4	6.4	6.4	43.331	0.00046751	2.8417	11683000	2	1	1	0	0	0	0	0	0	0	0	0	0	0	0	0	0	P72811 | COFH_SYNY3	P72811 | COFH_SYNY3	cofH	COFH_SYNY3	FO synthase subunit 2	Radical_SAM	Methane metabolism
30.792	30.7041	30.5516	30.4631	30.2484	30.4087	30.4323	30.5426	30.5503	30.5257	30.7266	30.5912	30.7365	30.7844	30.5864	30.8377	10	10	10	56.1	56.1	56.1	16.769	0	277.99	48523000000	236	17	11	15	14	14	16	15	18	15	15	15	16	13	15	14	13	P72817 | Y1654_SYNY3	P72817 | Y1654_SYNY3	sll1654	Y1654_SYNY3	Universal stress protein Sll1654	Usp
26.0844	25.9875	25.9744	25.8042	25.9509	25.9831	25.7779	25.8584	26.3156	26.3279	26.0389	26.4561	26.11	26.324	26.2798	26.2122	8	8	8	62.6	62.6	62.6	26.072	0	44.172	2083900000	79	3	6	6	4	6	4	5	5	6	4	3	3	6	7	6	5	P72818 | MENG_SYNY3	P72818 | MENG_SYNY3	menG	MENG_SYNY3	2-phytyl-1,4-naphtoquinone methyltransferase	Ubie_methyltran	Ubiquinone and other terpenoid-quinone biosynthesis
26.5701	26.5091	26.2336	26.464	26.1564	26.4636	26.4139	26.5727	26.2387	25.8754	26.141	25.911	NaN	25.2257	25.2012	25.0897	6	6	6	13.4	13.4	13.4	61.006	0	183.59	2076800000	60	6	4	4	4	4	4	6	5	5	2	3	3	0	4	3	3	P72823 | NU4C2_SYNY3	P72823 | NU4C2_SYNY3	ndhD2	NU4C2_SYNY3	NAD(P)H-quinone oxidoreductase chain 4-2	Oxidored_q1	Oxidative phosphorylation
31.0093	30.8498	30.6939	30.8982	30.4421	30.5326	30.386	30.4882	30.9538	30.7685	30.9376	30.6972	30.933	31.1294	31.2339	31.1349	32	32	32	72.5	72.5	72.5	39.37	0	323.31	55469000000	571	31	34	37	35	36	27	33	32	43	40	36	39	37	34	33	44	P72827 | FUTA1_SYNY3	P72827 | FUTA1_SYNY3	futA1	FUTA1_SYNY3	Iron uptake protein A1		ABC transporters
NaN	NaN	NaN	24.3983	24.2346	NaN	NaN	NaN	NaN	NaN	NaN	NaN	NaN	NaN	NaN	NaN	5	5	5	38.5	38.5	38.5	25.948	0	20.361	271990000	19	1	0	1	3	0	1	1	1	1	0	2	0	2	2	2	2	P72828 | TRMD_SYNY3	P72828 | TRMD_SYNY3	trmD	TRMD_SYNY3	tRNA (guanine-N(1)-)-methyltransferase	tRNA_m1G_MT
28.2231	28.1372	28.0262	28.3756	27.8945	28.291	27.966	28.2449	27.707	27.8476	28.1442	28.1275	27.6725	27.9598	28.0982	27.8333	23	23	23	80.9	80.9	80.9	38.588	0	283.14	8234500000	288	19	19	25	21	21	19	20	24	14	13	18	13	13	15	21	13	P72830 | PFKA1_SYNY3	P72830 | PFKA1_SYNY3	pfkA1	PFKA1_SYNY3	ATP-dependent 6-phosphofructokinase 1	PFK	Fructose and mannose metabolism;Galactose metabolism;Glycolysis / Gluconeogenesis;Methane metabolism;Pentose phosphate pathway
NaN	NaN	NaN	NaN	NaN	NaN	22.2062	NaN	NaN	NaN	NaN	NaN	NaN	NaN	NaN	NaN	2	2	2	7.7	7.7	7.7	45.623	0	3.6196	79798000	4	0	1	0	0	1	0	1	0	0	0	0	1	0	0	0	0	P72835 | Y1300_SYNY3	P72835 | Y1300_SYNY3	slr1300	Y1300_SYNY3	Uncharacterized protein slr1300	FAD_binding_3	Ubiquinone and other terpenoid-quinone biosynthesis
NaN	NaN	NaN	NaN	NaN	NaN	NaN	NaN	NaN	NaN	NaN	NaN	NaN	NaN	23.5054	NaN	1	1	1	6.7	6.7	6.7	32.106	0	20.508	68305000	7	1	0	0	0	0	0	0	0	1	0	1	0	0	1	2	1	P72846 | LGT_SYNY3	P72846 | LGT_SYNY3	lgt	LGT_SYNY3	Prolipoprotein diacylglyceryl transferase	LGT
30.6058	30.5862	30.3441	30.4932	30.3378	30.4727	30.3146	30.4656	30.8296	30.8264	30.8312	30.7945	30.6105	30.8987	30.7497	30.8638	25	25	25	75	75	75	38.937	0	323.31	47853000000	589	42	37	35	33	36	31	36	36	37	47	37	44	29	34	40	35	P72848 | HEM6_SYNY3	P72848 | HEM6_SYNY3	hemF	HEM6_SYNY3	Oxygen-dependent coproporphyrinogen-III oxidase	Coprogen_oxidas	Porphyrin and chlorophyll metabolism
30.1666	30.1688	30.1669	30.1851	29.8189	29.9088	29.8715	29.8065	30.1024	29.8558	29.9818	29.8202	30.1328	30.0997	29.9584	30.0509	28	28	28	93.3	93.3	93.3	27.05	0	323.31	31860000000	395	25	29	27	32	20	23	20	23	20	23	25	29	25	22	25	27	P72849 | HO1_SYNY3	P72849 | HO1_SYNY3	pbsA1	HO1_SYNY3	Heme oxygenase 1	Heme_oxygenase	Mineral absorption;Porphyrin and chlorophyll metabolism
30.4405	30.674	30.921	30.5912	30.6721	30.506	30.7082	30.2125	31.2125	30.9911	30.8957	30.836	30.7449	30.6094	29.88	30.6907	17	17	17	87.2	87.2	87.2	8.9934	0	183.53	49357000000	302	13	18	22	15	21	21	21	17	24	26	20	18	14	19	16	17	P72851 | RL28_SYNY3	P72851 | RL28_SYNY3	rpmB	RL28_SYNY3	50S ribosomal protein L28	Ribosomal_L28	Ribosome
32.0847	32.0352	31.9851	32.0294	31.8279	31.9654	31.868	31.9749	30.4075	30.822	30.8035	30.868	30.224	30.55	30.8295	30.3216	60	60	60	77	77	77	71.44	0	323.31	89728000000	1058	85	85	78	94	83	69	91	82	41	54	49	56	43	50	57	41	P72854 | SIR_SYNY3	P72854 | SIR_SYNY3	sir	SIR_SYNY3	Sulfite reductase [ferredoxin]	NIR_SIR;NIR_SIR_ferr	Sulfur metabolism
30.357	30.4336	30.3587	30.3711	30.5574	30.6616	30.5492	30.6343	30.3599	30.4817	30.5237	30.4314	30.63	30.7883	30.8989	30.7706	28	28	28	75.2	75.2	75.2	42.087	0	323.31	46436000000	518	37	33	24	35	38	37	30	36	30	30	27	33	37	31	32	28	P72856 | DPO3B_SYNY3	P72856 | DPO3B_SYNY3	dnaN	DPO3B_SYNY3	DNA polymerase III subunit beta	DNA_pol3_beta;DNA_pol3_beta_2;DNA_pol3_beta_3	DNA replication;Homologous recombination;Mismatch repair;Purine metabolism;Pyrimidine metabolism
28.8306	28.7535	28.6174	28.8717	28.4563	28.7256	28.4408	28.6361	28.4194	28.48	28.7287	28.6553	28.1706	28.3189	28.4982	28.2802	28	28	28	56.5	56.5	56.5	55.201	0	204.29	11796000000	342	23	23	26	22	23	21	25	25	21	23	20	22	16	18	20	14	P72861 | Y936_SYNY3	P72861 | Y936_SYNY3	sll0936	Y936_SYNY3	Uncharacterized protein sll0936	UbiD	Ubiquinone and other terpenoid-quinone biosynthesis
28.5228	28.8033	28.6672	28.4477	28.4266	28.6632	28.737	28.4966	28.9063	28.7971	28.8221	28.2276	29.2671	28.6661	28.5207	28.7273	11	11	11	68.5	68.5	68.5	10.373	0	203.47	12113000000	153	6	11	9	9	11	9	12	10	14	10	11	6	9	9	7	10	P72866 | RS15_SYNY3	P72866 | RS15_SYNY3	rpsO	RS15_SYNY3	30S ribosomal protein S15	Ribosomal_S15	Ribosome
31.7903	31.7645	31.6354	31.7241	31.1516	31.641	31.7342	31.6273	31.9938	31.7485	32.0225	31.7033	32.7161	32.4016	32.2202	32.7243	21	21	21	95	95	95	17.923	0	323.31	121580000000	570	34	34	34	35	30	34	35	34	33	35	33	34	44	40	37	44	P72870 | APCD_SYNY3	P72870 | APCD_SYNY3	apcD	PHAC_SYNY3	Allophycocyanin subunit alpha-B	Phycobilisome	Photosynthesis - antenna proteins
31.2898	31.4214	31.2651	31.2406	31.3743	31.5945	31.3451	31.6403	30.6093	30.9854	31.0521	30.8316	30.7676	31.0668	31.2413	30.8134	28	28	28	59.9	59.9	59.9	45.865	0	323.31	71609000000	590	44	44	35	46	41	42	42	47	28	31	33	30	30	27	39	31	P72871 | METK_SYNY3	P72871 | METK_SYNY3	metK	METK_SYNY3	S-adenosylmethionine synthase	S-AdoMet_synt_C;S-AdoMet_synt_M;S-AdoMet_synt_N
23.7442	23.6442	NaN	23.8122	NaN	23.6081	23.5334	23.4594	NaN	23.5043	23.8455	NaN	24.4611	24.2029	24.4906	24.3564	2	2	2	7.9	7.9	7.9	22.996	0	3.2445	401780000	28	2	2	1	3	1	2	1	2	1	2	2	1	2	2	2	2	P72873 | Y925_SYNY3	P72873 | Y925_SYNY3	sll0925	Y925_SYNY3	Uncharacterized protein sll0925	Uma2
29.2846	29.1095	29.0082	29.2816	28.9485	28.9985	29.1929	28.9331	29.2748	29.0905	29.3751	29.2363	29.5216	29.5235	29.6508	29.5544	19	19	19	70.1	70.1	70.1	20.559	0	255.83	18468000000	257	14	16	17	13	14	17	22	15	20	18	16	21	14	14	10	16	P72874 | IF3_SYNY3	P72874 | IF3_SYNY3	infC	IF3_SYNY3	Translation initiation factor IF-3	IF3_C;IF3_N
NaN	NaN	NaN	NaN	NaN	NaN	NaN	NaN	NaN	NaN	NaN	NaN	24.3564	NaN	NaN	NaN	2	2	2	29.1	29.1	29.1	8.9182	0	5.6195	189170000	17	1	1	1	1	1	1	1	1	1	1	1	1	1	1	2	1	P72913 | Y1765_SYNY3	P72913 | Y1765_SYNY3	ssr1765	Y1765_SYNY3	UPF0150 protein ssr1765	UPF0150
26.5231	25.9894	26.6565	26.2578	25.9584	26.2522	26.3834	26.1954	26.4365	26.0377	26.4653	25.9984	26.6101	26.7235	26.4622	26.5885	6	6	6	73.1	73.1	73.1	9.9234	0	27.541	2546500000	84	7	4	7	6	4	4	4	5	6	4	3	6	8	4	6	6	P72925 | Y197A_SYNY3	P72925 | Y197A_SYNY3	ssl1972	Y197A_SYNY3	UPF0367 protein ssl1972
31.5726	31.3013	31.1671	31.4933	31.2347	31.3442	31.2245	31.4978	31.0773	31.1215	31.1703	31.0708	31.3826	31.6002	31.7046	31.5896	70	70	70	75.2	75.2	75.2	74.423	0	323.31	82545000000	1026	63	62	66	73	65	60	67	72	61	61	59	60	64	60	64	69	P72929 | Y1021_SYNY3	P72929 | Y1021_SYNY3	sll1021	Y1021_SYNY3	Uncharacterized protein sll1021	Band_7
27.0856	26.8006	26.9687	27.1433	27.0049	27.2272	26.9807	27.0569	26.797	26.7919	26.7378	26.9295	26.7728	26.9198	26.835	26.6979	14	14	14	67.7	67.7	67.7	39.206	0	96.275	3782700000	148	13	11	10	10	12	9	12	9	6	8	9	9	8	7	9	6	P72931 | OBG_SYNY3	P72931 | OBG_SYNY3	obg	OBG_SYNY3	GTPase Obg	GTP1_OBG;MMR_HSR1
NaN	24.8367	NaN	25.0499	NaN	24.7429	24.3917	24.2978	NaN	NaN	NaN	NaN	NaN	NaN	NaN	NaN	5	5	5	26.1	26.1	26.1	28.724	0	11.544	304530000	15	2	2	0	2	1	3	4	1	0	0	0	0	0	0	0	0	P72933 | GLO2_SYNY3	P72933 | GLO2_SYNY3	gloB	GLO2_SYNY3	Hydroxyacylglutathione hydrolase	Lactamase_B	Pyruvate metabolism
26.9953	27.2061	27.2777	27.1535	27.2911	27.2186	27.1501	27.2965	27.1108	27.1989	27.1759	27.3203	26.8249	26.8397	26.882	26.702	15	15	15	42.4	42.4	42.4	48.174	0	120.16	4111900000	144	7	9	9	8	11	11	11	12	8	10	12	7	5	8	9	7	P72934 | PYRX_SYNY3	P72934 | PYRX_SYNY3	pyrC'	PYRX_SYNY3	Probable dihydroorotase-like protein		Pyrimidine metabolism
25.7182	26.3122	25.8012	25.63	25.6333	25.4691	25.3239	25.5074	26.4836	26.2713	26.3801	25.5799	25.3445	26.0886	NaN	26.2233	4	4	4	8.4	8.4	8.4	47.171	0	7.5064	1615300000	42	3	3	3	1	2	2	2	2	4	2	4	2	4	3	1	4	P72935 | Y1017_SYNY3	P72935 | Y1017_SYNY3	sll1017	Y1017_SYNY3	Putative ammonium transporter sll1017	Ammonium_transp
30.082	30.1743	30.3914	30.2218	30.2529	30.3178	30.3531	30.1788	30.3689	30.2425	30.1421	30.5313	30.5881	30.4334	30.2762	30.1913	19	19	19	63.8	63.8	63.8	19.674	0	180.11	38185000000	333	19	24	22	20	23	20	19	25	22	17	20	24	21	20	17	20	P72940 | CYSC_SYNY3	P72940 | CYSC_SYNY3	cysC	CYSC_SYNY3	Probable adenylyl-sulfate kinase	APS_kinase	Purine metabolism;Sulfur metabolism
27.178	26.7045	26.8328	27.1868	26.9072	27.0692	27.0009	27.0208	26.826	26.6351	26.8369	27.1528	27.7958	27.1951	27.382	27.3152	9	9	9	38.3	38.3	38.3	25.074	0	96.895	4322300000	153	12	7	10	11	10	9	11	10	9	5	7	9	10	14	8	11	P72941 | EXBL2_SYNY3	P72941 | EXBL2_SYNY3	slr0677	EXBL2_SYNY3	Putative biopolymer transport protein ExbB-like 2	MotA_ExbB
27.3147	27.2491	27.2069	27.3082	27.2633	27.4863	27.4305	27.382	27.511	27.2186	27.3753	27.1527	27.7559	27.8334	27.6883	28.0525	6	6	6	36.4	36.4	36.4	28.439	0	117.03	5435500000	102	6	7	6	7	6	7	6	5	6	4	6	4	8	8	7	9	P72942 | EXBD_SYNY3	P72942 | EXBD_SYNY3	slr0678	EXBD_SYNY3	Putative biopolymer transport protein ExbD	ExbD
25.2926	25.3709	25.4332	25.5389	25.3919	25.7612	25.7467	25.5645	25.212	25.2938	25.6183	25.4419	25.88	25.7647	25.7522	26.0332	10	10	10	54.9	54.9	54.9	22.012	0	51.121	1491800000	78	7	5	5	5	5	5	7	6	2	3	4	4	6	3	6	5	P72955 | UREG_SYNY3	P72955 | UREG_SYNY3	ureG	UREG_SYNY3	Urease accessory protein UreG	cobW
26.6481	26.7922	26.371	26.6542	26.3972	26.5486	26.1894	26.4715	26.7712	26.514	26.8073	26.5025	26.5949	26.7184	26.9442	26.8416	16	16	16	31.9	31.9	31.9	66.7	0	66.033	3067900000	142	9	7	7	10	8	9	9	9	9	7	11	9	9	10	11	8	P72958 | Y640_SYNY3	P72958 | Y640_SYNY3	sll0640	Y640_SYNY3	Uncharacterized transporter sll0640	CitMHS;TrkA_C
27.3704	27.3695	27.5413	27.4387	27.3854	27.5154	27.4274	27.2892	27.1457	27.1318	27.2103	27.2917	26.9662	26.8851	26.8646	26.9721	12	12	12	40.2	40.2	40.2	37.883	0	109.47	4794500000	100	11	7	8	6	7	8	8	8	3	4	6	7	4	5	4	4	P72965 | THIE_SYNY3	P72965 | THIE_SYNY3	thiE	THIE_SYNY3	Thiamine-phosphate synthase	TMP-TENI	Thiamine metabolism
27.9631	27.71	28.2156	28.0351	28.0358	27.9444	28.1117	27.8713	28.0938	28.1409	27.9769	28.0048	28.525	28.1937	28.1315	28.0614	17	17	17	85.4	85.4	85.4	30.042	0	323.31	8443400000	211	20	9	12	16	12	13	12	12	12	11	10	13	12	14	17	16	P72966 | BTPA_SYNY3	P72966 | BTPA_SYNY3	btpA	BTPA_SYNY3	Photosystem I biogenesis protein BtpA	BtpA
26.4234	26.4947	26.3508	26.5131	26.2093	26.4145	26.3671	26.105	26.5697	26.267	26.5695	26.5214	26.5428	26.5674	26.6165	26.6214	4	4	4	19.2	19.2	19.2	36.077	0	75.534	2685600000	52	4	4	3	3	4	3	3	3	3	4	3	3	3	3	3	3	P72978 | CCSA_SYNY3	P72978 | CCSA_SYNY3	ccsA	CCSA_SYNY3	Cytochrome c biogenesis protein CcsA	Cytochrom_C_asm
24.3403	24.2747	NaN	24.1049	24.1315	24.3011	24.3406	24.1305	NaN	NaN	NaN	NaN	NaN	NaN	NaN	NaN	4	4	4	18.3	18.3	18.3	32.485	0	36.418	391150000	21	1	3	1	1	2	2	2	3	0	0	1	2	0	1	1	1	P72980 | LIPA1_SYNY3	P72980 | LIPA1_SYNY3	lipA1	LIPA1_SYNY3	Lipoyl synthase 1	Radical_SAM	Lipoic acid metabolism
NaN	NaN	NaN	NaN	NaN	NaN	NaN	NaN	NaN	NaN	NaN	NaN	NaN	NaN	NaN	20.9665	1	1	1	11.9	11.9	11.9	12.555	0.0058957	1.902	3511400	1	0	0	0	0	0	0	0	0	0	0	0	0	0	0	0	1	P72983 | YC20L_SYNY3	P72983 | YC20L_SYNY3	sll1509	YC20L_SYNY3	Ycf20-like protein	DUF565
26.0808	25.7004	25.6051	26.1818	25.8112	26.2479	25.9654	26.2112	25.1006	25.1603	25.8245	25.8118	25.9502	26.0722	25.8673	26.0607	11	11	11	54.7	54.7	54.7	30.326	0	73.013	1884400000	112	11	7	5	8	8	9	10	9	3	2	7	5	6	7	8	7	P72988 | LPXC_SYNY3	P72988 | LPXC_SYNY3	lpxC	LPXC_SYNY3	UDP-3-O-[3-hydroxymyristoyl] N-acetylglucosamine deacetylase	LpxC	Lipopolysaccharide biosynthesis
31.5985	31.3943	31.465	31.5071	31.3818	31.2466	31.4056	31.4593	30.7073	30.4482	30.3644	30.6407	30.614	30.584	30.7521	30.3718	58	54	54	85.1	82	82	67.25	0	323.31	67637000000	888	73	76	72	67	68	62	69	65	40	40	44	41	44	40	42	45	P72991 | FTSH3_SYNY3	P72991 | FTSH3_SYNY3	ftsH3	FTSH3_SYNY3	ATP-dependent zinc metalloprotease FtsH 3	AAA;FtsH_ext;Peptidase_M41
27.5584	27.3584	27.3089	27.1691	26.8174	26.6889	26.8253	26.943	27.4803	27.4127	27.2236	27.1934	27.1493	27.1154	27.1222	27.2433	17	17	17	63.6	63.6	63.6	45.119	0	234.76	4362500000	135	10	9	11	7	10	7	8	8	12	10	8	6	6	10	8	5	P73001 | Y1608_SYNY3	P73001 | Y1608_SYNY3	slr1608	Y1608_SYNY3	Uncharacterized protein slr1608	GSDH
NaN	NaN	NaN	NaN	NaN	NaN	NaN	NaN	NaN	27.7069	NaN	NaN	NaN	NaN	NaN	NaN	2	2	1	9.1	9.1	4.2	28.242	0	6.1647	255130000	6	0	0	0	0	0	0	0	1	0	2	0	0	2	0	0	1	P73009 | Y1045_SYNY3	P73009 | Y1045_SYNY3	slr1045	Y1045_SYNY3	Probable ABC transporter permease protein slr1045	Permease
NaN	26.0218	27.1417	26.1015	27.1066	26.8181	27.0163	25.7258	27.2918	27.4684	26.9636	27.4262	27.0602	27.0263	26.237	27.4447	5	5	5	63.2	63.2	63.2	6.4562	0	27.976	3387100000	76	2	2	7	4	7	3	5	4	6	5	5	6	5	4	4	7	P73014 | RL32_SYNY3	P73014 | RL32_SYNY3	rpmF	RL32_SYNY3	50S ribosomal protein L32	Ribosomal_L32p	Ribosome
32.1422	32.1601	31.9062	32.0723	31.5249	31.6944	31.4824	31.7807	32.0251	31.9854	32.042	32.0241	31.7434	31.8398	31.8493	31.8457	26	26	26	93.4	93.4	93.4	27.625	0	323.31	117910000000	794	56	59	50	59	49	43	44	42	46	50	48	61	50	42	47	48	P73016 | FABI_SYNY3	P73016 | FABI_SYNY3	fabI	FABI_SYNY3	Enoyl-[acyl-carrier-protein] reductase [NADH] FabI		Fatty acid biosynthesis
29.0471	28.7807	28.8415	28.9685	28.675	28.9885	28.7897	28.9668	28.7732	28.7508	28.8503	28.7008	28.7314	28.9634	29.1023	28.867	18	18	18	77	77	77	33.511	0	323.31	14274000000	266	17	15	17	23	18	17	16	15	17	17	19	18	15	16	15	11	P73033 | GPDA_SYNY3	P73033 | GPDA_SYNY3	gpsA	GPDA_SYNY3	Glycerol-3-phosphate dehydrogenase [NAD(P)+]	NAD_Gly3P_dh_C;NAD_Gly3P_dh_N	Glycerophospholipid metabolism
NaN	NaN	NaN	NaN	NaN	NaN	NaN	23.015	NaN	NaN	NaN	NaN	NaN	23.54	NaN	23.1753	8	8	8	53.1	53.1	53.1	19.422	0	17.859	373660000	18	1	2	0	1	1	2	1	2	1	0	0	1	0	2	2	2	P73042 | Y1764_SYNY3	P73042 | Y1764_SYNY3	slr1764	Y1764_SYNY3	Uncharacterized protein slr1764	TerD
24.3968	NaN	NaN	NaN	NaN	NaN	NaN	NaN	NaN	NaN	NaN	NaN	NaN	NaN	NaN	NaN	2	2	2	11.5	11.5	11.5	30.522	0	10.609	328260000	15	2	1	1	1	1	1	1	2	0	1	1	0	0	1	1	1	P73047 | URED_SYNY3	P73047 | URED_SYNY3	ureD	URED_SYNY3	Urease accessory protein UreD	UreD
28.6405	28.5692	28.3597	28.7362	27.918	28.2641	27.8846	28.1731	28.3368	28.5295	28.6614	28.5962	28.0015	28.2925	28.3827	28.3059	12	12	12	54.4	54.4	54.4	25.066	0	130.42	10551000000	188	13	14	15	14	10	13	12	11	9	12	12	12	11	10	11	9	P73053 | THYX_SYNY3	P73053 | THYX_SYNY3	thyX	THYX_SYNY3	Thymidylate synthase ThyX	Thy1	One carbon pool by folate;Pyrimidine metabolism
NaN	NaN	22.4856	NaN	NaN	NaN	NaN	NaN	NaN	NaN	NaN	NaN	NaN	NaN	NaN	NaN	2	2	2	30.6	30.6	30.6	9.0452	0	4.5693	18153000	1	0	0	1	0	0	0	0	0	0	0	0	0	0	0	0	0	P73055 | Y3122_SYNY3	P73055 | Y3122_SYNY3	ssr3122	Y3122_SYNY3	Uncharacterized protein ssr3122	BolA
NaN	NaN	26.1909	NaN	25.9682	NaN	25.8882	NaN	25.9723	26.3164	NaN	NaN	NaN	NaN	NaN	NaN	4	4	4	15.9	15.9	15.9	11.94	0	11.282	2514100000	22	1	1	3	1	2	1	2	1	2	2	1	1	1	1	1	1	P73056 | YC64L_SYNY3	P73056 | YC64L_SYNY3	slr1846	YC64L_SYNY3	Uncharacterized monothiol glutaredoxin ycf64-like	Glutaredoxin
25.545	NaN	25.1672	25.382	24.7061	25.1418	24.9143	24.9917	25.2402	25.1839	25.5778	25.5087	26.1304	25.8844	26.2844	26.4659	8	8	8	87.7	87.7	87.7	12.135	0	17.052	1427400000	67	4	3	6	4	3	4	5	4	4	2	4	3	6	6	3	6	P73057 | Y1847_SYNY3	P73057 | Y1847_SYNY3	slr1847	Y1847_SYNY3	Nucleoid-associated protein slr1847	YbaB_DNA_bd
30.6407	30.4943	30.2541	30.567	30.1092	30.3773	30.15	30.4439	29.779	29.786	30.0545	30.1332	29.6342	29.9278	30.1707	29.7941	38	38	38	76.3	76.3	76.3	46.533	0	323.31	37007000000	638	50	47	46	61	45	38	39	46	32	32	33	37	31	34	32	35	P73058 | HISX_SYNY3	P73058 | HISX_SYNY3	hisD1	HISX1_SYNY3	Histidinol dehydrogenase 1	Histidinol_dh	Histidine metabolism
30.2933	30.1513	30.0947	30.3308	30.3274	30.4293	30.2518	30.4818	29.5324	29.9249	29.9004	30.0184	29.4843	29.9001	30.1282	29.7572	25	25	25	44.1	44.1	44.1	61.037	0	323.31	33940000000	421	28	27	23	32	32	27	30	30	19	26	24	30	21	23	28	21	P73061 | URE1_SYNY3	P73061 | URE1_SYNY3	ureC	URE1_SYNY3	Urease subunit alpha	Amidohydro_1;Urease_alpha	Arginine and proline metabolism;Atrazine degradation;Epithelial cell signaling in Helicobacter pylori infection;Purine metabolism
30.4233	30.412	30.3338	30.3769	30.2058	30.3765	30.2166	30.423	29.9252	30.1054	30.3173	30.1128	29.8274	30.0231	30.1871	29.9109	46	46	46	80.6	80.6	80.6	69.327	0	323.31	36957000000	741	47	48	48	52	52	56	52	56	37	37	38	51	34	42	49	42	P73067 | DXS_SYNY3	P73067 | DXS_SYNY3	dxs	DXS_SYNY3	1-deoxy-D-xylulose-5-phosphate synthase	DXP_synthase_N;Transket_pyr;Transketolase_C	Terpenoid backbone biosynthesis
27.9779	27.5096	27.3589	27.583	26.9048	27.3398	27.0838	27.5619	27.4195	27.3943	27.5061	27.4462	27.5905	27.7372	27.6936	27.8397	2	2	2	38.3	38.3	38.3	12.57	0	68.182	5752100000	62	4	4	4	4	4	4	4	4	2	3	5	4	4	4	4	4	P73068 | RUBR_SYNY3	P73068 | RUBR_SYNY3	rub	RUBR_SYNY3	Rubredoxin	Rubredoxin
30.6749	30.5124	30.4406	30.6224	30.4907	30.5555	30.4522	30.6814	30.7082	30.7125	30.7853	30.6964	31.0948	31.1648	30.9187	31.0659	27	27	27	74.6	74.6	74.6	37.29	0	323.31	51986000000	612	38	36	37	43	38	39	36	34	39	37	37	38	43	37	41	39	P73069 | YC48L_SYNY3	P73069 | YC48L_SYNY3	slr2034	YC48L_SYNY3	Ycf48-like protein	PSII_BNR
26.7115	26.6944	26.7318	26.679	26.5835	26.6112	26.4751	26.307	26.4922	26.5431	26.5691	26.9811	26.7136	26.4597	26.3022	26.2785	12	12	12	46.1	46.1	46.1	40.16	0	98.5	3006900000	105	7	8	9	7	6	7	7	8	6	7	4	5	5	7	6	6	P73071 | PROB_SYNY3	P73071 | PROB_SYNY3	proB	PROB_SYNY3	Glutamate 5-kinase	AA_kinase;PUA	Arginine and proline metabolism
25.264	25.2961	25.325	25.0081	26.1934	25.8712	25.184	25.9633	NaN	NaN	24.3627	NaN	NaN	25.6921	25.8212	25.3321	20	18	18	31.3	29.2	29.2	101.16	0	82.524	1097700000	67	5	4	3	2	6	8	5	9	1	1	6	1	1	6	7	2	P73077 | PARC_SYNY3	P73077 | PARC_SYNY3	parC	PARC_SYNY3	DNA topoisomerase 4 subunit A	DNA_gyraseA_C;DNA_topoisoIV
27.0688	26.9367	26.6546	26.9733	26.6922	27.1353	26.8353	27.0746	26.6988	26.7662	27.1356	26.9326	26.9862	27.1247	27.2975	27.0348	15	15	15	59.5	59.5	59.5	36.048	0	280.44	3773300000	144	8	9	10	9	12	11	10	10	5	8	12	6	8	8	10	8	P73090 | PHOL_SYNY3	P73090 | PHOL_SYNY3	slr2047	PHOL_SYNY3	PhoH-like protein	PhoH
28.5446	28.2411	27.741	28.2794	27.9355	28.1619	27.8451	28.3636	27.7426	27.7369	27.9278	27.7329	27.9626	28.363	28.7254	28.2111	8	8	8	51.6	51.6	51.6	21.946	0	185.77	8749400000	113	6	8	6	8	6	7	8	10	6	8	8	5	7	6	8	6	P73092 | CPXS2_SYNY3	P73092 | CPXS2_SYNY3	cpcS2	CPXS2_SYNY3	Chromophore lyase CpcS/CpeS 2	CpeS
34.5921	35.0412	35.2029	34.9371	34.9987	34.9871	35.1912	34.8251	35.5525	35.3988	35.2201	35.4431	35.5335	35.1693	34.4248	35.3282	48	48	48	96.4	96.4	96.4	28.901	0	323.31	1094500000000	2262	119	133	153	130	148	124	151	127	176	157	142	169	161	115	123	134	P73093 | PYG_SYNY3	P73093 | PYG_SYNY3	cpcG	P73093_SYNY3		PBS_linker_poly
25.382	24.9895	25.1798	25.322	25.4128	25.0092	24.7189	25.0438	NaN	25.2013	25.2418	25.2087	NaN	25.4172	25.4156	25.5182	11	11	11	29	29	29	34.698	0	37.563	1109700000	48	3	2	3	3	1	3	4	5	1	2	3	4	2	4	5	3	P73097 | DNAJ2_SYNY3	P73097 | DNAJ2_SYNY3	dnaJ2	DNAJ2_SYNY3	Chaperone protein DnaJ 2	CTDII;DnaJ
31.2592	31.2027	31.1622	31.3109	31.119	31.1074	31.0856	31.2315	30.791	30.9991	31.0614	31.0412	30.8961	31.1331	31.4902	31.0718	73	73	72	77.4	77.4	75.9	86.029	0	323.31	71243000000	922	66	57	57	61	53	55	67	62	56	59	51	61	49	56	60	52	P73098 | DNAK3_SYNY3	P73098 | DNAK3_SYNY3	dnaK3	DNAK3_SYNY3	Chaperone protein dnaK3	HSP70
29.2312	29.2644	28.4071	NaN	NaN	28.4632	NaN	28.9603	28.9962	28.424	29.164	NaN	28.7075	29.1612	29.4393	29.0604	6	6	6	12	12	12	65.078	0	7.8542	12829000000	43	5	2	2	1	2	2	1	6	3	3	2	1	2	4	6	1	P73121 | Y1919_SYNY3	P73121 | Y1919_SYNY3	slr1919	Y1919_SYNY3	Uncharacterized protein slr1919	ABC1
30.3313	30.339	30.1609	30.2391	30.0601	30.2529	30.0125	30.1733	30.3076	30.0757	30.3301	30.3304	30.2278	30.3682	30.5596	30.2115	37	37	37	72.2	72.2	72.2	38.017	0	323.31	37486000000	555	37	35	37	38	38	33	37	33	40	34	31	39	39	31	24	29	P73123 | RBCR_SYNY3	P73123 | RBCR_SYNY3	rbcR	RBCR_SYNY3	Probable RuBisCO transcriptional regulator	HTH_1;LysR_substrate
NaN	NaN	25.8689	26.5475	25.5388	NaN	NaN	NaN	26.125	NaN	NaN	26.4009	25.773	25.8655	NaN	25.6161	7	7	7	38.6	38.6	38.6	33.18	0	75.885	1424400000	32	1	3	2	2	2	1	1	1	3	2	2	4	2	2	2	2	P73125 | Y1019_SYNY3	P73125 | Y1019_SYNY3	slr1019	Y1019_SYNY3	Uncharacterized isomerase slr1019	PhzC-PhzF
28.6307	28.5737	28.0224	28.3484	28.2649	28.4398	28.2473	28.459	28.6361	28.4855	28.6522	28.3545	28.8421	29.2687	29.2556	29.216	18	18	18	62.2	62.2	62.2	37.962	0	323.31	12087000000	206	11	13	10	10	13	10	11	16	11	11	12	12	13	16	18	19	P73126 | Y997_SYNY3	P73126 | Y997_SYNY3	sll0997	Y997_SYNY3	Probable thylakoid lumen protein sll0997
NaN	NaN	24.8246	24.5043	NaN	NaN	24.6863	NaN	NaN	NaN	NaN	NaN	NaN	NaN	NaN	NaN	6	6	6	18.8	18.8	18.8	50.956	0	14.241	256220000	17	3	2	3	3	1	0	3	2	0	0	0	0	0	0	0	0	P73127 | MIAB_SYNY3	P73127 | MIAB_SYNY3	miaB	MIAB_SYNY3	tRNA-2-methylthio-N(6)-dimethylallyladenosine synthase	Radical_SAM;TRAM;UPF0004
30.3365	30.123	29.8708	30.1854	30.0123	30.2328	29.8643	30.1086	29.5545	29.8404	29.9485	29.7966	29.5232	29.8054	30.0194	29.4894	24	24	24	67.1	67.1	67.1	46.567	0	323.31	30194000000	477	29	29	28	33	31	39	30	36	24	28	31	34	29	23	28	25	P73133 | ARGD_SYNY3	P73133 | ARGD_SYNY3	argD	ARGD_SYNY3	Acetylornithine aminotransferase	Aminotran_3	Arginine and proline metabolism
28.4483	28.2002	28.4948	28.3488	28.2675	28.2502	28.2617	28.1476	28.2186	28.2669	28.2007	28.3884	27.8369	27.8297	27.9625	27.694	15	15	15	43.9	43.9	43.9	39.21	0	99.375	9230200000	195	14	12	10	17	12	13	14	16	10	12	13	15	9	9	11	8	P73138 | FRMA_SYNY3	P73138 | FRMA_SYNY3	frmA	FRMA_SYNY3	S-(hydroxymethyl)glutathione dehydrogenase	ADH_N;ADH_zinc_N	Chloroalkane and chloroalkene degradation;Drug metabolism - cytochrome P450;Fatty acid metabolism;Glycolysis / Gluconeogenesis;Metabolism of xenobiotics by cytochrome P450;Methane metabolism;Naphthalene degradation;Retinol metabolism;Tyrosine metabolism
29.4276	29.3816	29.246	29.3804	29.0356	29.3939	29.2804	29.3809	29.1198	29.184	29.4577	29.5751	29.3529	29.4091	29.501	29.3017	26	26	26	81.2	81.2	81.2	44.901	0	323.31	19870000000	415	25	29	27	30	25	21	28	31	23	26	25	21	24	27	26	27	P73141 | SYY_SYNY3	P73141 | SYY_SYNY3	tyrS	SYY_SYNY3	Tyrosine--tRNA ligase	S4;tRNA-synt_1b	Aminoacyl-tRNA biosynthesis
28.0392	28.2431	28.4844	27.9796	28.4715	28.5306	28.7153	28.5531	28.5427	28.2276	28.0896	28.2123	28.8823	28.6133	28.2309	28.5547	10	10	10	71.3	71.3	71.3	14.408	0	52.414	10138000000	150	5	13	8	10	7	9	12	10	7	7	9	9	16	12	6	10	P73145 | SSB2_SYNY3	P73145 | SSB2_SYNY3	slr1034	SSB2_SYNY3	Thylakoid-associated single-stranded DNA-binding protein slr1034	SSB
25.7163	25.7073	NaN	25.5782	25.6954	25.8647	25.9902	25.6042	25.7086	NaN	25.6864	25.8058	26.6764	26.3273	25.988	26.6728	7	7	7	83.6	83.6	83.6	14.283	0	116.86	1790100000	54	4	5	1	4	3	2	2	2	4	2	3	4	4	5	4	5	P73152 | Y982_SYNY3	P73152 | Y982_SYNY3	sll0982	Y982_SYNY3	Uncharacterized thylakoid-associated protein sll0982
25.4786	25.5148	25.9736	25.6614	25.8243	25.2802	25.7115	25.2166	26.0823	25.9353	25.8618	25.9537	25.5321	26.2549	25.7078	26.1331	11	11	11	62.4	62.4	62.4	24.733	0	45.822	1639000000	70	4	6	3	5	2	3	4	2	4	5	5	3	4	8	7	5	P73157 | LEP2_SYNY3	P73157 | LEP2_SYNY3	lepB2	LEP2_SYNY3	Probable signal peptidase I-2	Peptidase_S24	Protein export
24.8504	24.7312	24.5808	24.9522	NaN	NaN	NaN	NaN	NaN	NaN	24.6498	24.8273	24.6332	NaN	24.6249	NaN	5	5	5	28	28	28	24.416	0	8.6129	673310000	24	2	1	2	2	1	1	1	1	1	1	3	2	2	1	2	1	P73161 | TRMB_SYNY3	P73161 | TRMB_SYNY3	trmB	TRMB_SYNY3	tRNA (guanine-N(7)-)-methyltransferase	Methyltransf_4
25.6456	25.3612	25.6385	25.6279	25.3551	25.3873	25.4072	25.6504	24.8541	25.1497	24.7765	25.72	NaN	24.8267	25.2839	24.7235	10	10	10	33.9	33.9	33.9	44.761	0	64.667	1226900000	72	6	5	4	5	6	7	6	5	4	5	3	6	1	4	3	2	P73162 | ACKA_SYNY3	P73162 | ACKA_SYNY3	ackA	ACKA_SYNY3	Acetate kinase	Acetate_kinase	Carbon fixation pathways in prokaryotes;Methane metabolism;Propanoate metabolism;Pyruvate metabolism;Taurine and hypotaurine metabolism
29.5243	29.4312	29.455	29.3494	29.2539	29.1647	29.2449	29.2797	29.5385	29.4105	29.3113	29.9517	29.4146	29.6355	29.6871	29.5992	11	11	11	47.2	47.2	47.2	26.941	0	136.54	21682000000	159	9	10	10	11	12	9	8	8	10	11	10	10	11	9	8	13	P73163 | DLHH_SYNY3	P73163 | DLHH_SYNY3	sll1298	DLHH_SYNY3	Putative carboxymethylenebutenolidase	DLH	Chlorocyclohexane and chlorobenzene degradation;Fluorobenzoate degradation;Toluene degradation
28.2116	28.0303	28.0029	28.2739	27.9282	27.9975	27.7965	28.1227	27.5396	27.5186	27.6241	27.9972	26.1944	27.3376	27.567	26.9102	37	37	37	66.1	66.1	66.1	75.801	0	220.35	7061300000	274	21	22	21	31	26	24	22	23	9	14	11	13	4	10	17	6	P73177 | RN2H_SYNY3	P73177 | RN2H_SYNY3	sll1290	RN2H_SYNY3	Uncharacterized ribonuclease sll1290
28.2232	28.0393	28.1621	28.3404	28.2143	28.2216	27.9978	28.1434	27.5902	27.472	27.6792	27.7123	27.9335	27.8662	27.7729	27.8949	35	33	33	59.2	54.9	54.9	72.109	0	323.31	7947000000	311	26	26	25	26	26	25	24	24	13	15	13	12	11	14	15	16	P73179 | FTSH1_SYNY3	P73179 | FTSH1_SYNY3	ftsH1	FTSH1_SYNY3	ATP-dependent zinc metalloprotease FtsH 1	AAA;Peptidase_M41
30.1652	29.946	29.802	30.1055	29.7484	30.0251	29.8859	30.0484	29.3689	29.6291	29.8334	29.7129	29.6945	30.0522	30.2024	30.0393	35	35	35	67.7	67.7	67.7	48.037	0	323.31	29821000000	571	40	36	39	40	37	30	36	36	31	35	34	31	37	33	44	32	P73201 | SYS_SYNY3	P73201 | SYS_SYNY3	serS	SYS_SYNY3	Serine--tRNA ligase	Seryl_tRNA_N;tRNA-synt_2b	Aminoacyl-tRNA biosynthesis
33.133	33.68	34.0326	33.5807	33.9152	33.5392	33.9232	33.5447	34.369	34.2718	33.8264	34.4983	34.4511	34.0234	33.6021	34.1638	16	16	16	98.8	98.8	98.8	9.3222	0	323.31	480110000000	913	52	52	63	54	54	49	52	57	55	59	58	63	71	57	55	62	P73202 | PYS1_SYNY3	P73202 | PYS1_SYNY3	cpcD	PYS1_SYNY3	Phycobilisome 8.9 kDa linker polypeptide, phycocyanin-associated, rod	CpcD	Photosynthesis - antenna proteins
35.4246	35.9091	36.1617	35.6663	36.2089	35.6214	35.9897	35.387	36.7622	36.6354	36.0392	36.4963	36.3281	35.9371	35.4413	35.9739	51	51	51	81.1	81.1	81.1	32.52	0	323.31	2016300000000	2708	142	150	182	151	184	143	167	142	212	194	158	214	198	150	146	175	P73203 | PYR1_SYNY3	P73203 | PYR1_SYNY3	cpcC1	PYR1_SYNY3	Phycobilisome 32.1 kDa linker polypeptide, phycocyanin-associated, rod 1	CpcD;PBS_linker_poly	Photosynthesis - antenna proteins
34.4595	35.1858	36.1549	35.0537	36.2865	35.3892	35.9928	34.6674	36.7347	36.557	35.7682	36.2886	35.7204	35.5505	34.4369	35.598	49	49	49	78	78	78	30.797	0	323.31	1657000000000	2505	134	146	178	128	175	128	164	127	205	184	137	212	160	135	145	147	P73204 | PYR2_SYNY3	P73204 | PYR2_SYNY3	cpcC2	PYR2_SYNY3	Phycobilisome 32.1 kDa linker polypeptide, phycocyanin-associated, rod 2	CpcD;PBS_linker_poly	Photosynthesis - antenna proteins
25.6131	24.6975	24.8858	24.866	25.4228	25.6881	25.7666	25.6756	NaN	23.9308	23.7849	24.3989	25.3003	25.3854	25.643	25.474	10	10	10	41.4	41.4	41.4	37.864	0	43.043	1114800000	91	8	3	4	5	8	7	11	9	0	2	2	2	7	7	8	8	P73212 | DFRA_SYNY3	P73212 | DFRA_SYNY3	dfrA	DFRA_SYNY3	Putative dihydroflavonol-4-reductase	Epimerase	Flavonoid biosynthesis
25.9664	25.5709	25.3581	25.7987	25.6225	25.6964	25.4032	25.6511	25.3095	24.6894	25.8402	25.4616	24.6888	25.563	25.8737	25.4851	14	14	14	24.7	24.7	24.7	79.949	0	84.278	1465600000	92	6	5	6	9	8	10	5	10	3	2	6	3	2	6	6	5	P73241 | ATCS_SYNY3	P73241 | ATCS_SYNY3	pacS	ATCS_SYNY3	Probable copper-transporting ATPase PacS	E1-E2_ATPase;HMA;Hydrolase
28.9881	28.5667	28.4585	28.565	28.3316	28.5997	28.4082	28.5585	28.1897	28.3445	28.5174	28.2115	28.0397	28.5034	28.395	28.403	15	15	15	49.8	49.8	49.8	31.49	0	263.48	10875000000	217	13	18	16	17	15	14	16	14	10	13	13	15	12	7	14	10	P73242 | FABD_SYNY3	P73242 | FABD_SYNY3	fabD	FABD_SYNY3	Malonyl CoA-acyl carrier protein transacylase	Acyl_transf_1	Fatty acid biosynthesis
25.1718	25.1271	25.1684	25.1896	24.6475	24.8445	24.8543	24.9891	24.6933	24.9907	24.7665	24.903	25.1373	25.1339	24.8463	24.9162	10	10	10	55.7	55.7	55.7	31.602	0	63.755	997000000	71	5	6	7	6	4	6	4	4	3	4	3	3	4	4	5	3	P73248 | DHPS_SYNY3	P73248 | DHPS_SYNY3	folP	DHPS_SYNY3	Dihydropteroate synthase	Pterin_bind	Folate biosynthesis
29.6277	29.7324	29.5962	29.6947	29.5509	29.8123	29.6717	29.7249	29.7876	29.5677	29.8726	29.7622	30.0799	29.9496	29.8718	29.941	32	32	32	70.3	70.3	70.3	50.947	0	323.31	26465000000	573	35	38	34	40	38	38	37	37	36	31	28	36	41	38	30	36	P73257 | ARLY_SYNY3	P73257 | ARLY_SYNY3	argH	ARLY_SYNY3	Argininosuccinate lyase	ASL_C2;Lyase_1	Alanine, aspartate and glutamate metabolism;Arginine and proline metabolism
28.6476	28.0543	28.6664	28.7408	28.4583	28.2816	28.504	28.2192	28.7704	28.5722	28.4634	28.4863	28.5957	28.8386	28.8243	28.6458	7	7	7	52.3	52.3	52.3	12.171	0	35.288	11732000000	150	10	12	7	10	8	10	9	11	9	10	9	9	11	9	7	9	P73263 | THIO2_SYNY3	P73263 | THIO2_SYNY3	slr1139	THIO2_SYNY3	Thioredoxin-like protein slr1139	Thioredoxin
28.3876	28.3686	28.4252	28.3365	28.3721	28.4851	28.2865	28.385	28.5219	28.4511	28.5635	28.4816	28.7528	28.8892	28.7363	28.8117	26	26	26	64.1	64.1	64.1	42.963	0	191.66	11253000000	303	18	19	14	18	18	19	20	20	17	15	17	22	24	20	22	20	P73270 | SPEB2_SYNY3	P73270 | SPEB2_SYNY3	speB2	SPEB2_SYNY3	Probable agmatinase 2	Arginase	Arginine and proline metabolism
29.3381	29.2112	29.0619	29.2395	29.1895	29.5455	29.1135	29.3628	29.6179	29.5569	29.667	29.522	29.745	29.9012	29.6991	29.7159	43	43	43	60.8	60.8	60.8	98.294	0	323.31	21030000000	409	24	21	22	22	23	26	23	24	31	26	21	25	32	29	29	31	P73274 | SYL_SYNY3	P73274 | SYL_SYNY3	leuS	SYL_SYNY3	Leucine--tRNA ligase	Anticodon_1;tRNA-synt_1;tRNA-synt_1_2	Aminoacyl-tRNA biosynthesis;Valine, leucine and isoleucine biosynthesis
31.0384	30.697	30.5951	30.835	30.5563	30.6375	30.6332	30.8626	30.1635	30.4567	30.5669	30.6055	30.1162	30.4606	30.9683	30.3092	24	24	24	53.1	53.1	53.1	44.004	0	323.31	48466000000	439	29	28	32	27	34	28	29	30	26	27	23	33	24	23	24	22	P73283 | FABF_SYNY3	P73283 | FABF_SYNY3	fabF	FABF_SYNY3	3-oxoacyl-[acyl-carrier-protein] synthase 2	ketoacyl-synt;Ketoacyl-synt_C	Fatty acid biosynthesis
31.1421	31.1966	30.9238	31.0838	30.4629	30.9277	30.6754	30.6258	30.8216	30.9364	31.062	31.1038	30.877	30.9265	31.1512	30.8736	11	11	11	58.2	58.2	58.2	11.141	0	226.64	60593000000	316	21	21	20	18	20	21	16	19	21	22	18	26	17	18	20	18	P73289 | RL25_SYNY3	P73289 | RL25_SYNY3	rplY	RL25_SYNY3	50S ribosomal protein L25	Ribosomal_L25p	Ribosome
31.1756	30.9193	30.851	31.141	30.7452	31.0641	30.7101	30.9919	30.1055	30.3258	30.6752	30.5706	30.0764	30.4185	30.68	30.1887	32	32	32	54.5	54.5	54.5	48.792	0	323.31	52907000000	641	47	54	40	49	45	48	39	44	32	40	37	38	30	31	34	33	P73290 | PURA_SYNY3	P73290 | PURA_SYNY3	purA	PURA_SYNY3	Adenylosuccinate synthetase	Adenylsucc_synt
30.7668	30.9429	31.1007	31.0411	30.5779	30.9158	30.7213	30.5825	30.8143	30.8389	31.2641	30.9408	30.9181	31.2118	30.7268	31.1986	6	6	6	58	58	58	9.3036	0	52.436	58588000000	185	12	15	11	11	10	10	11	8	12	13	11	13	14	12	10	12	P73292 | RL31_SYNY3	P73292 | RL31_SYNY3	rpmE	RL31_SYNY3	50S ribosomal protein L31	Ribosomal_L31	Ribosome
32.1566	31.894	31.8484	31.9717	31.6088	31.6861	31.8048	31.6066	32.0209	31.8035	31.9858	32.2345	32.1091	32.206	32.3174	32.3055	14	14	14	69.3	69.3	69.3	15.086	0	323.31	123450000000	481	27	31	34	28	32	27	28	26	36	34	31	34	31	29	24	29	P73293 | RS9_SYNY3	P73293 | RS9_SYNY3	rpsI	RS9_SYNY3	30S ribosomal protein S9	Ribosomal_S9	Ribosome
32.2885	32.124	31.9373	31.8664	31.8149	31.9524	32.1097	32.0782	32.4487	32.2329	32.4566	32.2413	32.6438	32.4393	32.332	32.5081	24	24	24	90.1	90.1	90.1	16.99	0	221.8	146480000000	570	25	33	36	32	28	27	39	32	46	41	39	43	42	37	30	40	P73294 | RL13_SYNY3	P73294 | RL13_SYNY3	rplM	RL13_SYNY3	50S ribosomal protein L13	Ribosomal_L13	Ribosome
31.2271	31.1184	31.4416	31.0384	31.4834	31.0512	31.5642	30.9557	31.8223	31.7895	31.5918	31.6796	31.3981	31.3097	31.085	31.3107	16	16	16	75.9	75.9	75.9	13.228	0	99.718	80946000000	441	17	27	30	29	29	22	31	22	31	28	23	46	35	26	16	29	P73296 | RL17_SYNY3	P73296 | RL17_SYNY3	rplQ	RL17_SYNY3	50S ribosomal protein L17	Ribosomal_L17	Ribosome
32.0974	31.879	31.8709	32.1089	31.74	31.8883	31.7702	31.9578	31.6641	31.7916	31.9289	31.784	31.7507	31.8045	32.16	31.6064	38	38	38	89.5	89.5	89.5	35.003	0	323.31	116940000000	952	70	63	60	70	60	51	60	64	56	61	55	64	58	52	52	56	P73297 | RPOA_SYNY3	P73297 | RPOA_SYNY3	rpoA	RPOA_SYNY3	DNA-directed RNA polymerase subunit alpha	RNA_pol_A_bac;RNA_pol_A_CTD;RNA_pol_L	Purine metabolism;Pyrimidine metabolism;RNA polymerase
31.4604	31.5208	31.7195	31.6424	31.2833	31.3995	31.4677	31.3093	31.8812	31.7357	31.8176	31.9858	32.0371	31.8542	31.4543	31.9177	16	16	16	75.4	75.4	75.4	13.762	0	323.31	99032000000	496	35	32	35	29	26	25	28	27	37	38	32	30	29	28	34	31	P73298 | RS11_SYNY3	P73298 | RS11_SYNY3	rpsK	RS11_SYNY3	30S ribosomal protein S11	Ribosomal_S11	Ribosome
32.1456	32.014	31.9847	31.9299	31.6324	31.6716	32.0678	31.8348	32.144	32.135	32.1615	32.1151	32.2655	32.2178	31.969	32.4244	27	27	27	79.5	79.5	79.5	14.572	0	323.31	127150000000	637	36	34	39	36	32	32	40	34	44	37	46	50	50	40	42	45	P73299 | RS13_SYNY3	P73299 | RS13_SYNY3	rpsM	RS13_SYNY3	30S ribosomal protein S13	Ribosomal_S13	Ribosome
24.8458	25.2888	NaN	24.9461	NaN	25.3305	24.8819	25.2284	24.9816	24.8504	25.5129	NaN	25.708	NaN	25.8179	26.2561	4	4	4	66.7	66.7	66.7	8.6811	0	13.103	980300000	35	2	4	1	2	1	2	3	4	2	2	3	0	3	1	2	3	P73301 | IF1_SYNY3	P73301 | IF1_SYNY3	infA	IF1_SYNY3	Translation initiation factor IF-1	eIF-1a
29.822	29.605	29.7715	29.5569	29.2774	29.6159	30.0003	29.8616	29.7071	29.6515	29.6767	29.3742	30.3269	29.9905	29.8399	30.2906	16	16	16	84.3	84.3	84.3	20.251	0	323.31	27124000000	343	22	21	21	22	23	20	26	20	24	20	21	16	24	20	16	27	P73302 | KAD1_SYNY3	P73302 | KAD1_SYNY3	adk1	KAD1_SYNY3	Adenylate kinase 1		Purine metabolism
31.7911	32.0877	31.9253	31.9525	31.8259	31.7563	31.799	31.8539	32.1012	32.1528	31.9802	31.9654	31.6987	31.7891	31.8341	31.9268	16	16	16	70.1	70.1	70.1	15.194	0	197.49	115760000000	607	43	33	43	38	36	37	39	33	44	44	34	46	35	27	39	36	P73303 | RL15_SYNY3	P73303 | RL15_SYNY3	rplO	RL15_SYNY3	50S ribosomal protein L15	Ribosomal_L18e	Ribosome
33.4064	33.3902	33.5837	33.4555	33.4976	33.3591	33.3884	33.1613	33.8611	33.6483	33.5848	33.7191	33.5647	33.7205	33.6355	33.6895	30	30	30	86.7	86.7	86.7	18.241	0	323.31	362650000000	906	53	52	64	51	63	52	59	47	69	70	57	63	58	49	44	55	P73304 | RS5_SYNY3	P73304 | RS5_SYNY3	rpsE	RS5_SYNY3	30S ribosomal protein S5	Ribosomal_S5;Ribosomal_S5_C	Ribosome
31.8338	31.7463	32.0749	31.8476	31.8544	31.6658	31.8484	31.5237	32.0953	32.1081	32.0988	32.1828	32.0188	31.872	31.7486	31.8652	15	15	15	85	85	85	13.204	0	323.31	115280000000	417	22	23	27	27	30	21	30	19	30	30	25	40	26	20	21	26	P73305 | RL18_SYNY3	P73305 | RL18_SYNY3	rplR	RL18_SYNY3	50S ribosomal protein L18	Ribosomal_L18p	Ribosome
32.8546	32.9527	32.9494	32.9271	32.7246	32.7635	32.7135	32.7613	33.1744	33.0927	33.0249	33.1361	33.1854	33.2497	33.0109	33.2373	30	30	30	88.3	88.3	88.3	19.666	0	323.31	246170000000	921	58	61	55	53	53	54	59	55	65	58	52	63	59	56	56	64	P73306 | RL6_SYNY3	P73306 | RL6_SYNY3	rplF	RL6_SYNY3	50S ribosomal protein L6	Ribosomal_L6	Ribosome
32.4942	32.5532	32.3629	32.4981	32.2421	32.2319	32.0556	32.3296	32.5523	32.3911	32.5202	32.6408	32.3183	32.3419	32.204	32.2773	18	18	18	80.5	80.5	80.5	14.666	0	323.31	163910000000	559	31	34	39	33	39	35	35	34	39	38	35	41	33	29	29	35	P73307 | RS8_SYNY3	P73307 | RS8_SYNY3	rpsH	RS8_SYNY3	30S ribosomal protein S8	Ribosomal_S8	Ribosome
32.1064	32.1199	32.3993	32.0391	31.7857	31.9574	32.2754	32.0409	32.6242	32.3964	32.3893	32.4736	32.8166	32.4259	32.4294	32.5892	35	35	35	95	95	95	20.23	0	323.31	155420000000	869	44	51	64	44	49	38	65	44	70	59	52	71	66	55	39	58	P73308 | RL5_SYNY3	P73308 | RL5_SYNY3	rplE	RL5_SYNY3	50S ribosomal protein L5	Ribosomal_L5;Ribosomal_L5_C	Ribosome
31.6925	31.5494	32.0479	31.9553	32.0057	31.8085	31.9011	31.6052	32.2034	32.0385	31.7312	32.2939	31.7922	31.8601	32.149	31.9946	17	17	17	74.8	74.8	74.8	12.823	0	323.31	117510000000	448	24	27	33	26	28	26	29	23	36	32	26	35	27	28	19	29	P73309 | RL24_SYNY3	P73309 | RL24_SYNY3	rplX	RL24_SYNY3	50S ribosomal protein L24	KOW	Ribosome
31.323	31.2764	31.1334	31.205	30.9309	31.0589	30.9328	31.1139	31.5087	31.3009	31.5755	31.6471	31.3542	31.3506	31.3914	31.2555	14	14	14	68.9	68.9	68.9	13.294	0	192.57	77101000000	441	25	26	30	26	30	27	29	24	33	32	26	32	27	22	24	28	P73310 | RL14_SYNY3	P73310 | RL14_SYNY3	rplN	RL14_SYNY3	50S ribosomal protein L14	Ribosomal_L14	Ribosome
31.4877	31.8715	31.8427	31.8644	31.6437	31.6565	31.6676	31.3973	32.0741	31.9109	31.6095	31.7234	31.6623	31.6254	30.9345	31.5705	12	12	12	64.2	64.2	64.2	9.2887	0	74.873	99146000000	340	17	22	25	17	19	21	21	24	30	28	22	21	19	16	16	22	P73311 | RS17_SYNY3	P73311 | RS17_SYNY3	rpsQ	RS17_SYNY3	30S ribosomal protein S17	Ribosomal_S17	Ribosome
NaN	25.0325	NaN	NaN	24.2632	NaN	24.3019	24.384	24.4787	NaN	25.5937	23.4936	NaN	25.099	24.7823	25.2838	5	5	5	74	74	74	8.5455	0	15.013	552610000	31	1	2	0	1	1	1	2	3	3	1	4	1	2	4	2	3	P73312 | RL29_SYNY3	P73312 | RL29_SYNY3	rpmC	RL29_SYNY3	50S ribosomal protein L29	Ribosomal_L29	Ribosome
30.4978	30.2899	30.3285	30.3577	30.1907	30.361	30.2056	30.2621	30.63	30.5055	30.8255	30.6366	30.7151	30.6813	30.4129	30.6311	9	9	9	49.6	49.6	49.6	16.035	0	63.556	42589000000	228	13	14	17	14	13	12	18	11	17	15	13	17	15	13	12	14	P73313 | RL16_SYNY3	P73313 | RL16_SYNY3	rplP	RL16_SYNY3	50S ribosomal protein L16	Ribosomal_L16	Ribosome
32.9237	33.131	33.3084	33.0643	33.1265	33.0682	33.0681	33.095	33.381	33.2514	33.2767	33.4189	33.0865	33.1389	33.0464	33.0565	44	44	44	91.7	91.7	91.7	27.147	0	323.31	276190000000	1146	73	70	78	73	73	60	71	67	86	74	74	88	77	59	59	64	P73314 | RS3_SYNY3	P73314 | RS3_SYNY3	rpsC	RS3_SYNY3	30S ribosomal protein S3	KH_2;Ribosomal_S3_C	Ribosome
30.6094	30.6701	30.7055	30.6114	30.6656	30.5325	30.6692	30.1826	31.0451	30.8121	30.9137	30.8225	30.841	30.8563	30.5735	30.9416	9	9	9	62	62	62	13.502	0	283.4	50879000000	193	10	12	14	9	12	12	12	12	15	13	13	14	11	12	11	11	P73315 | RL22_SYNY3	P73315 | RL22_SYNY3	rplV	RL22_SYNY3	50S ribosomal protein L22	Ribosomal_L22	Ribosome
32.401	31.8762	32.3459	32.2938	31.9161	31.8795	31.9525	31.9603	32.5076	32.2904	31.9395	32.5485	32.5606	32.4235	32.227	32.4643	13	13	13	65.2	65.2	65.2	10.29	0	157.36	151710000000	460	27	24	38	28	30	20	35	25	36	33	23	37	33	23	24	24	P73316 | RS19_SYNY3	P73316 | RS19_SYNY3	rpsS	RS19_SYNY3	30S ribosomal protein S19	Ribosomal_S19	Ribosome
31.6537	31.3406	31.541	31.6066	30.7699	30.656	30.5171	30.5669	32.1048	31.8579	31.8627	31.6485	31.7474	31.5786	31.3388	31.4559	21	21	21	60.9	60.9	60.9	30.433	0	180.85	84321000000	569	40	33	39	38	30	23	28	27	47	41	41	38	41	37	32	34	P73317 | RL2_SYNY3	P73317 | RL2_SYNY3	rplB	RL2_SYNY3	50S ribosomal protein L2	Ribosomal_L2;Ribosomal_L2_C	Ribosome
30.1047	30.2301	29.8811	29.9701	29.5815	29.917	30.0618	30.0501	30.3375	30.1718	30.4226	30.0107	30.765	30.6428	30.5637	30.8286	12	12	12	82.2	82.2	82.2	11.526	0	52.302	36996000000	274	14	17	20	15	19	12	16	18	18	15	18	18	22	15	18	19	P73318 | RL23_SYNY3	P73318 | RL23_SYNY3	rplW	RL23_SYNY3	50S ribosomal protein L23	Ribosomal_L23	Ribosome
31.6289	31.6994	31.7151	31.614	31.4299	31.3795	31.6354	31.4585	31.9399	31.8852	31.9243	32.1006	31.9126	31.8757	31.9179	31.7988	23	23	23	67.1	67.1	67.1	23.356	0	323.31	105490000000	662	41	39	43	44	42	37	43	38	44	45	43	50	42	39	33	39	P73319 | RL4_SYNY3	P73319 | RL4_SYNY3	rplD	RL4_SYNY3	50S ribosomal protein L4	Ribosomal_L4	Ribosome
32.5576	32.6832	32.7008	32.835	32.5868	32.5824	32.5599	32.544	32.7684	32.7806	32.7606	32.9769	32.7396	32.8356	32.7002	32.8159	22	22	22	70.4	70.4	70.4	22.741	0	323.31	205090000000	722	42	45	54	40	46	42	48	35	51	48	45	55	47	38	42	44	P73320 | RL3_SYNY3	P73320 | RL3_SYNY3	rplC	RL3_SYNY3	50S ribosomal protein L3	Ribosomal_L3	Ribosome
30.7213	30.4351	30.47	30.4799	30.0209	30.2317	30.4352	30.4611	30.4401	30.2427	30.4705	30.4414	30.5829	30.4371	30.343	30.6756	15	15	15	75.6	75.6	75.6	17.755	0	323.31	42539000000	380	25	24	27	25	23	23	25	24	21	26	19	21	24	23	25	25	P73321 | Y1894_SYNY3	P73321 | Y1894_SYNY3	slr1894	Y1894_SYNY3	Uncharacterized protein slr1894	Ferritin
28.8735	28.9115	28.8135	29.0439	29.0411	29.2683	28.8689	29.0198	28.6479	28.7114	28.8209	28.766	28.5346	28.9436	28.9563	28.7647	22	22	22	63.3	63.3	63.3	31.525	0	189.3	14455000000	262	16	18	15	14	21	18	19	17	20	14	17	15	16	15	12	15	P73326 | ARGB_SYNY3	P73326 | ARGB_SYNY3	argB	ARGB_SYNY3	Acetylglutamate kinase	AA_kinase	Arginine and proline metabolism;Lysine biosynthesis
32.642	32.6585	32.6512	32.7483	32.6822	32.7884	32.6672	32.8648	31.508	32.2611	32.1436	32.1209	31.2137	31.6088	32.3284	31.2215	136	136	136	73.2	73.2	73.2	144.78	0	323.31	162280000000	1987	122	145	161	163	153	160	166	159	80	126	117	131	65	80	86	73	P73334 | RPOC2_SYNY3	P73334 | RPOC2_SYNY3	rpoC2	RPOC2_SYNY3	DNA-directed RNA polymerase subunit beta'	RNA_pol_Rpb1_3;RNA_pol_Rpb1_4;RNA_pol_Rpb1_5	Purine metabolism;Pyrimidine metabolism;RNA polymerase
27.274	27.4218	27.3669	27.6535	27.553	27.8162	27.5678	27.4437	26.7244	26.362	26.8043	26.7571	26.5905	26.6027	26.2778	26.6716	11	11	11	43.3	43.3	43.3	29.258	0	64.264	4575600000	139	14	12	14	13	9	8	13	12	5	5	6	5	7	5	4	7	P73335 | DTD3_SYNY3	P73335 | DTD3_SYNY3	sll1786	Y1786_SYNY3	Uncharacterized deoxyribonuclease sll1786	TatD_DNase
27.437	27.8178	27.6649	27.6334	27.2844	27.3012	27.4277	27.2279	28.1534	28.0926	28.3105	27.5656	28.1425	28.1147	27.5794	27.8498	7	7	7	47.4	47.4	47.4	10.702	0	215.64	6270700000	83	5	7	4	4	4	4	5	5	6	4	6	6	7	5	4	7	P73336 | RS20_SYNY3	P73336 | RS20_SYNY3	rpsT	RS20_SYNY3	30S ribosomal protein S20	Ribosomal_S20p	Ribosome
NaN	NaN	NaN	NaN	25.6336	25.5967	NaN	25.6726	NaN	NaN	NaN	NaN	NaN	NaN	NaN	NaN	12	12	12	15.4	15.4	15.4	136.13	0	85.384	354100000	16	0	0	1	0	6	3	3	3	0	0	0	0	0	0	0	0	P73340 | SMC_SYNY3	P73340 | SMC_SYNY3	smc	SMC_SYNY3	Chromosome partition protein Smc	SMC_hinge;SMC_N
NaN	NaN	NaN	NaN	NaN	NaN	NaN	NaN	24.5515	NaN	NaN	NaN	NaN	NaN	NaN	NaN	4	4	4	13.3	13.3	13.3	43.629	0	9.877	279940000	13	2	0	1	1	1	2	0	1	1	0	0	0	1	0	1	2	P73345 | SMF_SYNY3	P73345 | SMF_SYNY3	smf	SMF_SYNY3	Protein smf	DNA_processg_A
28.9784	28.8618	28.5667	28.7853	29.1125	29.1748	28.8378	29.1339	28.9783	28.6375	28.82	28.6403	29.2784	29.4101	29.5257	29.3789	13	13	13	96.3	96.3	96.3	11.45	0	101.65	15938000000	184	9	10	11	11	14	10	13	14	12	12	9	9	14	12	11	13	P73346 | Y1118_SYNY3	P73346 | Y1118_SYNY3	sll1118	Y1118_SYNY3	UPF0145 protein sll118	YbjQ_1
NaN	NaN	NaN	NaN	NaN	NaN	NaN	NaN	NaN	NaN	NaN	NaN	NaN	24.3927	25.1006	24.637	6	6	6	19.9	19.9	19.9	47.656	0	26.37	272290000	18	1	0	0	1	0	1	1	2	0	0	1	1	2	4	2	2	P73354 | HTRA_SYNY3	P73354 | HTRA_SYNY3	htrA	HTRA_SYNY3	Putative serine protease HtrA	PDZ_2;Trypsin
NaN	26.54	NaN	26.6431	26.674	NaN	NaN	NaN	26.8385	26.8735	27.0249	26.7078	27.3159	27.1939	26.9399	27.1087	2	2	2	17.8	17.8	17.8	16.374	0	36.358	3120300000	33	2	2	1	2	2	1	1	1	2	2	3	2	3	3	4	2	P73367 | AROQ_SYNY3	P73367 | AROQ_SYNY3	aroQ	AROQ_SYNY3	3-dehydroquinate dehydratase	DHquinase_II	Phenylalanine, tyrosine and tryptophan biosynthesis
27.7477	27.7051	27.4837	27.7437	27.6127	27.7398	27.3892	27.7946	26.6733	27.0199	27.1994	26.9588	26.4817	26.6595	26.879	26.1962	16	16	16	53.1	53.1	53.1	51.522	0	99.405	4900800000	141	16	10	8	13	10	11	8	12	5	6	8	6	6	8	9	5	P73374 | Y1967_SYNY3	P73374 | Y1967_SYNY3	sll1967	Y1967_SYNY3	Uncharacterized RNA methyltransferase sll1967	TRAM;tRNA_U5-meth_tr	Histidine metabolism;Polycyclic aromatic hydrocarbon degradation;Tyrosine metabolism
29.1734	28.9427	28.7293	29.001	28.9014	29.2252	29.0643	29.108	28.524	28.7609	28.8585	28.3741	29.0799	29.3077	29.4734	29.2489	12	12	12	64	64	64	20.533	0	323.31	15894000000	180	10	11	10	11	12	7	15	15	9	11	10	8	14	12	13	12	P73376 | SEPF_SYNY3	P73376 | SEPF_SYNY3	sepF	SEPF_SYNY3	Cell division protein SepF	DUF552
24.6486	24.1399	NaN	NaN	NaN	24.053	NaN	NaN	24.2938	NaN	24.3873	NaN	NaN	NaN	25.0124	NaN	3	3	3	18.1	18.1	18.1	17.955	0	9.1354	511850000	24	2	2	1	1	1	3	1	1	2	1	2	1	2	1	2	1	P73387 | YC60L_SYNY3	P73387 | YC60L_SYNY3	sll1737	YC60L_SYNY3	Tic20 family protein
NaN	NaN	NaN	25.3501	25.5983	NaN	NaN	NaN	NaN	NaN	NaN	NaN	NaN	NaN	NaN	NaN	4	4	4	13.3	13.3	13.3	38.047	0	4.2492	623930000	21	1	1	0	3	3	2	1	1	2	0	1	1	2	0	2	1	P73389 | PHAE_SYNY3	P73389 | PHAE_SYNY3	slr1829	P73389_SYNY3		PHA_synth_III_E
25.7582	25.9177	25.6776	26.0312	26.1814	26.5	26.1333	26.0143	25.1994	25.7523	25.683	25.3828	24.4237	25.202	25.4816	25.0683	13	13	13	40.2	40.2	40.2	42.96	0	75.2	1629800000	95	7	7	6	7	5	12	10	8	3	5	4	5	2	5	5	4	P73390 | PHAC_SYNY3	P73390 | PHAC_SYNY3	phbC	P73390_SYNY3		Abhydrolase_1;PhaC_N	Butanoate metabolism
31.4667	30.8405	30.6768	31.2405	30.9114	31.2596	30.9707	31.142	30.714	30.605	30.9675	30.435	31.8415	31.939	31.9035	31.8258	6	6	6	75.9	75.9	75.9	14.105	0	281.34	75722000000	248	18	14	15	15	14	17	16	15	14	12	14	16	20	13	17	18	P73392 | Y1735_SYNY3	P73392 | Y1735_SYNY3	sll1735	Y1735_SYNY3	Uncharacterized protein sll1735	Fasciclin
28.1965	27.5746	27.5828	27.8181	27.2255	27.7679	27.5669	27.8348	27.5144	27.6524	27.7639	27.917	28.2739	28.2935	28.3918	28.4342	8	8	8	96.1	96.1	96.1	11.003	0	68.382	7572300000	176	14	9	12	9	12	10	11	11	10	8	9	10	12	12	14	13	P73406 | CCMK3_SYNY3	P73406 | CCMK3_SYNY3	ccmK3	CCMK3_SYNY3	Carbon dioxide-concentrating mechanism protein CcmK homolog 3	BMC
31.2111	30.9615	30.8121	31.1092	30.7622	30.941	30.7419	31.0274	30.9879	30.7786	31.0672	31.0505	31.4802	31.3913	31.2964	31.5213	12	12	12	94.6	94.6	94.6	11.903	0	323.31	67955000000	494	35	27	28	32	28	25	28	34	30	25	27	29	35	32	40	39	P73407 | CCMK4_SYNY3	P73407 | CCMK4_SYNY3	ccmK4	CCMK4_SYNY3	Carbon dioxide-concentrating mechanism protein CcmK homolog 4	BMC
NaN	NaN	NaN	NaN	NaN	NaN	24.185	NaN	NaN	NaN	NaN	NaN	NaN	NaN	NaN	NaN	5	5	5	20.2	20.2	20.2	39.231	0	11.659	167300000	12	3	1	1	1	0	2	2	2	0	0	0	0	0	0	0	0	P73408 | Y1840_SYNY3	P73408 | Y1840_SYNY3	slr1840	Y1840_SYNY3	Uncharacterized protein slr1840	Gly_kinase
29.3175	29.1135	29.1931	29.2873	29.5252	29.5637	29.5535	29.4962	29.2018	29.2439	29.2299	29.2256	29.6538	29.6111	29.6067	29.4714	24	24	24	63.8	63.8	63.8	33.173	0	296.62	20943000000	347	17	17	23	18	30	23	25	25	21	21	21	23	26	20	17	20	P73410 | CYSK_SYNY3	P73410 | CYSK_SYNY3	cysK	CYSK_SYNY3	Cysteine synthase	PALP	Cysteine and methionine metabolism;Sulfur metabolism
30.9281	30.7839	30.6146	30.8305	31.004	31.1595	30.9381	31.1048	30.47	30.7166	30.7192	31.0521	30.6146	30.8547	31.1303	30.6692	52	52	52	76	76	76	57.885	0	323.31	57556000000	916	48	55	62	64	65	62	68	62	51	60	51	66	54	55	50	43	P73411 | G6PD_SYNY3	P73411 | G6PD_SYNY3	zwf	G6PD_SYNY3	Glucose-6-phosphate 1-dehydrogenase	G6PD_C;G6PD_N	Glutathione metabolism;Pentose phosphate pathway
26.8425	26.996	27.1734	27.1042	26.9704	27.2936	27.1193	27.6144	25.4057	26.3548	26.2157	26.7318	NaN	NaN	26.4821	25.5317	33	33	33	42.5	42.5	42.5	107.48	0	135.89	3143100000	170	11	12	16	18	17	18	17	23	2	7	6	9	1	1	10	2	P73412 | UVRA_SYNY3	P73412 | UVRA_SYNY3	uvrA	UVRA_SYNY3	UvrABC system protein A		Nucleotide excision repair
31.991	32.0926	31.7357	32.0775	31.8678	32.1688	32.1081	32.125	32.1715	32.0048	32.0769	31.7762	32.7504	32.9869	32.7845	33.1152	16	16	16	61	61	61	10.891	0	154.56	151890000000	489	28	29	26	30	26	22	26	25	35	29	36	33	44	32	32	36	P73418 | DBH_SYNY3	P73418 | DBH_SYNY3	hup	DBH_SYNY3	DNA-binding protein HU	Bac_DNA_binding
26.4551	26.3493	26.5324	26.5774	26.095	26.3268	26.4693	26.5137	26.0495	25.9256	26.051	25.6622	26.7546	26.3477	26.4482	26.546	10	10	10	56.5	56.5	56.5	17.411	0	57.166	2530400000	79	5	5	6	3	5	7	8	5	3	6	4	4	4	5	4	5	P73426 | ISPF_SYNY3	P73426 | ISPF_SYNY3	ispF	ISPF_SYNY3	2-C-methyl-D-erythritol 2,4-cyclodiphosphate synthase	YgbB	Terpenoid backbone biosynthesis
25.8151	24.3436	24.7173	25.1432	23.1774	24.4615	NaN	NaN	25.9091	24.7164	26.3051	25.9007	25.5284	26.1058	26.0493	25.7147	14	14	14	40.7	40.7	40.7	54.04	0	61.819	1234800000	110	11	5	3	7	2	3	1	1	9	4	10	12	8	12	12	10	P73436 | SELO_SYNY3	P73436 | SELO_SYNY3	sll1464	YZ64_SYNY3	UPF0061 protein sll1464	UPF0061
32.167	31.9706	31.801	32.0759	31.4611	31.5761	31.4775	31.6035	31.7847	31.6653	31.7194	31.7699	31.6003	31.737	31.8523	31.7812	65	65	61	90.6	90.6	87.9	68.198	0	323.31	107810000000	1120	85	78	83	79	68	62	67	70	74	72	64	70	60	59	64	65	P73437 | FTSH4_SYNY3	P73437 | FTSH4_SYNY3	ftsH4	FTSH4_SYNY3	ATP-dependent zinc metalloprotease FtsH 4	AAA;FtsH_ext;Peptidase_M41
24.801	24.1963	24.3588	24.6003	24.1512	24.2931	24.1262	24.1443	NaN	NaN	NaN	NaN	NaN	NaN	23.7069	NaN	4	4	4	20	20	20	24.907	0	27.756	419770000	25	2	3	3	2	2	2	3	1	1	1	1	1	0	1	2	0	P73440 | Y1459_SYNY3	P73440 | Y1459_SYNY3	sll1459	Y1459_SYNY3	Putative 5'-nucleotidase alr3139	SurE	Nicotinate and nicotinamide metabolism;Purine metabolism;Pyrimidine metabolism
28.0294	28.0936	28.1313	28.0851	27.7325	27.9267	27.9976	27.6002	27.5926	27.4819	27.7441	27.6935	27.4876	27.6836	27.3852	27.3974	9	9	9	55.6	55.6	55.6	21.026	0	100.53	6893600000	124	13	9	7	10	6	9	8	8	7	7	6	4	5	8	9	8	P73441 | DEF_SYNY3	P73441 | DEF_SYNY3	def	DEF_SYNY3	Peptide deformylase	Pep_deformylase
29.1955	29.0105	28.7491	29.0019	28.6283	29.0298	28.782	29.0437	28.9263	28.686	28.99	28.5908	29.08	29.0405	29.1844	29.0999	39	39	39	80.8	80.8	80.8	57.295	0	323.31	15610000000	415	28	29	24	32	22	23	23	27	26	19	24	28	29	25	25	31	P73443 | SYK_SYNY3	P73443 | SYK_SYNY3	lysS	SYK_SYNY3	Lysine--tRNA ligase	tRNA_anti-codon;tRNA-synt_2	Aminoacyl-tRNA biosynthesis
NaN	NaN	NaN	NaN	NaN	NaN	23.2814	NaN	NaN	NaN	NaN	NaN	NaN	NaN	NaN	NaN	7	7	7	11.1	11.1	11.1	79.631	0	9.574	1929200000	16	1	2	2	1	0	0	2	2	0	1	1	0	0	1	1	2	P73448 | NARB_SYNY3	P73448 | NARB_SYNY3	narB	NARB_SYNY3	Nitrate reductase	Molybdop_Fe4S4;Molybdopterin;Molydop_binding	Nitrogen metabolism
27.9262	27.6005	27.4244	27.6398	27.2482	27.4339	26.9909	27.5884	26.7052	27.0146	27.218	26.9133	25.9651	25.0512	26.468	26.24	32	31	31	54.6	53.3	53.3	75.1	0	227.3	4470200000	229	23	19	19	19	16	19	15	23	13	13	15	9	5	6	8	7	P73450 | NRTC_SYNY3	P73450 | NRTC_SYNY3	nrtC	NRTC_SYNY3	Nitrate transport ATP-binding protein NrtC	ABC_tran	ABC transporters
25.7633	25.4424	25.8061	25.6426	25.6323	25.5934	NaN	25.3645	NaN	25.8286	25.6807	25.9045	25.8258	25.8573	25.8874	25.7932	4	4	4	16.7	16.7	16.7	29.72	0	27.706	1579500000	47	4	3	2	4	3	3	1	2	2	4	3	2	3	3	5	3	P73451 | NRTB_SYNY3	P73451 | NRTB_SYNY3	nrtB	NRTB_SYNY3	Nitrate transport permease protein NrtB	BPD_transp_1	ABC transporters
33.026	33.115	33.0183	33.1286	33.0116	32.9959	32.8548	32.8731	33.3484	33.3303	33.4051	33.3505	33.5567	33.4262	33.1875	33.4125	45	44	44	69.5	69.5	69.5	48.966	0	323.31	289790000000	1376	77	84	86	83	88	69	85	83	98	92	81	103	98	83	77	89	P73452 | NRTA_SYNY3	P73452 | NRTA_SYNY3	nrtA	NRTA_SYNY3	Nitrate transport protein NrtA		ABC transporters
31.3437	30.9911	31.1731	31.3182	31.2892	31.1682	31.2022	31.1989	30.8488	31.0207	31.0087	31.0628	31.0707	31.3277	31.4774	31.1112	24	24	24	58.6	58.6	58.6	44.773	0	323.31	71254000000	593	38	38	40	40	38	41	40	41	31	33	33	32	38	36	38	36	P73456 | FTSZ_SYNY3	P73456 | FTSZ_SYNY3	ftsZ	FTSZ_SYNY3	Cell division protein FtsZ	FtsZ_C;Tubulin	Cell cycle - Caulobacter
28.0667	28.2378	27.8925	28.037	27.7687	27.9282	27.8196	27.9491	28.1675	27.8431	28.2713	27.9406	28.0254	28.2066	27.9297	28.224	18	18	18	61	61	61	34.386	0	129.2	8007800000	170	12	9	9	11	11	9	10	12	11	8	13	14	10	11	11	9	P73460 | RSMH_SYNY3	P73460 | RSMH_SYNY3	rsmH	RSMH_SYNY3	Ribosomal RNA small subunit methyltransferase H	Methyltransf_5
28.7672	28.7611	28.7032	28.8961	28.8117	28.7889	28.5871	28.788	28.7104	28.7347	28.8602	28.7135	28.6356	28.7185	28.719	28.5689	21	21	21	64.2	64.2	64.2	33.193	0	282.27	12950000000	275	16	17	20	17	14	17	15	20	17	17	17	20	18	16	18	16	P73467 | Y1223_SYNY3	P73467 | Y1223_SYNY3	slr1223	Y1223_SYNY3	Epimerase family protein slr1223	DUF1731;Epimerase
25.9533	25.5385	25.5258	25.4787	25.5853	25.8246	25.4084	25.7421	25.1473	25.2762	25.417	25.1402	25.4753	25.4955	25.8797	25.5599	16	16	16	33.1	33.1	33.1	53.872	0	68.209	1433600000	128	10	9	3	9	5	12	6	12	5	7	11	3	8	9	8	11	P73469 | SPKF_SYNY3	P73469 | SPKF_SYNY3	spkF	SPKF_SYNY3	Serine/threonine-protein kinase F	Pkinase
31.1509	30.6218	30.8667	30.9082	30.7814	30.9519	30.8659	30.9414	30.1224	30.0893	30.0826	30.5662	30.3033	30.5627	30.5689	30.4474	16	16	16	52.3	52.3	52.3	29.737	0	273.92	49882000000	171	16	13	12	12	13	13	12	14	7	8	10	7	8	6	12	8	P73471 | PUR7_SYNY3	P73471 | PUR7_SYNY3	purC	PUR7_SYNY3	Phosphoribosylaminoimidazole-succinocarboxamide synthase	SAICAR_synt	Purine metabolism
25.8713	25.4234	25.0976	25.8328	24.9586	25.4617	24.5685	25.6171	NaN	NaN	25.4658	25.2972	24.6808	24.61	25.3143	NaN	14	14	14	31.3	31.3	31.3	61.189	0	44.848	1111900000	70	8	5	3	8	3	7	2	8	2	0	6	5	3	2	6	2	P73473 | RF3_SYNY3	P73473 | RF3_SYNY3	prfC	RF3_SYNY3	Peptide chain release factor 3	GTP_EFTU;GTP_EFTU_D2
24.272	23.4931	23.9809	24.2002	NaN	23.8936	NaN	23.5647	NaN	NaN	NaN	NaN	NaN	NaN	23.6837	23.5438	6	6	6	35.9	35.9	35.9	31.234	0	17.085	350360000	28	3	2	2	4	1	2	1	2	1	0	1	1	2	1	3	2	P73475 | Y1230_SYNY3	P73475 | Y1230_SYNY3	slr1230	Y1230_SYNY3	Universal stress protein Slr1230	Usp
27.5855	27.6697	27.4942	27.6066	27.508	27.9216	27.7963	27.9846	27.9285	27.6248	28.0044	27.7861	28.3754	28.4645	27.9168	28.3333	6	6	6	57	57	57	12.456	0	59.624	7125300000	117	9	7	6	8	6	7	7	7	7	8	6	6	10	6	9	8	P73481 | YHIT_SYNY3	P73481 | YHIT_SYNY3	slr1234	YHIT_SYNY3	Uncharacterized HIT-like protein slr1234	HIT
NaN	NaN	NaN	NaN	NaN	NaN	NaN	NaN	23.8925	NaN	NaN	NaN	NaN	NaN	NaN	NaN	2	2	2	15.9	15.9	15.9	9.7351	0.0032095	2.2541	113930000	7	0	1	1	1	0	0	1	1	1	1	0	0	0	0	0	0	P73492 | GLRX2_SYNY3	P73492 | GLRX2_SYNY3	ssr2061	GLRX2_SYNY3	Probable glutaredoxin ssr2061	Glutaredoxin
29.9133	29.7438	29.5232	30.0304	29.5482	29.852	29.5327	29.9256	28.7938	28.9289	29.2587	29.1973	29.0287	29.0455	29.3178	28.9609	20	20	20	81.2	81.2	81.2	35.068	0	282.52	22387000000	261	20	18	20	19	17	16	17	20	14	16	15	14	12	15	15	13	P73493 | GSHB_SYNY3	P73493 | GSHB_SYNY3	gshB	GSHB_SYNY3	Glutathione synthetase	GSH-S_ATP;GSH-S_N	Glutathione metabolism
31.1841	31.0987	31.0089	31.1512	30.9621	31.074	30.7811	31.0328	30.9283	30.9764	31.1576	31.1211	30.685	30.8849	30.8864	30.6798	55	55	55	67.8	67.8	67.8	112.34	0	323.31	60110000000	599	52	42	30	44	34	43	38	43	29	32	43	34	27	36	40	32	P73505 | SYI_SYNY3	P73505 | SYI_SYNY3	ileS	SYI_SYNY3	Isoleucine--tRNA ligase	Anticodon_1;tRNA-synt_1;zf-FPG_IleRS	Aminoacyl-tRNA biosynthesis;Valine, leucine and isoleucine biosynthesis
29.8436	29.4761	29.1262	29.5378	29.1836	29.2319	29.077	29.0974	29.7812	29.5039	29.8909	29.4785	29.5105	29.7276	29.6504	29.5879	46	46	46	59.7	59.7	59.7	96.648	0	323.31	22051000000	506	34	31	25	36	30	27	27	31	33	32	37	32	32	31	36	32	P73511 | PHSG_SYNY3	P73511 | PHSG_SYNY3	glgP	PHSG_SYNY3	Glycogen phosphorylase	Phosphorylase	Insulin signaling pathway;Starch and sucrose metabolism
NaN	NaN	NaN	NaN	NaN	22.4477	NaN	NaN	NaN	NaN	NaN	NaN	NaN	NaN	NaN	NaN	2	2	2	6	6	6	68.699	0.0018467	2.4657	43370000	3	0	0	0	0	0	1	1	0	0	0	0	0	0	0	0	1	P73515 | SPKE_SYNY3	P73515 | SPKE_SYNY3	spkE	SPKE_SYNY3	Serine/threonine-protein kinase-like protein E	Pkinase
29.3715	28.8845	29.1021	29.0373	28.8982	29.0377	29.1514	29.1148	29.4418	29.254	29.3004	29.5013	29.8231	29.6338	29.6319	29.707	9	9	9	76.8	76.8	76.8	17.617	0	190.42	19725000000	219	13	13	11	14	14	11	13	12	15	11	12	17	15	15	12	21	P73527 | RISB_SYNY3	P73527 | RISB_SYNY3	ribH	RISB_SYNY3	6,7-dimethyl-8-ribityllumazine synthase	DMRL_synthase	Riboflavin metabolism
33.3213	33.2964	33.1405	33.2382	32.9644	32.9593	32.9949	33.0523	33.4215	33.2312	33.1868	33.3306	33.4436	33.4317	33.3796	33.4179	46	46	46	93.3	93.3	93.3	36.57	0	323.31	300390000000	1431	93	91	101	85	85	81	90	91	98	86	94	103	85	76	84	88	P73530 | RS1A_SYNY3	P73530 | RS1A_SYNY3	rps1A	RS1A_SYNY3	30S ribosomal protein S1 homolog A	S1	Ribosome
24.0986	NaN	NaN	24.3763	NaN	NaN	NaN	NaN	NaN	NaN	NaN	NaN	NaN	NaN	NaN	NaN	4	4	4	11.7	11.7	11.7	43.743	0	4.0066	315650000	12	3	0	1	2	0	1	0	1	1	0	0	0	1	0	1	1	P73532 | RECF_SYNY3	P73532 | RECF_SYNY3	recF	RECF_SYNY3	DNA replication and repair protein RecF	SMC_N	Homologous recombination
31.5301	31.3925	31.3526	31.5168	31.316	31.4327	31.3032	31.3728	30.9252	31.1835	31.2014	31.2642	30.8366	31.0377	31.3126	30.7674	42	42	42	79.4	79.4	79.4	62.985	0	323.31	75956000000	950	66	60	63	77	63	61	62	68	49	52	58	60	49	58	53	51	P73534 | KPYK2_SYNY3	P73534 | KPYK2_SYNY3	pyk2	KPYK2_SYNY3	Pyruvate kinase 2	PEP-utilizers;PK;PK_C	Carbon fixation in photosynthetic organisms;Glycolysis / Gluconeogenesis;Purine metabolism;Pyruvate metabolism;Type II diabetes mellitus
24.9885	25.3878	24.9109	25.4332	24.7708	25.014	24.4326	24.7376	NaN	NaN	NaN	NaN	NaN	NaN	24.3008	NaN	12	12	12	49.7	49.7	49.7	39.349	0	24.902	675440000	47	5	3	5	8	4	5	2	4	1	1	2	1	1	1	3	1	P73538 | BIOB_SYNY3	P73538 | BIOB_SYNY3	bioB	BIOB_SYNY3	Biotin synthase	BATS;Radical_SAM	Biotin metabolism
27.586	27.4682	27.5958	27.9295	28.1551	27.8986	28.295	27.8851	27.9482	27.4894	27.6536	27.6975	28.9171	28.5877	28.4582	28.7778	5	5	5	40	40	40	15.805	0	107.13	8435900000	111	5	6	5	7	7	8	8	9	5	5	3	6	9	8	10	10	P73553 | MSCL_SYNY3	P73553 | MSCL_SYNY3	mscL	MSCL_SYNY3	Large-conductance mechanosensitive channel	MscL
NaN	NaN	NaN	NaN	NaN	NaN	NaN	NaN	NaN	NaN	NaN	NaN	NaN	22.5375	NaN	NaN	2	2	2	9.5	9.5	9.5	23.189	0	6.0548	134450000	11	0	1	0	1	1	1	1	1	1	0	0	0	1	1	1	1	P73554 | RUVA_SYNY3	P73554 | RUVA_SYNY3	ruvA	RUVA_SYNY3	Holliday junction ATP-dependent DNA helicase RuvA	RuvA_C;RuvA_N	Homologous recombination
NaN	NaN	NaN	NaN	23.835	NaN	NaN	NaN	NaN	NaN	NaN	NaN	NaN	NaN	NaN	NaN	2	2	2	9.3	9.3	9.3	27.171	0	4.6172	84841000	3	1	0	0	0	1	0	0	0	0	0	0	1	0	0	0	0	P73555 | Y875_SYNY3	P73555 | Y875_SYNY3	sll0875	Y875_SYNY3	Uncharacterized membrane protein sll0875	DUF92
30.4734	30.3329	30.2443	30.289	30.2097	30.4359	30.1634	30.3625	29.7025	30.0936	30.1714	30.0196	29.4646	29.7123	29.8932	29.404	26	26	26	63.6	63.6	63.6	51.47	0	323.31	33997000000	515	37	36	30	43	35	34	32	38	27	30	34	36	24	25	30	24	P73558 | GATA_SYNY3	P73558 | GATA_SYNY3	gatA	GATA_SYNY3	Glutamyl-tRNA(Gln) amidotransferase subunit A	Amidase	Aminoacyl-tRNA biosynthesis
29.2897	29.0029	28.3854	28.9261	28.525	28.6229	28.7171	29.3423	28.7496	28.6051	28.9601	28.3197	29.1083	29.3196	29.546	29.297	9	9	9	53	53	53	14.58	0	323.31	15419000000	173	11	14	6	11	7	8	6	14	11	9	11	8	12	13	16	16	P73560 | GCSH_SYNY3	P73560 | GCSH_SYNY3	gcvH	GCSH_SYNY3	Glycine cleavage system H protein	GCV_H
NaN	NaN	NaN	NaN	NaN	NaN	NaN	NaN	NaN	NaN	21.6479	NaN	NaN	NaN	NaN	NaN	1	1	1	5.6	5.6	5.6	22.933	0.0059091	1.9473	3639800	3	0	0	0	0	0	1	0	0	0	0	1	0	0	1	0	0	P73571 | LFTR_SYNY3	P73571 | LFTR_SYNY3	aat	LFTR_SYNY3	Leucyl/phenylalanyl-tRNA--protein transferase	Leu_Phe_trans
NaN	NaN	NaN	NaN	NaN	24.3451	NaN	NaN	NaN	NaN	NaN	NaN	NaN	NaN	NaN	NaN	3	3	3	14.5	14.5	14.5	34.267	0	9.2139	110720000	8	0	1	1	1	0	2	0	1	0	0	1	0	0	1	0	0	P73572 | LIPA2_SYNY3	P73572 | LIPA2_SYNY3	lipA2	LIPA2_SYNY3	Lipoyl synthase 2	Radical_SAM	Lipoic acid metabolism
31.0491	30.9808	31.0437	31.1357	31.0769	31.1007	31.0172	30.9063	31.1425	30.9516	31.0341	31.1439	31.2695	31.2355	31.1783	31.1276	16	16	16	85.4	85.4	85.4	25.723	0	276.48	67066000000	467	29	23	28	31	28	23	28	28	29	32	31	34	29	28	31	35	P73574 | FABG_SYNY3	P73574 | FABG_SYNY3	fabG1	FABG1_SYNY3	3-oxoacyl-[acyl-carrier-protein] reductase 1	adh_short	Biosynthesis of unsaturated fatty acids;Fatty acid biosynthesis
22.2207	NaN	NaN	NaN	NaN	NaN	NaN	NaN	NaN	NaN	NaN	NaN	NaN	NaN	NaN	NaN	4	4	4	13.7	13.7	13.7	71.896	0	5.0364	208690000	7	1	0	1	1	1	1	1	0	0	0	0	0	0	0	1	0	P73580 | UVRC_SYNY3	P73580 | UVRC_SYNY3	uvrC	UVRC_SYNY3	UvrABC system protein C	GIY-YIG;HHH;UVR;UvrC_HhH_N	Nucleotide excision repair
27.6357	27.5654	27.6588	27.6407	27.3527	27.4932	27.2422	27.5313	27.6742	27.4695	27.5995	27.7841	27.4422	27.5947	27.5579	27.4375	10	10	10	42.3	42.3	42.3	32.18	0	64.643	6023300000	130	10	7	7	9	9	7	10	8	7	8	6	11	9	7	8	7	P73585 | MURQ_SYNY3	P73585 | MURQ_SYNY3	murQ	MURQ_SYNY3	N-acetylmuramic acid 6-phosphate etherase	SIS_2	Amino sugar and nucleotide sugar metabolism
30.7169	30.605	30.3464	30.715	30.5908	30.9394	30.617	30.8889	30.4485	30.4637	30.86	30.7676	31.1193	31.4292	31.4931	31.4455	29	29	29	83.1	83.1	83.1	35.759	0	323.31	57266000000	499	22	27	31	26	38	31	36	34	33	33	30	36	32	27	29	34	P73594 | Y1409_SYNY3	P73594 | Y1409_SYNY3	slr1409	Y1409_SYNY3	Uncharacterized WD repeat-containing protein slr1409	WD40
30.2441	29.9539	29.6296	30.0181	30.0093	30.2467	30.0006	30.2845	30.1207	29.9702	30.0584	29.9467	30.686	30.9093	31.0243	30.9762	22	22	22	75.1	75.1	75.1	35.989	0	323.31	39159000000	379	22	20	20	24	22	22	26	20	25	20	20	23	26	30	29	30	P73595 | Y1410_SYNY3	P73595 | Y1410_SYNY3	slr1410	Y1410_SYNY3	Uncharacterized WD repeat-containing protein slr1410	WD40
28.4149	28.1084	27.858	28.3366	27.8469	28.0172	27.917	28.0833	28.0461	28.1264	28.4027	28.0437	28.0966	28.1311	28.4428	28.1905	16	16	16	51.6	51.6	51.6	32.848	0	186.07	8567600000	196	13	14	12	10	16	12	15	11	12	11	13	10	12	12	11	12	P73599 | Y1304_SYNY3	P73599 | Y1304_SYNY3	sll1304	Y1304_SYNY3	Uncharacterized protein sll1304	AP_endonuc_2
30.4101	29.6674	29.2634	29.7418	29.2623	29.7972	29.5121	29.9946	29.5954	29.3791	29.6239	29.5801	30.0288	30.3832	30.8457	30.4401	9	9	9	46.3	46.3	46.3	16.822	0	186.26	30166000000	221	14	12	14	13	12	12	12	15	16	12	15	9	17	18	16	14	P73602 | Y1783_SYNY3	P73602 | Y1783_SYNY3	sll1783	Y1783_SYNY3	Uncharacterized protein sll1783	ABM
27.8897	27.4274	27.2988	27.8144	27.5461	27.7189	27.7504	27.636	27.2297	27.1778	26.6651	26.9349	27.1055	27.3114	26.9931	27.0599	11	11	11	67.2	67.2	67.2	36.005	0	323.31	5524700000	144	20	8	9	16	9	11	9	15	6	4	2	7	8	7	7	6	P73617 | TRPD_SYNY3	P73617 | TRPD_SYNY3	trpD	TRPD_SYNY3	Anthranilate phosphoribosyltransferase	Glycos_trans_3N;Glycos_transf_3	Phenylalanine, tyrosine and tryptophan biosynthesis
27.1302	27.1457	27.1428	27.0053	27.2562	27.3721	27.3665	27.3592	27.5125	27.2871	27.5107	27.2847	27.8954	27.8941	27.5379	27.8494	9	9	9	53.8	53.8	53.8	23.874	0	80.971	5263500000	107	8	5	7	7	7	5	6	6	7	5	6	8	9	7	8	6	P73618 | DEOC_SYNY3	P73618 | DEOC_SYNY3	deoC	DEOC_SYNY3	Deoxyribose-phosphate aldolase	DeoC	Pentose phosphate pathway
25.3165	25.2735	24.8248	24.8045	25.4176	25.5038	24.8278	25.6065	25.033	NaN	24.5886	NaN	NaN	24.6454	24.8591	NaN	11	11	11	68.5	68.5	68.5	25.7	0	79.144	1066900000	58	5	4	3	5	4	6	5	5	3	2	2	3	1	4	3	3	P73623 | Y1773_SYNY3	P73623 | Y1773_SYNY3	sll1773	Y1773_SYNY3	Putative quercetin 2,3-dioxygenase sll1773	Pirin
24.853	24.6442	24.4897	25.1135	24.84	25.0879	24.9536	25.2061	NaN	NaN	NaN	NaN	NaN	NaN	24.8949	24.8112	13	13	13	23.1	23.1	23.1	90.669	0	37.116	713420000	37	5	2	2	3	5	3	3	4	1	1	1	0	1	1	2	3	P73625 | MUTS2_SYNY3	P73625 | MUTS2_SYNY3	mutS2	MUTS2_SYNY3	Endonuclease MutS2	MutS_III;MutS_V;Smr	Mismatch repair
25.3001	24.5813	24.54	24.7204	24.8697	24.9539	24.8027	24.7255	24.9721	NaN	24.9293	NaN	NaN	24.7422	25.1373	24.7773	13	13	13	30.6	30.6	30.6	67.127	0	48.488	776520000	52	7	3	2	3	4	4	3	3	3	0	5	2	3	4	3	3	P73627 | Y1770_SYNY3	P73627 | Y1770_SYNY3	sll1770	Y1770_SYNY3	Uncharacterized protein sll1770	ABC1
24.4798	24.2362	NaN	NaN	24.2489	NaN	24.9847	NaN	24.4425	25.1081	24.7718	NaN	25.6606	25.2043	NaN	25.5873	5	5	5	93.3	93.3	93.3	11.558	0	141.74	703070000	40	2	2	1	1	2	2	4	2	2	3	5	0	5	3	1	5	P73628 | Y1769_SYNY3	P73628 | Y1769_SYNY3	sll1769	Y1769_SYNY3	Probable thylakoid lumen protein sll1769
29.575	29.4874	29.6124	29.5501	29.9361	29.9672	29.8783	29.6763	29.838	29.6558	29.5747	29.4923	29.5855	29.9129	29.7639	29.7018	13	13	13	43.5	43.5	43.5	38.774	0	136.05	23150000000	177	10	6	14	11	13	14	14	12	10	9	12	10	12	13	8	9	P73632 | DDL_SYNY3	P73632 | DDL_SYNY3	ddl	DDL_SYNY3	D-alanine--D-alanine ligase	Dala_Dala_lig_C;Dala_Dala_lig_N	D-Alanine metabolism;Peptidoglycan biosynthesis
24.593	25.0255	NaN	24.7765	25.4954	25.1789	25.1646	25.4368	25.3834	NaN	NaN	24.8894	NaN	25.7235	25.331	NaN	4	4	4	15.6	15.6	15.6	22.987	0	8.2394	891680000	31	3	2	1	3	2	2	3	2	2	1	1	2	1	2	2	2	P73633 | Y1875_SYNY3	P73633 | Y1875_SYNY3	slr1875	Y1875_SYNY3	Uncharacterized protein slr1875	ExoD
NaN	NaN	NaN	NaN	NaN	NaN	NaN	NaN	NaN	NaN	22.0603	NaN	NaN	NaN	NaN	NaN	2	2	2	19.4	19.4	19.4	11.151	0.0067598	1.7628	14662000	2	0	0	0	0	0	0	0	1	0	0	1	0	0	0	0	0	P73634 | CLPS_SYNY3	P73634 | CLPS_SYNY3	clpS	CLPS_SYNY3	ATP-dependent Clp protease adapter protein ClpS	ClpS
28.974	29.4033	29.859	29.1444	29.2522	29.2744	29.7601	29.2765	30.039	29.9596	29.6516	29.5019	29.9107	29.4971	29.0972	29.3118	13	13	13	90.3	90.3	90.3	13.237	0	313.56	21872000000	222	14	14	14	12	10	6	15	15	21	17	13	17	13	14	14	13	P73636 | RS6_SYNY3	P73636 | RS6_SYNY3	rpsF	RS6_SYNY3	30S ribosomal protein S6	Ribosomal_S6	Ribosome
24.2794	23.9909	NaN	24.5537	NaN	24.3259	24.5257	NaN	24.0932	NaN	24.2285	NaN	24.7124	24.0612	NaN	24.11	8	8	8	42.6	42.6	42.6	29.392	0	38.01	487300000	28	2	2	2	1	1	1	3	2	3	1	2	0	4	1	2	1	P73638 | CPCE_SYNY3	P73638 | CPCE_SYNY3	cpcE	CPCE_SYNY3	Phycocyanobilin lyase subunit alpha	HEAT_PBS	Photosynthesis - antenna proteins
24.7354	NaN	24.0116	24.502	24.1555	24.3444	24.1657	24.4422	NaN	NaN	23.7482	NaN	NaN	NaN	24.0734	23.0051	5	5	5	16.6	16.6	16.6	45.702	0	37.576	419300000	35	4	2	4	5	5	4	3	2	0	0	2	0	0	0	2	2	P73639 | Y1766_SYNY3	P73639 | Y1766_SYNY3	sll1766	Y1766_SYNY3	Uncharacterized protein sll1766	Radical_SAM;SPASM
27.1721	26.4014	26.1865	26.7107	26.2044	26.7369	26.3305	26.8083	26.0608	25.8137	26.5485	25.9165	26.3758	26.7068	26.8609	26.4035	7	7	7	35.9	35.9	35.9	32.427	0	82.309	2858200000	109	12	9	6	8	5	7	6	5	6	7	6	5	5	9	6	7	P73646 | KHSE_SYNY3	P73646 | KHSE_SYNY3	thrB	KHSE_SYNY3	Homoserine kinase	GHMP_kinases_C;GHMP_kinases_N	Glycine, serine and threonine metabolism
24.4795	24.1235	24.0954	24.3354	23.796	24.1045	24.0627	24.0804	NaN	NaN	NaN	24.1139	23.765	NaN	23.8206	NaN	5	5	5	33.1	33.1	33.1	31.38	0	7.1012	443900000	37	3	4	3	3	2	2	3	3	1	0	2	3	3	1	3	1	P73651 | RIBF_SYNY3	P73651 | RIBF_SYNY3	ribF	RIBF_SYNY3	FMN adenylyltransferase;Riboflavin biosynthesis protein RibF;Riboflavin kinase	FAD_syn;Flavokinase
28.2818	27.9978	27.9606	28.1602	27.7539	27.9548	27.8767	28.1518	27.8897	27.7723	28.1378	28.0307	27.897	28.1303	28.3428	27.8809	15	15	15	32.3	32.3	32.3	37.763	0	72.026	8016200000	136	12	11	6	12	7	8	9	14	7	5	8	8	6	7	8	8	P73655 | SYW_SYNY3	P73655 | SYW_SYNY3	trpS	SYW_SYNY3	Tryptophan--tRNA ligase	tRNA-synt_1b
26.1881	25.408	25.3926	25.6697	24.9673	25.4341	25.2224	25.7335	25.3669	25.1827	25.443	25.4179	25.4658	25.66	25.8899	25.5584	8	8	8	84.4	84.4	84.4	17.09	0	65.948	1491800000	98	7	5	6	8	6	8	6	7	7	3	4	7	9	6	5	4	P73658 | IOJAP_SYNY3	P73658 | IOJAP_SYNY3	rsfS	IOJAP_SYNY3	Ribosomal silencing factor RsfS	Oligomerisation
30.8844	30.8157	30.5396	30.7796	30.3777	30.8053	30.6616	30.6539	30.7074	30.5173	30.8289	30.4149	30.9608	30.9102	31.0091	30.8936	34	34	34	68.8	68.8	68.8	34.894	0	323.31	52712000000	696	47	47	41	45	42	48	47	41	39	39	41	41	47	48	39	44	P73660 | HEM3_SYNY3	P73660 | HEM3_SYNY3	hemC	HEM3_SYNY3	Porphobilinogen deaminase	Porphobil_deam;Porphobil_deamC	Porphyrin and chlorophyll metabolism
25.0107	24.5595	24.6876	24.8923	24.8244	25.1897	24.8164	24.9693	24.7389	NaN	NaN	NaN	24.8963	25.2833	24.8592	24.551	6	6	6	31.2	31.2	31.2	26.847	0	18.895	823960000	50	6	2	2	5	3	6	5	6	1	0	1	2	2	2	4	3	P73664 | SFSA_SYNY3	P73664 | SFSA_SYNY3	sfsA	SFSA_SYNY3	Sugar fermentation stimulation protein homolog	SfsA
28.8601	28.7648	28.8015	28.8137	28.9817	28.9786	28.9379	29.0154	28.2548	28.6418	28.6879	28.594	28.3555	28.534	28.6532	28.2458	21	21	21	55.8	55.8	55.8	49.048	0	323.31	12808000000	368	23	28	26	29	23	28	22	30	17	23	19	22	18	20	21	19	P73668 | MURD_SYNY3	P73668 | MURD_SYNY3	murD	MURD_SYNY3	UDP-N-acetylmuramoylalanine--D-glutamate ligase	Mur_ligase_C;Mur_ligase_M	D-Glutamine and D-glutamate metabolism;Peptidoglycan biosynthesis
30.6442	30.4336	30.4946	30.6855	30.3907	30.4624	30.2861	30.3689	30.0548	30.1892	30.3466	30.4085	29.8731	30.0462	30.2226	29.9218	35	35	35	70.5	70.5	70.5	44.175	0	323.31	39419000000	590	31	43	49	38	43	39	43	39	33	40	32	44	34	26	30	26	P73672 | ISPG_SYNY3	P73672 | ISPG_SYNY3	ispG	ISPG_SYNY3	4-hydroxy-3-methylbut-2-en-1-yl diphosphate synthase (ferredoxin)	GcpE	Terpenoid backbone biosynthesis
26.8276	NaN	NaN	26.1323	NaN	25.4112	25.4241	NaN	NaN	NaN	NaN	NaN	26.2185	26.2173	NaN	NaN	3	3	3	89.7	89.7	89.7	4.2019	0	35.516	1858800000	24	2	1	1	2	1	3	2	1	1	1	1	1	2	3	1	1	P73676 | PSBY_SYNY3	P73676 | PSBY_SYNY3	psbY	PSBY_SYNY3	Photosystem II protein Y	PsbY	Photosynthesis
NaN	22.2223	NaN	NaN	NaN	NaN	NaN	NaN	NaN	NaN	NaN	NaN	NaN	NaN	NaN	NaN	7	7	7	19.2	19.2	19.2	67.212	0	4.9888	148250000	15	2	2	0	2	0	2	0	2	0	0	2	0	1	0	1	1	P73689 | SPPA_SYNY3	P73689 | SPPA_SYNY3	sppA	SPPA_SYNY3	Protease 4	Peptidase_S49
27.573	27.59	27.8757	27.7739	27.8703	27.7354	27.866	27.5463	28.0273	27.944	27.8201	28.0817	28.3231	28.2356	27.9403	28.3086	8	8	8	48.8	48.8	48.8	19.077	0	55.122	7414700000	92	5	5	6	6	4	5	6	6	6	5	5	7	6	8	5	7	P73690 | YC51L_SYNY3	P73690 | YC51L_SYNY3	sll1702	YC51L_SYNY3	Ycf51-like protein	DUF2518
25.5923	25.2029	24.727	25.4763	24.6975	24.5372	24.7234	25.0856	24.557	24.5034	24.7026	NaN	NaN	NaN	NaN	24.4443	8	8	8	36.4	36.4	36.4	34.974	0	20.07	804550000	37	3	2	4	3	4	4	3	2	2	3	2	1	1	1	1	1	P73695 | Y1697_SYNY3	P73695 | Y1697_SYNY3	sll1697	Y1697_SYNY3	Thylakoid-associated protein sll1697	DUF362
26.3137	26.2831	25.8437	26.1406	26.1006	26.2755	26.0378	26.1923	25.8369	26.0214	26.2012	25.9697	25.902	26.0723	26.2712	25.9047	13	13	13	58.3	58.3	58.3	35.315	0	219.4	2172600000	120	9	10	10	9	8	11	9	9	6	6	6	4	4	6	7	6	P73709 | Y1819_SYNY3	P73709 | Y1819_SYNY3	slr1819	Y1819_SYNY3	Uncharacterized protein slr1819	Pentapeptide
26.241	25.7846	25.7934	26.0719	25.7523	25.8945	25.7695	25.9077	26.0068	26.007	26.0979	25.9194	25.9418	26.2614	26.3531	26.1646	10	10	10	28.7	28.7	28.7	38.982	0	59.912	1968900000	97	5	6	7	7	6	8	9	5	6	6	5	7	6	5	4	5	P73714 | Y1821_SYNY3	P73714 | Y1821_SYNY3	slr1821	Y1821_SYNY3	Putative zinc metalloprotease slr1821	PDZ_2;Peptidase_M50
24.352	NaN	24.0334	24.1847	NaN	24.4939	24.2016	24.4813	NaN	NaN	NaN	24.018	24.0753	24.1999	24.2696	24.228	6	6	6	40.2	40.2	40.2	24.377	0	30.211	526760000	37	4	2	3	2	2	3	2	3	1	1	2	2	2	3	3	2	P73715 | END3_SYNY3	P73715 | END3_SYNY3	nth	END3_SYNY3	Endonuclease III	HHH;HhH-GPD	Base excision repair
29.939	29.9879	29.8862	29.8287	30.1707	30.2125	30.0285	30.275	29.7488	30.0022	30.0006	29.9709	29.6478	29.9407	30.2598	29.7155	26	26	26	62.7	62.7	62.7	52.033	0	323.31	31132000000	469	28	30	34	30	36	33	38	35	28	30	22	26	22	26	28	23	P73720 | OPCA_SYNY3	P73720 | OPCA_SYNY3	opcA	OPCA_SYNY3	Putative OxPP cycle protein OpcA	OpcA_G6PD_assem;PG_binding_1
33.2678	33.4257	33.5165	33.2894	33.3368	33.1179	33.5199	33.2508	33.9127	33.8234	33.4592	33.7726	33.7438	33.6246	33.1199	33.658	41	41	41	100	100	100	22.744	0	323.31	356120000000	1953	120	111	132	125	112	98	127	114	146	125	111	158	137	89	121	127	P73722 | LEXA_SYNY3	P73722 | LEXA_SYNY3	lexA	P73722_SYNY3	LexA repressor	LexA_DNA_bind;Peptidase_S24
33.8195	34.0156	33.8647	34.0656	33.7952	33.919	33.7591	33.9242	33.7703	33.8052	33.9528	33.9845	33.6576	34.0176	33.9063	34.0194	28	28	28	56.6	56.6	56.6	21.167	0	323.31	468710000000	1211	76	78	78	78	75	70	76	84	80	83	72	86	65	68	71	71	P73728 | PRX5_SYNY3	P73728 | PRX5_SYNY3	sll1621	Y1621_SYNY3	Putative peroxiredoxin sll1621	Redoxin
26.0768	25.9268	25.5588	25.981	25.7293	26.0486	25.7048	25.6483	26.5418	26.0505	26.3401	26.1501	26.3346	26.5848	26.2478	26.5295	14	14	14	53.2	53.2	53.2	44.488	0	62.316	2152800000	110	10	5	3	7	5	5	5	5	7	4	9	5	9	10	12	9	P73735 | NDBB_SYNY3	P73735 | NDBB_SYNY3	ndh	P73735_SYNY3		Pyr_redox;Pyr_redox_2	Oxidative phosphorylation
29.0562	29.1674	28.9195	28.9405	28.8413	29.1117	28.8781	29.2029	29.039	29.048	29.0974	28.6632	28.9229	29.4287	29.6161	29.4372	14	14	14	64	64	64	21.213	0	313.55	16721000000	146	9	10	12	11	10	9	11	7	10	10	7	10	7	6	7	10	P73747 | CPXS1_SYNY3	P73747 | CPXS1_SYNY3	cpcS1	CPXS1_SYNY3	Chromophore lyase CpcS/CpeS 1	CpeS
27.2201	27.3634	27.4488	27.6134	27.2623	27.2967	27.0493	27.1728	26.6207	26.5592	27.0611	26.2793	26.0988	26.4224	26.4627	26.3881	16	16	16	43.6	43.6	43.6	50.369	0	124.09	3950600000	156	14	10	13	16	12	11	14	10	6	8	11	4	5	7	7	8	P73754 | Y863_SYNY3	P73754 | Y863_SYNY3	slr0863	Y863_SYNY3	Metalloprotease slr0863	PmbA_TldD
25.9768	26.2419	26.1935	26.3243	25.9424	26.0923	25.8922	26.154	NaN	NaN	NaN	NaN	NaN	25.5729	25.3779	NaN	10	10	10	34.9	34.9	34.9	39.096	0	26.499	1231500000	35	3	3	4	5	4	4	4	4	0	0	0	0	0	2	2	0	P73755 | MNMA_SYNY3	P73755 | MNMA_SYNY3	mnmA	MNMA_SYNY3	tRNA-specific 2-thiouridylase MnmA	tRNA_Me_trans	Sulfur relay system
27.1557	26.5021	26.6422	26.751	26.4274	26.6402	26.5457	26.3447	26.6958	26.1968	26.5904	26.2366	26.7924	26.8315	26.8934	26.474	13	13	13	58.4	58.4	58.4	24.705	0	87.536	3111300000	105	14	6	6	8	5	6	7	5	3	4	6	4	7	7	10	7	P73761 | PYRF_SYNY3	P73761 | PYRF_SYNY3	pyrF	PYRF_SYNY3	Orotidine 5'-phosphate decarboxylase	OMPdecase	Pyrimidine metabolism
25.8155	25.3218	25.4166	26.3821	26.2641	26.5806	26.2581	26.541	23.5456	25.205	25.3173	25.6207	24.4785	24.6752	25.738	23.027	19	19	19	32.1	32.1	32.1	97.585	0	135.38	1650100000	127	8	6	7	14	12	16	13	13	2	6	5	8	4	3	8	2	P73769 | MUTS_SYNY3	P73769 | MUTS_SYNY3	mutS	MUTS_SYNY3	DNA mismatch repair protein MutS	MutS_I;MutS_II;MutS_III;MutS_IV;MutS_V	Mismatch repair
30.891	30.7961	30.6785	30.7372	30.6302	30.739	30.6534	31.0162	30.2969	30.6121	30.6642	30.7016	30.4113	30.6926	30.8014	30.3717	11	11	11	64.3	64.3	64.3	18.535	0	216.67	51118000000	275	18	17	19	19	23	16	15	17	19	16	14	20	17	15	15	15	P73789 | PPI2_SYNY3	P73789 | PPI2_SYNY3	slr1251	PPI2_SYNY3	Peptidyl-prolyl cis-trans isomerase slr1251	Pro_isomerase
29.3537	28.933	28.759	29.1666	29.1537	29.3054	29.058	29.1479	28.9062	28.7781	29.0707	28.7508	29.7221	29.4943	29.7705	29.5691	7	7	7	95.8	95.8	95.8	10.734	0	279.7	18283000000	177	11	12	15	11	11	10	12	9	10	10	8	15	12	12	9	10	P73790 | PHS_SYNY3	P73790 | PHS_SYNY3	ssl2296	PHS_SYNY3	Putative pterin-4-alpha-carbinolamine dehydratase	Pterin_4a
NaN	NaN	22.8608	NaN	NaN	22.9567	NaN	NaN	NaN	NaN	NaN	NaN	24.2876	NaN	NaN	NaN	5	5	5	84	84	84	11.056	0	12.989	122410000	30	2	1	1	2	0	2	1	3	0	1	1	0	7	3	3	3	P73796 | URE3_SYNY3	P73796 | URE3_SYNY3	ureA	URE3_SYNY3	Urease subunit gamma	Urease_gamma	Arginine and proline metabolism;Atrazine degradation;Purine metabolism
26.1438	25.7499	26.3482	26.0978	25.2926	25.3595	25.4047	25.2467	25.0561	NaN	24.8323	25.4145	NaN	24.4706	24.9402	24.5184	7	7	7	55.3	55.3	55.3	19.068	0	45.439	1288000000	52	4	5	8	4	3	4	3	4	3	1	3	3	0	3	2	2	P73801 | Y1261_SYNY3	P73801 | Y1261_SYNY3	slr1261	Y1261_SYNY3	Uncharacterized protein slr1261	DUF2892;Rhodanese
29.6215	28.8639	28.9739	29.2756	28.6607	28.9515	28.7536	28.9737	28.775	28.703	29.1327	28.9982	28.8094	28.9093	29.2405	28.7176	24	24	24	63.6	63.6	63.6	38.702	0	323.31	15827000000	358	21	25	28	29	22	19	25	20	19	27	23	23	19	21	17	20	P73807 | HIS8_SYNY3	P73807 | HIS8_SYNY3	hisC	HIS8_SYNY3	Histidinol-phosphate aminotransferase	Aminotran_1_2	Histidine metabolism;Novobiocin biosynthesis;Phenylalanine metabolism;Phenylalanine, tyrosine and tryptophan biosynthesis;Tropane, piperidine and pyridine alkaloid biosynthesis;Tyrosine metabolism
25.2157	24.6694	24.1166	23.3621	24.0623	NaN	NaN	24.4823	NaN	24.5817	NaN	24.7149	25.1896	24.9524	25.9877	24.199	1	1	1	13.8	13.8	13.8	25.546	0	10.692	747540000	28	2	2	2	2	2	1	1	2	1	2	1	2	2	2	2	2	P73809 | AQPZ_SYNY3	P73809 | AQPZ_SYNY3	aqpZ	AQPZ_SYNY3	Aquaporin Z	MIP
31.2923	31.1441	31.1328	31.2736	30.84	30.8426	30.8395	30.9537	31.1125	30.9495	31.1175	31.2072	30.9027	31.0495	31.2375	30.9711	86	86	86	81.5	81.5	81.5	99.339	0	323.31	66045000000	1347	87	91	98	102	79	86	72	83	90	80	82	88	81	75	72	81	P73810 | TOP1_SYNY3	P73810 | TOP1_SYNY3	topA	TOP1_SYNY3	DNA topoisomerase 1	Topoisom_bac;Toprim;Toprim_C_rpt
32.2863	32.3896	32.0625	32.0827	32.2335	31.8033	32.1701	32.1273	32.5415	32.431	32.2849	32.1914	32.544	32.6119	32.9728	32.7759	22	22	22	18.2	18.2	18.2	178.26	0	323.31	159170000000	702	48	52	44	51	36	35	39	35	53	56	43	52	37	32	48	41	P73817 | SLAP_SYNY3	P73817 | SLAP_SYNY3	sll1951	P73817_SYNY3
NaN	NaN	NaN	25.7772	25.1689	25.2856	25.1275	25.1937	NaN	NaN	25.5667	25.7116	25.2723	25.388	25.5456	25.186	4	4	4	14.3	14.3	14.3	33.698	0	40.511	1052800000	29	1	1	1	2	1	3	2	2	2	1	2	3	2	2	2	2	P73820 | PRMA_SYNY3	P73820 | PRMA_SYNY3	prmA	PRMA_SYNY3	Ribosomal protein L11 methyltransferase
33.4453	33.2873	33.1733	33.4395	33.1542	33.2227	33.0898	33.2184	33.1161	33.1898	33.3419	33.2988	33.1687	33.2795	33.3658	33.127	61	61	61	82.1	82.1	82.1	59.221	0	323.31	301730000000	1632	111	107	104	115	113	93	106	102	98	92	95	120	102	82	100	92	P73821 | SERA_SYNY3	P73821 | SERA_SYNY3	serA	SERA_SYNY3	D-3-phosphoglycerate dehydrogenase	2-Hacid_dh;2-Hacid_dh_C;ACT	Glycine, serine and threonine metabolism;Methane metabolism
30.0958	29.6793	29.7126	29.8161	29.3159	29.8192	29.5951	29.7689	29.5861	29.62	29.8303	29.6241	29.8078	30.1634	30.1298	30.1102	14	14	14	66.2	66.2	66.2	16.646	0	323.31	26695000000	382	26	25	27	27	25	25	26	23	23	24	21	21	22	21	24	22	P73824 | GPX2_SYNY3	P73824 | GPX2_SYNY3	gpx2	GPX2_SYNY3	Hydroperoxy fatty acid reductase gpx2	GSHPx	Arachidonic acid metabolism;Glutathione metabolism
29.8621	29.6534	29.6125	29.7887	29.6262	29.762	29.6129	29.7311	29.4862	29.6162	29.5461	29.7223	29.4844	29.6143	29.8762	29.3831	29	29	29	68.4	68.4	68.4	41.71	0	323.31	24950000000	400	27	28	27	25	30	29	24	24	23	25	23	23	23	23	25	21	P73825 | THIL_SYNY3	P73825 | THIL_SYNY3	thl	P73825_SYNY3		Thiolase_C;Thiolase_N	Benzoate degradation;Butanoate metabolism;Carbon fixation pathways in prokaryotes;Fatty acid metabolism;Glyoxylate and dicarboxylate metabolism;Lysine degradation;Propanoate metabolism;Pyruvate metabolism;Synthesis and degradation of ketone bodies;Terpenoid backbone biosynthesis;Tryptophan metabolism;Two-component system;Valine, leucine and isoleucine degradation
30.0654	29.751	29.6655	30.051	29.7877	29.953	29.6601	29.9721	29.9097	29.9378	29.9166	30.0737	30.4965	30.4307	30.4263	30.4224	25	25	25	88.8	88.8	88.8	25.333	0	290.62	33016000000	423	26	26	26	23	29	25	26	27	29	26	23	32	27	25	24	29	P73826 | PHAB_SYNY3	P73826 | PHAB_SYNY3	fabG2	FABG2_SYNY3	3-oxoacyl-[acyl-carrier-protein] reductase 2	adh_short	Biosynthesis of unsaturated fatty acids;Fatty acid biosynthesis
30.2432	30.1411	30.1432	30.1634	30.1085	30.4522	30.1295	30.3902	29.9757	29.987	30.2051	30.33	30.2861	30.4302	30.5473	30.2159	16	16	16	65.3	65.3	65.3	29.389	0	241.81	37387000000	330	23	24	20	21	22	21	20	24	17	19	18	19	17	21	22	22	P73832 | CPHB_SYNY3	P73832 | CPHB_SYNY3	cphB	CPHB_SYNY3	Cyanophycinase	Peptidase_S51
30.6959	30.5291	30.5285	30.7388	30.518	30.6201	30.4521	30.6661	29.9478	30.2325	30.3301	30.2661	29.9552	30.2005	30.4399	30.0567	63	63	63	72.9	72.9	72.9	94.694	0	323.31	42415000000	809	51	62	60	62	58	60	59	64	32	48	40	53	36	41	45	38	P73833 | CPHA_SYNY3	P73833 | CPHA_SYNY3	cphA	CPHA_SYNY3	Cyanophycin synthetase	Mur_ligase_C;Mur_ligase_M
26.1646	25.7789	26.0548	25.9933	26.1594	26.1168	26.2074	26.2198	25.9232	25.8607	25.9198	26.1522	25.7728	25.8495	25.9482	25.7728	17	17	17	62.9	62.9	62.9	49.981	0	170.08	1961400000	149	12	10	8	13	9	14	6	15	4	7	10	8	7	11	8	7	P73839 | MNME_SYNY3	P73839 | MNME_SYNY3	mnmE	MNME_SYNY3	tRNA modification GTPase MnmE	GTPase_Cys_C;MMR_HSR1;TrmE_N
25.1671	NaN	NaN	NaN	24.4677	NaN	NaN	NaN	NaN	24.3579	NaN	NaN	NaN	NaN	NaN	NaN	3	3	3	26.9	26.9	26.9	15.816	0	11.171	385130000	14	2	1	0	1	1	1	0	1	0	1	1	0	1	1	2	1	P73841 | Y1613_SYNY3	P73841 | Y1613_SYNY3	sll1613	Y1613_SYNY3	Uncharacterized protein sll1613
25.4721	25.5239	25.7962	25.7968	25.4715	25.3702	25.5691	25.5656	25.0199	NaN	25.0873	25.4432	25.1802	25.2157	25.3211	25.1877	6	6	6	26.9	26.9	26.9	30.174	0	49.323	1318200000	52	6	3	3	6	2	4	4	4	3	0	3	2	3	3	3	3	P73846 | Y1717_SYNY3	P73846 | Y1717_SYNY3	slr1717	Y1717_SYNY3	Uncharacterized protein slr1717	NAD_synthase
28.6949	28.4332	28.0633	28.2794	27.958	28.0278	28.0082	28.0908	28.5001	28.6033	28.508	28.2398	28.5056	28.4581	28.7698	28.5828	7	7	7	32.3	32.3	32.3	17.942	0	57.237	10433000000	140	8	10	11	9	8	9	8	11	8	7	7	10	10	9	7	8	P73848 | FABZ_SYNY3	P73848 | FABZ_SYNY3	fabZ	FABZ_SYNY3	3-hydroxyacyl-[acyl-carrier-protein] dehydratase FabZ	FabA	Fatty acid biosynthesis
28.8253	28.739	28.5201	28.7538	28.6422	28.9299	28.6746	28.8485	28.2334	28.4401	28.6298	28.6594	28.4773	28.672	28.7695	28.3537	13	13	13	50.2	50.2	50.2	26.045	0	175.24	12344000000	201	14	15	13	12	13	13	15	16	9	14	14	10	13	11	11	8	P73849 | COMB_SYNY3	P73849 | COMB_SYNY3	comB	COMB_SYNY3	Probable 2-phosphosulfolactate phosphatase	2-ph_phosp	Methane metabolism
31.2347	31.095	31.0032	31.2195	31.1024	31.3765	31.0918	31.4326	30.6793	30.9349	31.1216	30.8213	30.7864	31.0248	31.2471	30.8464	53	53	53	80	80	80	67.209	0	323.31	66434000000	845	59	56	54	57	60	48	59	58	50	58	49	50	47	47	53	40	P73851 | SYDND_SYNY3	P73851 | SYDND_SYNY3	aspS	SYDND_SYNY3	Aspartate--tRNA(Asp/Asn) ligase	GAD;tRNA_anti-codon;tRNA-synt_2	Aminoacyl-tRNA biosynthesis
NaN	NaN	NaN	NaN	NaN	20.8294	NaN	NaN	NaN	NaN	NaN	NaN	NaN	NaN	NaN	NaN	2	2	2	6.5	6.5	6.5	63.996	0	6.4499	7372900	3	0	0	0	1	0	1	0	1	0	0	0	0	0	0	0	0	P73860 | KACL1_SYNY3	P73860 | KACL1_SYNY3	sll1595	KACL1_SYNY3	KaiC-like protein 1	KaiC
28.7448	28.7541	28.6895	28.8403	29.0326	29.0458	28.8588	29.0393	28.7072	28.6113	28.7259	28.8698	29.0878	29.1563	29.256	29.25	17	17	17	22.2	22.2	22.2	57.538	0	171.83	15052000000	293	18	15	16	18	19	21	17	19	14	15	14	20	20	20	24	23	P73863 | NHAS1_SYNY3	P73863 | NHAS1_SYNY3	nhaS1	NHAS1_SYNY3	Low-affinity Na(+)/H(+) antiporter NhaS1	Na_H_Exchanger
NaN	NaN	NaN	NaN	NaN	NaN	NaN	NaN	NaN	NaN	NaN	NaN	NaN	NaN	23.9546	NaN	3	3	3	6.3	6.3	6.3	59.288	0	3.4592	132260000	5	1	0	0	0	0	0	0	0	0	0	0	0	0	1	2	1	P73866 | KDPA_SYNY3	P73866 | KDPA_SYNY3	kdpA	ATKA_SYNY3	Potassium-transporting ATPase A chain	KdpA	Two-component system
25.0372	24.7759	24.7664	24.7657	24.8129	25.0324	24.7278	24.5976	25.3466	24.8709	25.0542	25.3169	25.252	25.5581	25.094	25.2535	18	18	18	33.9	33.9	33.9	72.97	0	109.63	1042100000	68	7	4	4	4	4	4	3	4	5	4	3	2	3	6	7	4	P73867 | KDPB_SYNY3	P73867 | KDPB_SYNY3	kdpB	ATKB_SYNY3	Potassium-transporting ATPase B chain	E1-E2_ATPase;Hydrolase	Two-component system
NaN	NaN	NaN	NaN	NaN	NaN	NaN	NaN	NaN	NaN	NaN	24.3292	NaN	NaN	NaN	NaN	2	2	2	33.7	33.7	33.7	20.294	0	40.481	126500000	10	1	0	1	0	1	0	1	0	1	1	0	2	1	0	0	1	P73869 | KDPC_SYNY3	P73869 | KDPC_SYNY3	kdpC	ATKC_SYNY3	Potassium-transporting ATPase C chain	KdpC	Two-component system
26.1558	25.6227	25.8935	26.0283	26.168	25.9721	26.0116	26.0895	25.8757	26.4361	26.0017	26.2124	25.8053	25.8372	26.0322	25.4835	11	11	11	32.6	32.6	32.6	43.419	0	81.509	1949100000	103	5	7	6	8	7	9	7	8	6	5	5	6	5	5	7	7	P73881 | COABC_SYNY3	P73881 | COABC_SYNY3	coaBC	COABC_SYNY3	Coenzyme A biosynthesis bifunctional protein CoaBC;Phosphopantothenate--cysteine ligase;Phosphopantothenoylcysteine decarboxylase	DFP;Flavoprotein	Pantothenate and CoA biosynthesis
25.3849	25.4854	25.0141	25.4501	25.383	25.711	25.284	25.3661	25.1829	25.159	25.5586	25.1083	25.4742	25.5493	25.2935	25.4544	6	6	6	20.2	20.2	20.2	36.04	0	39.458	1292700000	61	3	4	3	3	3	4	4	4	3	4	4	7	4	3	4	4	P73903 | GLSA_SYNY3	P73903 | GLSA_SYNY3	glsA	GLSA_SYNY3	Glutaminase	Glutaminase	Alanine, aspartate and glutamate metabolism;Arginine and proline metabolism;D-Glutamine and D-glutamate metabolism;Nitrogen metabolism;Proximal tubule bicarbonate reclamation
25.0366	24.9952	24.554	25.1606	NaN	24.4173	24.314	24.5704	24.1702	24.517	25.124	25.0948	25.2975	24.5069	24.6827	24.8924	7	7	7	31.1	31.1	31.1	32.204	0	31.65	823860000	42	2	2	2	2	1	4	2	3	2	4	2	3	2	3	4	4	P73910 | HSLO_SYNY3	P73910 | HSLO_SYNY3	hslO	HSLO_SYNY3	33 kDa chaperonin	HSP33
30.3876	29.9702	29.7819	30.1151	29.7724	30.1534	29.6667	30.0266	30.0887	30.1077	30.3253	30.1283	30.207	30.4414	30.568	30.2096	49	49	49	72.7	72.7	72.7	84.445	0	323.31	35021000000	654	49	45	35	45	38	41	32	45	44	41	34	45	35	48	37	40	P73911 | KATG_SYNY3	P73911 | KATG_SYNY3	katG	KATG_SYNY3	Catalase-peroxidase	peroxidase	Methane metabolism;Phenylalanine metabolism;Phenylpropanoid biosynthesis;Tryptophan metabolism
28.0406	26.6905	26.9638	27.9057	27.3254	27.831	28.0035	27.9973	27.663	27.3337	27.5743	27.7123	27.3993	26.7996	27.653	28.2725	13	13	13	40.2	40.2	40.2	50.621	0	123.12	8559400000	165	19	8	8	12	7	9	8	14	10	9	11	11	9	5	13	12	P73912 | CCS1_SYNY3	P73912 | CCS1_SYNY3	ccsB	CCS1_SYNY3	Cytochrome c biogenesis protein CcsB	ResB
27.798	27.3421	27.1307	27.5567	27.3766	27.6834	27.3479	27.7165	26.8178	26.8185	27.0513	26.7941	27.1846	27.7318	27.4895	27.701	6	6	6	51.7	51.7	51.7	19.517	0	174.59	5166400000	97	6	7	5	6	6	6	7	6	6	6	6	6	5	6	7	6	P73920 | TXLA_SYNY3	P73920 | TXLA_SYNY3	txlA	TXLA_SYNY3	Thiol:disulfide interchange protein TxlA homolog	Thioredoxin
34.0336	34.4478	34.4591	34.3984	34.4149	34.4416	34.3262	34.2842	33.9227	34.2147	34.2196	34.1077	33.4795	33.7775	33.798	33.4797	32	32	32	51	51	51	37.074	0	323.31	551140000000	1213	82	84	91	74	86	73	88	77	79	79	70	84	67	57	60	62	P73922 | FBSB_SYNY3	P73922 | FBSB_SYNY3	slr2094	FBSB_SYNY3	D-fructose 1,6-bisphosphatase class 2/sedoheptulose 1,7-bisphosphatase	FBPase_glpX	Carbon fixation in photosynthetic organisms;Fructose and mannose metabolism;Glycolysis / Gluconeogenesis;Pentose phosphate pathway
24.8902	24.5557	NaN	24.2494	NaN	24.6103	NaN	24.4407	24.5874	NaN	NaN	NaN	25.179	NaN	24.8484	25.2001	5	5	5	58.1	58.1	58.1	13.867	0	29.167	623020000	31	2	2	1	3	1	3	1	3	2	0	1	1	3	1	3	4	P73925 | TRHBN_SYNY3	P73925 | TRHBN_SYNY3	glbN	TRHBN_SYNY3	Group 1 truncated hemoglobin GlbN	Bac_globin
29.0244	28.9134	28.8566	29.0054	28.728	28.9082	28.767	28.7952	28.9327	28.7512	29.0073	29.0372	29.0696	29.0196	28.95	29.0031	26	26	26	58.5	58.5	58.5	53.869	0	323.31	14833000000	338	21	22	25	21	21	20	22	18	26	21	16	27	20	18	20	20	P73930 | FTSY_SYNY3	P73930 | FTSY_SYNY3	ftsY	FTSY_SYNY3	Signal recognition particle receptor FtsY	SRP54;SRP54_N	Bacterial secretion system;Protein export
NaN	NaN	NaN	NaN	NaN	NaN	NaN	NaN	NaN	NaN	NaN	NaN	24.7221	24.7473	NaN	NaN	3	3	3	11.3	11.3	11.3	23.534	0	9.0883	266510000	23	2	2	0	2	1	1	1	0	1	1	2	0	3	3	2	2	P73933 | PLSY_SYNY3	P73933 | PLSY_SYNY3	plsY	PLSY_SYNY3	Glycerol-3-phosphate acyltransferase	G3P_acyltransf	Glycerolipid metabolism;Glycerophospholipid metabolism
28.5559	28.4477	28.3649	28.4592	28.6992	29.0494	28.7286	28.9546	28.1043	27.8974	28.1687	28.2791	28.7226	28.8671	28.6525	28.694	9	9	9	60.5	60.5	60.5	18.997	0	111.87	11627000000	187	12	11	11	10	13	13	13	16	11	10	12	10	11	12	11	11	P73935 | APT_SYNY3	P73935 | APT_SYNY3	apt	APT_SYNY3	Adenine phosphoribosyltransferase	Pribosyltran	Purine metabolism
25.5112	25.5536	25.4617	25.665	25.4122	25.361	25.2927	25.5832	25.7271	25.0056	25.5093	NaN	25.5442	25.7989	25.7309	25.9414	12	12	12	43.5	43.5	43.5	43.196	0	123.72	1349700000	72	5	4	4	5	5	7	5	6	3	5	4	1	4	4	4	6	P73940 | HHOB_SYNY3	P73940 | HHOB_SYNY3	hhoB	HHOB_SYNY3	Putative serine protease HhoB	PDZ_2
30.9337	30.6972	30.6324	30.8452	30.517	30.8058	30.493	30.8485	30.2452	30.4305	30.6596	30.4665	30.2364	30.3706	30.5957	30.1726	50	50	50	64.7	64.7	64.7	66.929	0	323.31	47060000000	627	40	39	48	46	42	44	46	39	39	44	34	41	29	31	33	32	P73942 | SYP_SYNY3	P73942 | SYP_SYNY3	proS	SYP_SYNY3	Proline--tRNA ligase	HGTP_anticodon;tRNA_edit;tRNA-synt_2b
29.8613	29.7241	29.5367	29.6646	29.7562	29.8605	29.5207	29.8069	29.5552	29.5983	29.6542	29.6349	29.591	29.7223	29.9025	29.62	24	24	24	65.8	65.8	65.8	37.285	0	323.31	24918000000	359	25	23	21	25	26	22	19	22	24	22	23	27	17	22	24	17	P73950 | PLSX_SYNY3	P73950 | PLSX_SYNY3	plsX	PLSX_SYNY3	Phosphate acyltransferase	FA_synthesis	Glycerolipid metabolism;Glycerophospholipid metabolism
27.4473	27.463	27.196	27.67	27.7371	27.8758	27.6312	27.7184	27.0694	27.227	27.1975	27.2122	27.2871	27.558	27.6383	27.6468	12	12	12	51.2	51.2	51.2	35.166	0	188.74	5357500000	120	4	10	9	8	10	12	11	9	5	9	8	5	4	6	5	5	P73951 | FABH_SYNY3	P73951 | FABH_SYNY3	fabH	FABH_SYNY3	3-oxoacyl-[acyl-carrier-protein] synthase 3	ACP_syn_III;ACP_syn_III_C
32.4114	32.948	32.7032	32.8233	32.8856	32.9803	32.9248	32.5468	33.2986	33.1644	33.1343	32.9681	33.5306	33.5731	32.5309	33.6541	18	18	18	70.9	70.9	70.9	12.007	0	323.31	255720000000	1075	41	58	54	79	53	66	68	56	57	49	57	61	107	90	81	98	P73954 | Y1513_SYNY3	P73954 | Y1513_SYNY3	slr1513	Y1513_SYNY3	Membrane-associated protein slr1513
26.2621	26.2735	25.4361	25.6629	25.8044	26.0321	25.3069	25.9457	25.9764	26.2887	26.367	25.6399	25.1277	25.1726	25.8729	25.3469	14	14	14	55	55	55	33.775	0	64.289	1683200000	84	7	7	4	6	5	6	3	9	6	7	7	4	2	2	5	4	P73955 | NADK2_SYNY3	P73955 | NADK2_SYNY3	nadK2	NADK2_SYNY3	NAD kinase 2	NAD_kinase	Nicotinate and nicotinamide metabolism
29.1902	29.1137	29.0067	29.1105	28.8128	28.9955	28.8179	28.8657	28.8655	28.726	28.9271	28.9648	29.2055	28.7974	28.6324	28.8013	17	17	17	62.9	62.9	62.9	27.074	0	282.98	15293000000	283	17	20	21	17	17	17	17	19	20	17	16	24	18	12	14	17	P73956 | THF1_SYNY3	P73956 | THF1_SYNY3	thf1	THF1_SYNY3	Protein Thf1	ThylakoidFormat
30.5127	30.2317	30.2539	30.4014	30.2649	30.3561	30.3063	30.3237	30.1029	29.8663	29.9624	30.2174	30.5345	30.4399	30.3801	30.3856	24	24	24	65.7	65.7	65.7	38.667	0	323.31	38553000000	578	41	32	33	38	41	37	37	42	34	36	34	39	44	27	32	31	P73960 | LEU3_SYNY3	P73960 | LEU3_SYNY3	leuB	LEU3_SYNY3	3-isopropylmalate dehydrogenase	Iso_dh	Valine, leucine and isoleucine biosynthesis
30.9929	30.7648	30.7107	30.9295	30.4158	30.674	30.4486	30.7279	30.1822	30.2845	30.5686	30.3773	30.1605	30.3912	30.6321	30.3114	38	38	38	65.9	65.9	65.9	52.165	0	323.31	47295000000	736	53	57	57	57	53	49	44	44	40	43	45	57	37	31	34	35	P73971 | AMPA_SYNY3	P73971 | AMPA_SYNY3	pepA	AMPA_SYNY3	Probable cytosol aminopeptidase	Peptidase_M17;Peptidase_M17_N	Glutathione metabolism
29.4495	28.9377	29.2112	29.3094	28.8234	29.1014	29.0366	28.9973	28.8265	28.7254	28.956	29.1477	28.98	29.0106	28.9538	28.8378	23	23	23	90.6	90.6	90.6	38.854	0	323.31	16641000000	460	38	28	35	34	31	32	29	31	24	21	20	32	23	26	29	27	P73997 | AROB_SYNY3	P73997 | AROB_SYNY3	aroB	AROB_SYNY3	3-dehydroquinate synthase	DHQ_synthase	Phenylalanine, tyrosine and tryptophan biosynthesis
29.862	29.4804	29.4731	29.642	29.5646	29.7255	29.5779	29.7578	28.8279	29.0023	29.1978	28.9751	28.5026	28.9723	29.258	28.7372	26	26	26	54	54	54	53.129	0	323.31	20236000000	363	26	24	30	29	30	27	25	23	20	23	22	28	14	12	16	14	P74002 | Y1322_SYNY3	P74002 | Y1322_SYNY3	slr1322	Y1322_SYNY3	Metalloprotease slr1322	PmbA_TldD
24.7283	24.6551	24.402	24.819	24.8823	24.9438	24.5647	25.2204	NaN	NaN	NaN	NaN	NaN	NaN	24.0955	NaN	14	14	14	23.7	23.7	23.7	86.567	0	18.563	516680000	43	5	5	4	5	3	4	3	9	1	0	1	0	0	0	2	1	P74007 | SPOT_SYNY3	P74007 | SPOT_SYNY3	spoT	SPOT_SYNY3	Probable guanosine-3',5'-bis(diphosphate) 3'-pyrophosphohydrolase	ACT;HD;RelA_SpoT;TGS	Purine metabolism
32.7523	32.6392	32.6093	32.6905	32.5551	32.6273	32.5062	32.667	32.6999	32.7937	32.8366	32.8221	32.5406	32.8119	32.7676	32.6227	34	34	34	66.1	66.1	66.1	46.213	0	323.31	200310000000	1165	75	78	72	86	72	70	72	76	69	71	71	82	60	65	71	75	P74008 | SAHH_SYNY3	P74008 | SAHH_SYNY3	ahcY	SAHH_SYNY3	Adenosylhomocysteinase	AdoHcyase;AdoHcyase_NAD	Cysteine and methionine metabolism
NaN	NaN	NaN	NaN	NaN	NaN	NaN	24.3881	NaN	NaN	NaN	NaN	NaN	NaN	NaN	NaN	3	3	3	13.2	13.2	13.2	37.099	0	7.5481	160070000	8	1	1	1	1	0	0	2	2	0	0	0	0	0	0	0	0	P74034 | TSAD_SYNY3	P74034 | TSAD_SYNY3	tsaD	TSAD_SYNY3	tRNA N6-adenosine threonylcarbamoyltransferase	Peptidase_M22
NaN	NaN	NaN	24.4728	NaN	NaN	24.3671	NaN	NaN	NaN	NaN	NaN	NaN	24.8776	25.0464	24.7969	5	5	5	32.4	32.4	32.4	20.715	0	14.37	620920000	28	1	1	1	2	1	2	2	1	2	1	1	3	1	3	3	3	P74035 | RIMM_SYNY3	P74035 | RIMM_SYNY3	rimM	RIMM_SYNY3	Ribosome maturation factor RimM	PRC;RimM
24.6346	24.392	24.3627	24.6073	24.6419	24.714	24.4243	24.3928	24.5278	24.2313	24.5543	24.6503	24.5949	24.8344	24.6724	24.4689	7	7	7	35.8	35.8	35.8	30.83	0	23.862	707580000	60	2	3	4	3	4	5	5	5	3	3	3	3	3	6	4	4	P74038 | RSMI_SYNY3	P74038 | RSMI_SYNY3	rsmI	RSMI_SYNY3	Ribosomal RNA small subunit methyltransferase I	TP_methylase
NaN	NaN	NaN	NaN	NaN	NaN	NaN	21.7005	NaN	NaN	NaN	NaN	NaN	NaN	NaN	NaN	1	1	1	3.6	3.6	3.6	33.561	0.0009324	2.7681	67220000	5	1	0	0	1	0	0	0	0	0	0	0	1	1	0	1	0	P74040 | MIAA_SYNY3	P74040 | MIAA_SYNY3	miaA	MIAA_SYNY3	tRNA dimethylallyltransferase	IPPT	Zeatin biosynthesis
28.3142	27.5843	27.4012	27.7449	27.2686	27.7526	27.2757	27.6752	27.4482	27.2978	27.7342	27.8106	27.7597	27.8271	28.2807	27.7934	20	20	20	63.9	63.9	63.9	41.489	0	142.25	6584400000	219	14	15	11	14	13	12	17	15	13	14	12	11	16	15	13	14	P74041 | Y816_SYNY3	P74041 | Y816_SYNY3	sll0816	Y816_SYNY3	Uncharacterized oxidoreductase sll0816	GFO_IDH_MocA;GFO_IDH_MocA_C
NaN	NaN	NaN	NaN	NaN	NaN	NaN	NaN	20.9767	NaN	NaN	NaN	NaN	NaN	NaN	NaN	2	2	2	5.4	5.4	5.4	58.13	0	3.4719	56575000	14	1	0	0	1	1	1	1	1	1	1	1	1	1	1	1	1	P74055 | LNT_SYNY3	P74055 | LNT_SYNY3	lnt	LNT_SYNY3	Apolipoprotein N-acyltransferase	CN_hydrolase
28.4495	28.7565	28.4482	28.5293	28.3096	28.6112	28.4859	28.6826	28.7499	28.6571	28.8395	28.2331	28.7241	28.9713	28.8016	28.9598	5	5	5	42.2	42.2	42.2	11.694	0	55.741	12170000000	115	9	7	6	9	6	4	7	5	7	8	8	5	10	7	10	7	P74060 | Y821_SYNY3	P74060 | Y821_SYNY3	slr0821	Y821_SYNY3	Putative sulfur carrier protein slr0821	ThiS
31.9122	31.7481	31.7984	31.7627	31.4988	31.6862	31.6664	31.6094	31.2482	31.2923	31.2038	31.276	31.0009	31.0509	31.0452	30.7668	19	19	19	49.6	49.6	49.6	24.971	0	323.31	87490000000	679	57	49	51	57	42	42	48	43	34	33	39	44	36	31	35	38	P74061 | RPE_SYNY3	P74061 | RPE_SYNY3	rpe	RPE_SYNY3	Ribulose-phosphate 3-epimerase	Ribul_P_3_epim	Carbon fixation in photosynthetic organisms;Pentose and glucuronate interconversions;Pentose phosphate pathway
27.6477	27.2577	27.2308	27.2042	26.6954	27.3701	27.4361	27.316	27.1801	27.1566	27.2285	27.0117	27.941	27.8234	27.7708	28.045	13	13	13	78.6	78.6	78.6	19.878	0	184.53	5344600000	133	7	8	8	7	6	9	10	8	7	7	7	5	11	11	9	13	P74063 | YCF3_SYNY3	P74063 | YCF3_SYNY3	ycf3	YCF3_SYNY3	Photosystem I assembly protein Ycf3	TPR_1;TPR_2
NaN	NaN	NaN	NaN	23.2727	NaN	NaN	NaN	NaN	NaN	NaN	NaN	NaN	NaN	NaN	NaN	3	3	3	11.6	11.6	11.6	33.324	0	3.1558	90880000	16	1	1	2	2	2	1	1	1	1	0	1	0	0	1	1	1	P74068 | Y1263_SYNY3	P74068 | Y1263_SYNY3	sll1263	Y1263_SYNY3	Uncharacterized transporter sll1263	Cation_efflux
31.3677	31.2932	31.2367	31.1894	31.0284	31.2482	31.1062	31.1836	31.538	31.3717	31.5421	31.3757	31.7539	31.5493	31.3919	31.6551	18	18	18	90.7	90.7	90.7	17.629	0	323.31	80069000000	577	24	37	38	36	39	33	36	31	45	39	35	43	41	27	33	40	P74069 | NDHN_SYNY3	P74069 | NDHN_SYNY3	ndhN	NDHN_SYNY3	NAD(P)H-quinone oxidoreductase subunit N	NdhN	Oxidative phosphorylation
32.7685	32.7103	32.5594	32.544	32.3613	32.5275	32.587	32.6881	32.6781	32.5871	32.6308	32.526	32.7119	32.9368	32.9348	33.0127	29	29	29	61.9	61.9	61.9	24.231	0	323.31	201970000000	818	47	48	57	48	50	49	49	45	55	50	56	58	58	51	46	51	P74070 | EFTS_SYNY3	P74070 | EFTS_SYNY3	tsf	EFTS_SYNY3	Elongation factor Ts	EF_TS;UBA
32.9938	33.1528	33.1046	33.1146	32.907	32.9243	32.9364	32.7994	33.112	33.0471	33.0408	33.1961	32.8696	32.8654	32.8403	32.7728	32	32	32	61	61	61	30.15	0	323.31	248230000000	990	54	64	75	59	72	52	71	61	68	70	60	71	59	47	56	51	P74071 | RS2_SYNY3	P74071 | RS2_SYNY3	rpsB	RS2_SYNY3	30S ribosomal protein S2	Ribosomal_S2	Ribosome
NaN	NaN	NaN	25.3471	25.6161	25.3672	25.2931	25.4693	NaN	25.6879	NaN	NaN	NaN	25.9372	25.8963	26.0925	2	2	2	3.2	3.2	3.2	39.311	0	10.005	1025100000	24	2	1	1	2	2	2	2	2	1	2	1	0	0	2	2	2	P74072 | CAX_SYNY3	P74072 | CAX_SYNY3	slr1336	CAX_SYNY3	Ca(2+)/H(+) antiporter	Na_Ca_ex
25.198	24.7485	24.7731	25.1488	25.1518	25.1972	25.1149	24.8568	24.6644	24.7265	24.6703	25.023	24.7418	24.9662	25.0721	24.6	7	7	7	23.4	23.4	23.4	38.343	0	119.2	960620000	56	3	3	3	6	6	3	3	4	4	3	3	3	3	3	3	3	P74078 | Y1254_SYNY3	P74078 | Y1254_SYNY3	sll1254	Y1254_SYNY3	UPF0053 protein sll1254	CBS;DUF21
NaN	NaN	NaN	NaN	22.8424	NaN	22.4818	NaN	NaN	NaN	22.2484	NaN	NaN	NaN	NaN	NaN	6	6	6	7.5	7.5	7.5	105.91	0	7.5865	467590000	26	1	1	2	2	2	2	2	1	1	1	2	1	2	2	2	2	P74081 | AATNT_SYNY3	P74081 | AATNT_SYNY3	pcnB	P74081_SYNY3		CBS;PolyA_pol	RNA degradation
25.7656	25.7241	25.5652	25.7722	25.7864	25.7091	25.5372	25.6879	25.8499	25.449	25.7899	25.7486	25.8845	26.0315	25.8062	25.9261	11	11	11	56.6	56.6	56.6	27.336	0	41.226	1635300000	81	4	6	6	5	5	6	6	5	6	4	4	5	3	6	6	4	P74089 | CYSE_SYNY3	P74089 | CYSE_SYNY3	cysE	CYSE_SYNY3	Serine acetyltransferase	Hexapep	Cysteine and methionine metabolism;Sulfur metabolism
27.2	26.0259	25.4633	25.8196	25.6169	25.5882	25.2315	25.5628	24.4281	NaN	25.3895	NaN	NaN	NaN	23.9633	NaN	17	17	17	43.5	43.5	43.5	79.67	0	91.3	1296600000	51	11	6	4	5	3	2	4	4	3	2	4	2	0	0	1	0	P74101 | Y1895_SYNY3	P74101 | Y1895_SYNY3	sll1895	Y1895_SYNY3	Uncharacterized protein sll1895	EAL;FHA;GGDEF
33.1258	33.1097	33.0085	33.0144	33.1506	33.1389	33.05	33.0822	33.2842	33.2466	33.2636	33.3256	33.0661	33.2514	33.2098	33.1612	27	27	27	73.8	73.8	73.8	34.658	0	323.31	276470000000	1324	86	86	87	78	86	69	81	89	90	88	83	90	79	77	78	77	P74102 | OCP_SYNY3	P74102 | OCP_SYNY3	slr1963	OCP_SYNY3	Orange carotenoid-binding protein;Red carotenoid-binding protein	Carot_N;NTF2
27.4539	27.1891	27.0372	27.6184	27.0776	27.1451	27.3428	27.3654	24.9324	25.0162	26.4324	26.5331	25.8506	26.0152	26.5591	24.9921	21	21	21	54.5	54.5	54.5	61.681	0	124.37	3597100000	145	17	14	8	15	9	11	15	13	2	2	6	11	4	5	9	4	P74104 | RIBBA_SYNY3	P74104 | RIBBA_SYNY3	ribBA	RIBBA_SYNY3	3,4-dihydroxy-2-butanone 4-phosphate synthase;GTP cyclohydrolase-2;Riboflavin biosynthesis protein RibBA	DHBP_synthase;GTP_cyclohydro2
28.3389	28.3784	28.2925	28.3254	28.3957	28.3894	28.279	28.4574	28.1142	27.9274	28.1552	28.1599	28.033	28.1864	28.4511	27.994	16	16	16	58.2	58.2	58.2	27.973	0	184.16	9413500000	201	11	11	13	15	14	12	12	14	12	14	12	14	9	13	12	13	P74106 | HIS6_SYNY3	P74106 | HIS6_SYNY3	hisF	HIS6_SYNY3	Imidazole glycerol phosphate synthase subunit HisF	His_biosynth	Histidine metabolism
27.6292	27.3041	27.2841	27.4157	27.1102	27.3448	27.1839	27.4155	27.3022	27.1846	27.3509	27.0294	27.3362	27.4682	27.5101	27.4155	6	6	6	37.6	37.6	37.6	38.815	0	103.24	5008600000	104	8	7	6	8	7	8	6	7	6	5	6	5	6	5	6	8	P74117 | Y1972_SYNY3	P74117 | Y1972_SYNY3	slr1972	Y1972_SYNY3	Uncharacterized PIN and TRAM-domain containing protein slr1972
28.253	28.1297	28.0647	28.2857	27.983	28.1348	27.8995	28.1846	27.991	28.1176	28.1532	27.8506	27.6706	27.7887	27.9172	27.6797	23	23	23	62.4	62.4	62.4	50.825	0	143.91	8169300000	217	19	14	13	21	11	16	13	12	9	11	16	14	10	10	17	11	P74120 | DER_SYNY3	P74120 | DER_SYNY3	der	DER_SYNY3	GTPase Der	MMR_HSR1
30.4373	30.2121	30.5208	30.2752	30.3005	30.1654	30.3615	30.1828	30.4937	30.3777	30.2704	30.6142	30.3456	30.4902	30.3904	30.4605	20	20	20	62.2	62.2	62.2	43.32	0	323.31	40835000000	373	22	22	25	24	23	25	25	20	23	24	21	26	25	21	23	24	P74122 | ARGJ_SYNY3	P74122 | ARGJ_SYNY3	argJ	ARGJ_SYNY3	Amino-acid acetyltransferase;Arginine biosynthesis bifunctional protein ArgJ;Arginine biosynthesis bifunctional protein ArgJ alpha chain;Arginine biosynthesis bifunctional protein ArgJ beta chain;Glutamate N-acetyltransferase	ArgJ	Arginine and proline metabolism
25.8476	25.7986	25.9504	25.6546	25.8656	25.8336	25.7577	25.9075	NaN	25.4465	NaN	NaN	NaN	NaN	NaN	NaN	7	7	7	51	51	51	16.435	0	20.633	1138900000	40	3	3	3	4	6	4	6	4	1	2	1	0	1	1	0	1	P74125 | Y1880_SYNY3	P74125 | Y1880_SYNY3	sll1880	Y1880_SYNY3	UPF0047 protein sll1880	UPF0047
NaN	NaN	NaN	NaN	NaN	NaN	NaN	NaN	27.9072	NaN	NaN	NaN	NaN	NaN	NaN	NaN	2	2	2	3.2	3.2	3.2	63.806	0	3.0591	6427400000	25	2	2	2	2	0	2	2	2	2	1	2	1	2	0	1	2	P74126 | YC55L_SYNY3	P74126 | YC55L_SYNY3	sll1879	YC55L_SYNY3	Ycf55-like protein	DUF3685;Response_reg
22.7726	NaN	NaN	NaN	NaN	NaN	NaN	NaN	NaN	NaN	NaN	NaN	NaN	NaN	NaN	NaN	1	1	1	7	7	7	54.27	0	6.883	21087000	1	1	0	0	0	0	0	0	0	0	0	0	0	0	0	0	0	P74130 | TRE2_SYNY3	P74130 | TRE2_SYNY3	trpE2	TRE2_SYNY3	Anthranilate synthase component I-like protein	Anth_synt_I_N;Chorismate_bind
31.1544	31.1105	31.1983	31.1486	30.9877	31.035	31.1163	31.0904	31.089	31.0807	31.0039	31.0235	30.9861	31.0462	30.8523	30.8758	31	31	31	77.4	77.4	77.4	33.795	0	323.31	66304000000	593	31	39	43	43	37	38	35	40	42	34	36	38	35	33	34	35	P74142 | RS1B_SYNY3	P74142 | RS1B_SYNY3	rps1b	RS1B_SYNY3	30S ribosomal protein S1 homolog B	S1	Ribosome
27.0506	27.1814	26.6628	26.9431	26.9387	26.8614	26.5555	26.8163	26.7482	27.526	27.4925	27.0581	27.1948	27.2815	27.6296	27.631	7	7	7	30.5	30.5	30.5	17.292	0	53.093	4454800000	88	6	6	5	8	5	6	6	5	5	3	4	7	6	6	6	4	P74148 | Y1388_SYNY3	P74148 | Y1388_SYNY3	sll1388	Y1388_SYNY3	Universal stress protein Sll1388	Usp
29.8795	29.9592	29.8912	30.1204	30.1181	29.9432	29.9283	29.8672	30.1598	30.1203	30.1765	30.2606	30.2406	30.257	30.1675	30.2222	20	20	20	49.7	49.7	49.7	42.626	0	230.13	32736000000	391	24	24	25	25	24	20	21	26	26	24	25	26	27	25	25	24	P74155 | YIDC_SYNY3	P74155 | YIDC_SYNY3	yidC	YIDC_SYNY3	Membrane protein insertase YidC	60KD_IMP	Bacterial secretion system;Protein export
27.5689	27.3036	27.482	27.5961	27.3915	27.6531	27.2028	27.2575	26.8182	26.9777	26.8982	27.3225	26.9106	26.971	27.0251	26.9141	16	16	16	52.3	52.3	52.3	31.296	0	118.12	4716500000	156	16	12	10	12	12	12	14	11	10	5	7	8	5	8	9	5	P74158 | SUHB_SYNY3	P74158 | SUHB_SYNY3	suhB	SUHB_SYNY3	Inositol-1-monophosphatase	Inositol_P	Inositol phosphate metabolism;Phosphatidylinositol signaling system;Streptomycin biosynthesis
27.8391	27.6989	27.868	27.7593	27.8469	27.7907	27.5811	27.7096	27.434	27.599	27.6565	27.7844	27.3554	27.6598	27.6628	27.3888	21	21	21	71.3	71.3	71.3	36.393	0	203.03	6327000000	208	17	14	15	16	15	17	14	13	11	8	9	13	11	10	11	14	P74163 | PYRB_SYNY3	P74163 | PYRB_SYNY3	pyrB	PYRB_SYNY3	Aspartate carbamoyltransferase	OTCace;OTCace_N	Alanine, aspartate and glutamate metabolism;Pyrimidine metabolism
NaN	NaN	NaN	23.96	NaN	24.108	24.1074	24.272	24.0865	24.1154	24.2988	NaN	NaN	24.4863	24.6096	NaN	6	6	6	21.1	21.1	21.1	54.134	0	56.227	415480000	28	1	1	1	3	1	3	3	2	1	2	3	1	1	3	2	0	P74165 | BMGDS_SYNY3	P74165 | BMGDS_SYNY3	sll1377	BMGDS_SYNY3	Beta-monoglucosyldiacylglycerol synthase	Glycos_transf_2	Glycerolipid metabolism
26.5823	26.628	26.4775	26.7128	26.8535	27.0921	26.7459	26.8702	26.6674	26.7713	26.7903	26.5433	26.9573	26.9889	27.0223	26.81	14	14	14	40.2	40.2	40.2	45.955	0	103.07	3321000000	104	6	7	8	9	6	7	6	8	7	5	5	4	6	7	6	7	P74167 | MGDE_SYNY3	P74167 | MGDE_SYNY3	sll1376	P74167_SYNY3		Epimerase;FA_hydroxylase
NaN	NaN	NaN	NaN	NaN	NaN	NaN	NaN	NaN	22.631	22.7864	NaN	NaN	NaN	NaN	NaN	3	3	3	6.8	6.8	6.8	60.064	0	6.2903	64556000	9	0	0	0	0	0	0	0	1	0	1	2	1	0	1	0	3	P74168 | Y1374_SYNY3	P74168 | Y1374_SYNY3	sll1374	Y1374_SYNY3	Uncharacterized symporter sll1374
31.4451	31.4976	31.4786	31.5752	31.4121	31.5788	31.3443	31.6507	30.5619	31.1426	31.1001	31.2475	30.4852	30.5752	31.0853	30.1954	53	53	53	69.5	69.5	69.5	70.977	0	323.31	73746000000	835	55	57	71	61	66	49	66	58	44	58	51	57	32	39	38	33	P74177 | RPOC1_SYNY3	P74177 | RPOC1_SYNY3	rpoC1	RPOC1_SYNY3	DNA-directed RNA polymerase subunit gamma	RNA_pol_Rpb1_1;RNA_pol_Rpb1_2;RNA_pol_Rpb1_3	Purine metabolism;Pyrimidine metabolism;RNA polymerase
27.2092	26.8906	26.8611	26.9916	27.2136	27.3535	27.0987	27.1021	26.9508	26.9697	27.1558	27.1965	27.2168	27.5346	27.458	27.2954	23	23	23	50.7	50.7	50.7	69.141	0	132.08	4448300000	209	15	14	9	14	12	17	11	13	9	12	15	7	15	17	15	14	P74178 | Y1178_SYNY3	P74178 | Y1178_SYNY3	sll1178	Y1178_SYNY3	Uncharacterized protein sll1178	CmcH_NodU
25.4869	25.6605	25.1954	25.5485	25.4171	25.6687	25.0631	25.75	25.262	24.6591	25.2156	25.5627	24.7571	25.5575	25.5908	25.2586	16	16	16	40	40	40	55.988	0	48.886	1326300000	97	7	10	4	7	7	7	3	12	5	3	5	8	2	5	9	3	P74181 | GGT_SYNY3	P74181 | GGT_SYNY3	ggt	GGT_SYNY3	Gamma-glutamyltranspeptidase;Gamma-glutamyltranspeptidase large chain;Gamma-glutamyltranspeptidase small chain	G_glu_transpept	Arachidonic acid metabolism;Cyanoamino acid metabolism;Glutathione metabolism;Taurine and hypotaurine metabolism
30.3799	30.236	30.4302	30.4908	30.4407	30.3917	30.3803	30.3095	30.5156	30.4147	30.4539	30.7304	30.6177	30.4815	30.6829	30.2796	20	20	20	53.9	53.9	53.9	40.414	0	323.31	42425000000	402	20	26	28	25	26	20	29	23	29	26	27	31	25	24	21	22	P74193 | THRC_SYNY3	P74193 | THRC_SYNY3	thrC	THRC_SYNY3	Threonine synthase	PALP	Glycine, serine and threonine metabolism;Vitamin B6 metabolism
28.8619	28.9293	28.9457	29.0568	28.7913	28.9293	28.6873	28.5108	28.8657	28.8968	28.9711	28.8767	28.1611	28.5026	28.5073	28.3805	8	8	8	38	38	38	21.587	0	133.09	13133000000	150	12	11	13	11	12	9	10	8	11	8	8	12	6	6	7	6	P74207 | LEUD_SYNY3	P74207 | LEUD_SYNY3	leuD	LEUD_SYNY3	3-isopropylmalate dehydratase small subunit	Aconitase_C	C5-Branched dibasic acid metabolism;Valine, leucine and isoleucine biosynthesis
29.8093	29.8767	29.55	29.9249	29.8154	30.063	29.6338	30.0314	28.9781	29.1917	29.5482	29.2376	28.9176	29.2853	29.4637	29.1118	36	36	36	71	71	71	61.514	0	323.31	23532000000	438	28	29	32	29	37	38	32	33	20	21	29	27	16	22	24	21	P74208 | PYRG_SYNY3	P74208 | PYRG_SYNY3	pyrG	PYRG_SYNY3	CTP synthase	CTP_synth_N;GATase	Pyrimidine metabolism
27.5266	27.6333	27.5816	27.4209	27.3545	27.7438	27.5911	27.6958	27.7992	27.5557	27.7483	27.8813	28.3946	28.4037	27.9968	28.606	16	16	16	71.5	71.5	71.5	24.586	0	71.78	6946900000	178	8	9	9	10	10	9	11	9	13	14	10	14	15	13	12	12	P74211 | PDXH_SYNY3	P74211 | PDXH_SYNY3	pdxH	PDXH_SYNY3	Pyridoxine/pyridoxamine 5'-phosphate oxidase	PNPOx_C;Pyridox_oxidase	Vitamin B6 metabolism
30.1732	29.7759	29.6766	29.9925	29.3083	29.645	29.5207	29.6731	29.8353	29.5947	30.002	29.847	29.9998	30.0449	30.0727	29.952	46	46	46	78.6	78.6	78.6	52.145	0	323.31	28798000000	573	44	42	41	44	30	31	38	34	40	32	30	35	34	30	31	37	P74214 | SRP54_SYNY3	P74214 | SRP54_SYNY3	ffh	SRP54_SYNY3	Signal recognition particle protein	SRP_SPB;SRP54;SRP54_N	Bacterial secretion system;Protein export
31.546	31.4151	31.3608	31.5895	31.2442	31.4136	31.2731	31.392	30.7218	30.7894	30.8625	30.8563	30.671	30.8629	30.9006	30.6737	53	53	53	80.2	80.2	80.2	54.717	0	323.31	70767000000	830	50	61	72	67	65	59	64	56	44	46	43	57	40	35	34	37	P74215 | GATB_SYNY3	P74215 | GATB_SYNY3	gatB	GATB_SYNY3	Aspartyl/glutamyl-tRNA(Asn/Gln) amidotransferase subunit B	GatB_N;GatB_Yqey	Aminoacyl-tRNA biosynthesis
26.6525	26.1007	26.5003	26.6029	26.9685	26.8798	26.6542	26.6425	26.1946	26.2199	26.3825	26.6529	26.322	26.1789	26.3715	26.0633	12	12	12	38.7	38.7	38.7	55.224	0	107.94	2701700000	120	6	10	7	7	7	13	8	10	6	9	9	6	5	6	6	5	P74217 | NNR_SYNY3	P74217 | NNR_SYNY3	nnr	NNR_SYNY3	ADP-dependent (S)-NAD(P)H-hydrate dehydratase;Bifunctional NAD(P)H-hydrate repair enzyme Nnr;NAD(P)H-hydrate epimerase	Carb_kinase;YjeF_N
26.429	26.0305	26.1897	26.1441	26.1435	26.2278	26.1251	26.4667	25.3883	25.5577	25.6638	25.2633	NaN	25.4733	25.4293	25.2552	9	9	9	52.3	52.3	52.3	31.243	0	79.826	1809900000	59	6	4	6	4	5	5	5	8	3	2	3	2	0	2	2	2	P74218 | HYPB_SYNY3	P74218 | HYPB_SYNY3	hypB	HYPB_SYNY3	Probable hydrogenase nickel incorporation protein HypB	cobW
25.8126	25.5243	25.1872	25.5603	25.0655	25.4099	25.405	25.5059	25.4661	25.2927	25.3354	25.8959	25.1778	25.9796	26.1461	25.7729	10	10	10	49.5	49.5	49.5	32.906	0	91.572	1487300000	76	6	7	5	6	2	3	3	6	5	3	6	3	5	3	7	6	P74220 | Y1534_SYNY3	P74220 | Y1534_SYNY3	slr1534	Y1534_SYNY3	Putative carboxypeptidase slr1534	Peptidase_S66
31.2003	30.766	30.9473	30.9377	30.7266	30.5886	30.7472	30.4792	31.111	30.9944	30.9064	31.1521	31.1496	31.1466	31.2673	31.1282	12	12	12	67.6	67.6	67.6	12.037	0	111.7	61647000000	349	18	19	24	22	23	20	23	19	26	27	20	23	22	22	22	19	P74226 | RS10_SYNY3	P74226 | RS10_SYNY3	rpsJ	RS10_SYNY3	30S ribosomal protein S10	Ribosomal_S10	Ribosome
36.2415	36.4695	36.3004	36.2817	36.2205	36.1439	36.1751	36.2602	36.5205	36.5369	36.492	36.5384	36.468	36.4125	36.339	36.4695	78	78	78	94.2	94.2	94.2	43.733	0	323.31	2646200000000	7638	527	532	480	496	417	412	448	468	503	475	445	533	499	386	514	503	P74227 | EFTU_SYNY3	P74227 | EFTU_SYNY3	tuf	EFTU_SYNY3	Elongation factor Tu	GTP_EFTU;GTP_EFTU_D2;GTP_EFTU_D3	Plant-pathogen interaction
31.6246	31.4678	31.4706	31.6217	31.4191	31.5501	31.4671	31.6488	30.9896	31.3053	31.2487	31.4408	30.955	31.1855	31.5392	30.9627	59	59	59	76.3	76.3	76.3	75.43	0	323.31	83639000000	1077	81	71	78	70	76	66	79	81	61	68	70	68	48	50	59	51	P74228 | EFG2_SYNY3	P74228 | EFG2_SYNY3	fusB	EFG2_SYNY3	Elongation factor G 2	EFG_C;EFG_II;EFG_IV;GTP_EFTU;GTP_EFTU_D2
31.5748	31.8062	31.9215	31.7354	31.8251	31.5155	31.8976	31.4613	32.4243	32.0881	32.1229	32.1937	32.5845	32.0123	31.7607	32.2153	29	29	29	88.5	88.5	88.5	17.384	0	323.31	121630000000	699	29	40	50	40	42	33	50	30	60	46	52	46	48	47	36	50	P74229 | RS7_SYNY3	P74229 | RS7_SYNY3	rpsG	RS7_SYNY3	30S ribosomal protein S7	Ribosomal_S7	Ribosome
30.7478	30.9082	31.706	30.9237	30.9758	30.7898	30.8267	30.0821	31.8304	31.6237	31.2832	31.7193	31.1256	30.8264	30.2286	30.6668	11	11	11	57.9	57.9	57.9	14.176	0	134.5	65642000000	202	12	12	16	11	13	9	12	9	19	19	12	21	10	10	7	10	P74230 | RS12_SYNY3	P74230 | RS12_SYNY3	rpsL	RS12_SYNY3	30S ribosomal protein S12	Ribosom_S12_S23	Ribosome
29.4363	29.164	29.0803	29.4485	29.17	29.3845	29.1207	29.4065	28.7298	28.9963	29.192	29.0861	28.9082	29.3093	29.5536	29.0519	23	23	23	59.9	59.9	59.9	44.016	0	323.31	18546000000	322	21	19	20	24	25	24	21	21	16	17	17	21	17	20	17	22	P74232 | PUR2_SYNY3	P74232 | PUR2_SYNY3	purD	PUR2_SYNY3	Phosphoribosylamine--glycine ligase	GARS_A;GARS_C;GARS_N	Purine metabolism
NaN	NaN	22.6934	NaN	NaN	NaN	NaN	NaN	NaN	NaN	NaN	NaN	NaN	NaN	NaN	NaN	4	4	4	7.2	7.2	7.2	85.636	0	4.8228	67622000	3	1	0	0	1	0	0	0	0	0	0	0	0	0	1	0	0	P74240 | RIR1_SYNY3	P74240 | RIR1_SYNY3	nrdA	RIR1_SYNY3	Ribonucleoside-diphosphate reductase subunit alpha	ATP-cone;Ribonuc_red_lgC;Ribonuc_red_lgN	Purine metabolism;Pyrimidine metabolism
31.5061	31.232	31.2409	31.3175	31.0295	31.1988	30.9478	31.19	30.8223	30.9047	31.0465	31.08	30.6013	30.8778	31.1455	30.6769	35	35	35	83.3	83.3	83.3	43.695	0	323.31	66402000000	709	45	48	54	41	55	44	50	40	45	48	39	60	34	36	40	30	P74241 | SAT_SYNY3	P74241 | SAT_SYNY3	sat	SAT_SYNY3	Sulfate adenylyltransferase	ATP-sulfurylase;PUA_2	Purine metabolism;Selenocompound metabolism;Sulfur metabolism
28.3593	27.8297	27.7363	28.1137	27.7249	28.4159	27.9105	28.3883	28.0031	27.7204	28.1757	28.1343	28.3568	28.6413	28.3372	28.5584	10	10	10	74.6	74.6	74.6	18.452	0	118.96	9137600000	227	17	14	13	15	14	13	16	14	11	14	12	13	17	14	17	13	P74250 | GPX1_SYNY3	P74250 | GPX1_SYNY3	gpx1	GPX1_SYNY3	Hydroperoxy fatty acid reductase gpx1	GSHPx	Arachidonic acid metabolism;Glutathione metabolism
27.8638	28.1078	NaN	28.4601	26.8123	28.0106	NaN	NaN	NaN	NaN	27.9216	28.6102	NaN	NaN	NaN	NaN	11	11	11	32	32	32	61.574	0	70.251	6485700000	45	6	5	4	6	2	4	1	2	1	0	3	8	1	1	1	0	P74257 | GLPD_SYNY3	P74257 | GLPD_SYNY3	glpD	GLPD_SYNY3	Glycerol-3-phosphate dehydrogenase	DAO	Glycerophospholipid metabolism
24.5174	NaN	NaN	24.0659	NaN	24.1591	NaN	NaN	NaN	24.2702	24.4558	24.2076	NaN	NaN	NaN	NaN	8	8	8	22.2	22.2	22.2	56.801	0	21.286	302430000	23	4	0	1	2	0	3	1	0	1	2	4	2	1	0	1	1	P74258 | GGPS_SYNY3	P74258 | GGPS_SYNY3	ggpS	GGPS_SYNY3	Glucosylglycerol-phosphate synthase	Glyco_transf_20
23.5484	23.7538	NaN	23.8123	24.2217	24.3541	23.739	23.88	23.717	NaN	23.4175	NaN	23.7603	23.9147	23.6973	23.6677	7	7	7	31	31	31	29.701	0	29.462	376320000	32	2	2	1	2	4	4	2	2	3	0	2	0	1	2	3	2	P74261 | Y1673_SYNY3	P74261 | Y1673_SYNY3	slr1673	Y1673_SYNY3	Uncharacterized tRNA/rRNA methyltransferase slr1673	SpoU_methylase;SpoU_sub_bind
31.8357	32.081	31.6477	32.0196	31.6046	31.7975	31.672	31.793	31.9403	31.8384	32.1258	31.6162	32.0658	32.2325	32.0228	32.1606	17	17	17	87.1	87.1	87.1	13.669	0	323.31	117070000000	479	30	29	33	30	28	31	31	24	37	32	29	34	27	25	31	28	P74266 | RL21_SYNY3	P74266 | RL21_SYNY3	rplU	RL21_SYNY3	50S ribosomal protein L21	Ribosomal_L21p	Ribosome
30.9416	31.5114	31.4186	31.1049	31.2198	31.1824	31.1669	31.1145	31.8	31.6168	31.8144	31.2525	31.7195	31.5541	31.1247	31.5847	18	18	18	85.1	85.1	85.1	9.4485	0	134.08	80919000000	529	29	30	34	34	29	31	29	32	33	34	35	37	36	35	26	45	P74267 | RL27_SYNY3	P74267 | RL27_SYNY3	rpmA	RL27_SYNY3	50S ribosomal protein L27	Ribosomal_L27	Ribosome
23.0006	NaN	NaN	NaN	NaN	NaN	NaN	NaN	NaN	NaN	NaN	NaN	NaN	NaN	NaN	NaN	2	2	2	10.9	10.9	10.9	28.437	0	7.8371	53357000	5	1	0	0	1	0	0	0	0	0	0	0	0	1	0	1	1	P74268 | DDPX_SYNY3	P74268 | DDPX_SYNY3	ddpX	DDPX_SYNY3	D-alanyl-D-alanine dipeptidase	Peptidase_M15
26.8067	26.876	26.7852	26.4517	26.5217	26.6447	26.5426	26.998	26.905	26.7353	26.8661	26.683	26.3131	26.9708	26.8275	26.5548	9	9	9	36.1	36.1	36.1	42.768	0	86.346	3196700000	120	8	9	6	7	9	10	8	7	5	9	8	7	7	7	6	7	P74285 | CUGP_SYNY3	P74285 | CUGP_SYNY3	sll1558	P74285_SYNY3		Hexapep;NTP_transferase	Amino sugar and nucleotide sugar metabolism;Fructose and mannose metabolism
26.0622	25.5687	25.4318	25.3867	25.551	25.4005	25.5229	25.5283	25.3781	25.4574	25.3494	25.8135	25.7025	25.4395	25.6386	25.4571	9	9	9	43	43	43	37.541	0	75.115	1453700000	93	5	7	7	6	6	6	7	8	5	6	7	8	3	3	4	5	P74287 | IDI2_SYNY3	P74287 | IDI2_SYNY3	fni	IDI2_SYNY3	Isopentenyl-diphosphate delta-isomerase	FMN_dh	Terpenoid backbone biosynthesis
26.2634	26.6292	26.1204	26.5803	26.2184	26.6551	26.3071	26.8265	25.1852	25.7216	26.1168	26.1005	NaN	25.8481	26.2417	25.4946	9	9	9	42.9	42.9	42.9	32.061	0	149.85	2215800000	74	4	8	6	6	6	6	7	6	2	3	3	7	1	3	4	2	P74290 | FPG_SYNY3	P74290 | FPG_SYNY3	mutM	FPG_SYNY3	Formamidopyrimidine-DNA glycosylase	Fapy_DNA_glyco;H2TH;zf-FPG_IleRS	Base excision repair
28.6076	28.3176	28.1887	28.4975	27.2759	27.3978	27.1948	27.5881	27.6701	27.8667	28.1227	27.8006	26.1232	26.8806	27.08	26.6392	23	23	23	60	60	60	61.075	0	323.31	6865600000	240	28	21	18	24	12	14	14	16	11	15	21	10	6	8	15	7	P74292 | NADE_SYNY3	P74292 | NADE_SYNY3	nadE	NADE_SYNY3	Probable glutamine-dependent NAD(+) synthetase	CN_hydrolase;NAD_synthase	Nicotinate and nicotinamide metabolism;Nitrogen metabolism
30.7051	30.6414	30.5367	30.8141	30.5322	30.7019	30.4107	30.8612	29.8509	30.4299	30.4654	30.322	29.6848	29.928	30.4527	29.7332	42	42	42	58.9	58.9	58.9	87.887	0	323.31	43281000000	647	48	52	43	44	43	42	42	42	39	37	41	45	33	27	39	30	P74296 | SYFB_SYNY3	P74296 | SYFB_SYNY3	pheT	SYFB_SYNY3	Phenylalanine--tRNA ligase beta subunit	B3_4;B5;FDX-ACB;tRNA_bind	Aminoacyl-tRNA biosynthesis
29.4915	29.4552	29.3052	29.6014	29.2169	29.4739	29.2242	29.5089	28.4819	28.7518	29.0147	28.7781	28.4987	28.7557	28.8342	28.4147	32	32	32	56.4	56.4	56.4	63.079	0	263.18	17073000000	271	21	16	25	24	25	20	24	15	10	13	16	17	8	9	18	10	P74297 | SPKB_SYNY3	P74297 | SPKB_SYNY3	spkB	SPKB_SYNY3	Serine/threonine-protein kinase B	Pentapeptide;Pkinase
26.915	26.1729	25.1199	26.212	26.4411	26.0916	26.1014	25.9499	24.8243	NaN	26.5288	24.8486	26.5165	26.4465	26.2599	26.4027	23	23	23	29.2	29.2	29.2	118.94	0	111.92	2160600000	143	16	8	5	13	11	9	11	9	3	0	13	3	10	14	7	11	P74299 | CAPP_SYNY3	P74299 | CAPP_SYNY3	ppc	CAPP_SYNY3	Phosphoenolpyruvate carboxylase	PEPcase	Carbon fixation in photosynthetic organisms;Carbon fixation pathways in prokaryotes;Methane metabolism;Pyruvate metabolism
25.9688	26.0696	NaN	25.6395	25.4464	25.6723	25.3889	25.854	25.5283	25.4719	25.81	25.7362	25.6315	26.1491	26.1106	25.9915	10	10	10	39	39	39	31.973	0	100.65	1584000000	74	4	3	1	5	6	5	3	5	6	7	6	2	6	4	6	5	P74301 | NADC_SYNY3	P74301 | NADC_SYNY3	nadC	NADC_SYNY3	Probable nicotinate-nucleotide pyrophosphorylase [carboxylating]	QRPTase_C;QRPTase_N	Nicotinate and nicotinamide metabolism
28.0496	27.7971	27.6271	27.8583	27.6838	27.6851	27.5223	27.4398	28.3209	28.0837	28.3484	28.0792	28.4034	28.3973	28.3545	28.3509	26	26	26	64.6	64.6	64.6	54.369	0	170.06	7867800000	300	20	19	13	21	18	17	14	16	23	16	21	21	22	19	18	22	P74306 | ZDS_SYNY3	P74306 | ZDS_SYNY3	crtQ	ZDS_SYNY3	Zeta-carotene desaturase	Amino_oxidase	Carotenoid biosynthesis
27.9459	27.4068	27.1447	27.7226	27.2211	27.651	27.5154	27.586	27.5053	27.325	27.6046	27.3165	28.4985	28.0768	28.1867	28.1573	10	10	10	40.1	40.1	40.1	36.014	0	82.628	6600300000	192	13	11	11	12	11	15	12	13	11	9	10	13	11	14	14	12	P74308 | AKR_SYNY3	P74308 | AKR_SYNY3	slr0942	AKR_SYNY3	Aldo/keto reductase slr0942	Aldo_ket_red	Caprolactam degradation;Glycerolipid metabolism;Glycolysis / Gluconeogenesis
28.6378	28.3522	28.1866	28.4707	28.1638	28.5596	28.4571	28.4514	28.2796	28.0708	28.3567	28.1562	28.7423	28.9326	29.1218	29.0533	21	21	21	57	57	57	33.149	0	323.31	11375000000	235	13	13	18	16	14	16	17	13	16	11	17	13	20	13	14	11	P74309 | ALF1_SYNY3	P74309 | ALF1_SYNY3	fda	ALF1_SYNY3	Fructose-bisphosphate aldolase class 1	Glycolytic	Carbon fixation in photosynthetic organisms;Fructose and mannose metabolism;Glycolysis / Gluconeogenesis;Pentose phosphate pathway
25.2543	24.9349	25.1972	NaN	25.483	25.5664	25.3313	25.5598	NaN	NaN	NaN	NaN	NaN	25.4277	NaN	25.285	3	3	3	13.7	13.7	13.7	14.443	0	3.7553	1006900000	28	2	2	2	1	3	2	2	2	2	1	1	1	1	2	2	2	P74313 | ARSC_SYNY3	P74313 | ARSC_SYNY3	arsC	ARSC_SYNY3	Glutaredoxin arsenate reductase	LMWPc
24.2566	23.3799	NaN	23.7276	NaN	23.9322	24.0115	24.1884	NaN	NaN	NaN	NaN	24.1367	24.2748	24.7266	24.2701	7	7	7	36.1	36.1	36.1	24.643	0	15.432	390260000	40	3	1	1	3	2	3	3	4	0	2	2	1	3	5	5	2	P74323 | ISPD_SYNY3	P74323 | ISPD_SYNY3	ispD	ISPD_SYNY3	2-C-methyl-D-erythritol 4-phosphate cytidylyltransferase	IspD	Terpenoid backbone biosynthesis
29.7193	29.6991	29.4561	29.6522	29.5075	29.7929	29.4298	29.6544	29.2487	29.3624	29.6044	28.8934	29.0455	29.4106	29.3802	29.2157	25	25	25	69.7	69.7	69.7	38.262	0	323.31	21306000000	350	21	24	26	23	25	23	28	25	20	25	20	20	17	19	16	18	P74324 | F16PA_SYNY3	P74324 | F16PA_SYNY3	fbp	F16PA_SYNY3	Fructose-1,6-bisphosphatase class 1	FBPase	Carbon fixation in photosynthetic organisms;Fructose and mannose metabolism;Glycolysis / Gluconeogenesis;Insulin signaling pathway;Methane metabolism;Pentose phosphate pathway
NaN	NaN	NaN	NaN	NaN	NaN	NaN	NaN	NaN	NaN	NaN	NaN	23.4238	23.3522	NaN	23.2624	2	2	2	28.7	28.7	28.7	16.177	0	10.545	105110000	13	1	0	0	0	1	1	0	0	1	1	0	1	2	2	1	2	P74327 | MRNC_SYNY3	P74327 | MRNC_SYNY3	mrnC	MRNC_SYNY3	Mini-ribonuclease 3	Ribonuclease_3
29.677	29.209	29.275	29.3735	29.0318	29.2356	29.0792	29.3012	29.1224	28.9399	29.0584	29.2215	29.4588	29.4824	29.7543	29.5397	20	20	20	64.1	64.1	64.1	42.844	0	323.31	20257000000	385	30	22	22	30	27	24	26	26	21	21	20	25	25	24	20	22	P74328 | Y955_SYNY3	P74328 | Y955_SYNY3	slr0955	Y955_SYNY3	Uncharacterized tRNA/rRNA methyltransferase slr0955	SpoU_methylase;SpoU_sub_bind
28.5933	28.0577	28.044	28.3988	27.6871	28.1392	27.6999	27.9943	28.2076	28.0123	28.2028	28.3913	28.2058	28.4754	28.4689	28.5307	22	22	22	44.5	44.5	44.5	53.967	0	127.04	9491500000	197	11	13	10	13	12	12	11	11	11	13	9	13	11	14	17	16	P74330 | SYC_SYNY3	P74330 | SYC_SYNY3	cysS	SYC_SYNY3	Cysteine--tRNA ligase	DALR_2;tRNA-synt_1e	Aminoacyl-tRNA biosynthesis
24.9279	24.2026	24.5465	24.2028	24.7161	24.675	24.8493	24.8398	NaN	NaN	NaN	NaN	NaN	NaN	NaN	NaN	3	3	3	25.6	25.6	25.6	20.609	0	40.538	437070000	27	3	3	3	3	3	2	4	2	1	0	1	0	1	0	0	1	P74331 | NTPP_SYNY3	P74331 | NTPP_SYNY3	sll0905	Y905_SYNY3	Maf-like protein sll0905	Maf
24.6152	24.6425	24.4802	24.5818	24.3863	24.6247	24.6336	24.8621	NaN	NaN	NaN	NaN	NaN	NaN	NaN	NaN	7	7	7	21.2	21.2	21.2	54.286	0	34.573	448000000	30	7	3	2	4	4	3	2	4	0	0	0	0	0	0	1	0	P74334 | ACOX_SYNY3	P74334 | ACOX_SYNY3	sll1541	ACOX_SYNY3	Apocarotenoid-15,15'-oxygenase	RPE65
31.5823	31.6832	31.5098	31.5973	31.4598	31.6724	31.4782	31.6061	31.6902	31.5205	31.6623	31.6871	31.957	31.8916	31.612	31.7667	12	12	12	51.2	51.2	51.2	14.078	0	323.31	97781000000	486	28	33	30	32	33	30	33	29	31	29	29	30	32	27	28	32	P74338 | NDHM_SYNY3	P74338 | NDHM_SYNY3	ndhM	NDHM_SYNY3	NAD(P)H-quinone oxidoreductase subunit M	NdhM	Oxidative phosphorylation
27.5504	27.1326	27.2303	27.5978	27.348	27.4196	27.053	27.359	27.3093	26.9016	27.499	26.9463	28.0045	28.1511	28.1095	28.3948	5	5	5	42.4	42.4	42.4	13.146	0	294.26	5870900000	89	5	6	3	6	5	5	7	5	9	5	5	7	6	5	5	5	P74342 | FOLB_SYNY3	P74342 | FOLB_SYNY3	folB	FOLB_SYNY3	Probable dihydroneopterin aldolase	FolB	Folate biosynthesis
24.3421	NaN	24.0863	23.8837	NaN	NaN	23.856	23.7244	23.9447	24.1324	23.9238	23.9739	NaN	NaN	24.2495	NaN	7	7	7	29.7	29.7	29.7	36.036	0	25.67	434760000	33	4	1	2	2	1	2	2	4	3	2	2	2	0	1	4	1	P74346 | Y1629_SYNY3	P74346 | Y1629_SYNY3	slr1629	Y1629_SYNY3	Uncharacterized RNA pseudouridine synthase slr1629	PseudoU_synth_2;S4
26.7975	NaN	26.8845	26.5534	26.1507	26.1982	26.4742	26.3517	26.8853	26.5419	26.3758	26.5629	26.9694	26.9929	27.1211	27.2263	5	5	5	82.9	82.9	82.9	8.7367	0	135.27	3222500000	59	3	1	6	4	4	4	3	4	2	3	4	4	5	3	5	4	P74352 | RPOZ_SYNY3	P74352 | RPOZ_SYNY3	rpoZ	RPOZ_SYNY3	DNA-directed RNA polymerase subunit omega	RNA_pol_Rpb6	Purine metabolism;Pyrimidine metabolism;RNA polymerase
26.8509	26.1029	25.8779	26.5525	25.5214	26.5829	26.0214	26.3593	26.4517	26.1504	26.711	26.2623	26.7478	27.0676	26.9892	27.1569	10	10	10	39	39	39	18.138	0	20.527	2920400000	92	7	6	4	7	5	6	5	5	6	6	5	6	7	5	7	5	P74355 | SSRP_SYNY3	P74355 | SSRP_SYNY3	smpB	SSRP_SYNY3	SsrA-binding protein	SmpB
29.4851	29.5589	29.3959	29.5296	30.278	30.5295	30.2133	30.6082	29.5476	29.5116	29.733	29.7589	30.138	30.41	30.5755	30.2543	37	37	37	70.8	70.8	70.8	57.726	0	323.31	31719000000	442	26	19	18	21	47	32	38	38	23	24	18	19	28	24	35	32	P74360 | Y1526_SYNY3	P74360 | Y1526_SYNY3	sll1526	Y1526_SYNY3	Uncharacterized protein sll1526	Methyltransf_31;MethyTransf_Reg
31.1648	31.0878	30.8332	31.1391	30.8186	31.1229	30.9276	31.132	30.7462	30.7297	30.9314	30.8142	30.9699	31.0734	31.1444	31.1189	101	93	90	92.8	88.8	88.8	98.121	0	323.31	63409000000	1137	69	85	77	84	71	70	79	71	68	59	67	58	77	65	68	69	P74361 | CLPB2_SYNY3	P74361 | CLPB2_SYNY3	clpB2	CLPB2_SYNY3	Chaperone protein ClpB 2	AAA;AAA_2;Clp_N;ClpB_D2-small
30.0861	30.2288	30.3968	30.1907	30.0831	29.7726	30.2652	29.7297	30.5759	30.5719	30.3074	30.6169	30.8224	30.4695	30.1835	30.8005	11	11	11	53.7	53.7	53.7	14.786	0	243.84	40640000000	238	13	14	20	14	14	10	13	11	19	12	13	23	20	16	12	14	P74367 | PSB27_SYNY3	P74367 | PSB27_SYNY3	psb27	PSB27_SYNY3	Photosystem II lipoprotein Psb27	PSII_Pbs27	Photosynthesis
NaN	NaN	NaN	NaN	NaN	NaN	NaN	NaN	NaN	NaN	NaN	NaN	23.3778	NaN	NaN	NaN	4	4	4	27.7	27.7	27.7	25.712	0	18.905	65796000	10	2	1	1	0	0	0	1	0	0	1	0	0	2	1	1	0	P74368 | RNC1_SYNY3	P74368 | RNC1_SYNY3	rnc1	RNC1_SYNY3	Ribonuclease 3 1	dsrm;Ribonuclease_3	Ribosome biogenesis in eukaryotes
NaN	NaN	NaN	NaN	NaN	NaN	NaN	NaN	24.3073	NaN	NaN	NaN	NaN	NaN	NaN	NaN	1	1	1	3.9	3.9	3.9	28.103	0	38.292	254240000	13	0	0	1	1	1	1	1	1	1	1	0	1	1	1	1	1	P74369 | Y1647_SYNY3	P74369 | Y1647_SYNY3	slr1647	Y1647_SYNY3	UPF0014 membrane protein slr1647	UPF0014
30.3274	30.3998	30.0069	30.1327	30.1269	30.1066	30.007	30.2379	30.2489	30.3354	30.1475	30.175	30.3452	30.3924	30.3834	30.3912	16	16	16	74.5	74.5	74.5	22.578	0	193.09	36860000000	368	24	27	24	20	20	21	23	26	21	20	24	24	25	22	23	24	P74371 | CPXT_SYNY3	P74371 | CPXT_SYNY3	cpcT	CPXT_SYNY3	Chromophore lyase CpcT/CpeT	CpeT
28.7606	28.8805	28.7001	29.0004	28.5383	28.8144	28.4747	28.8401	28.0811	28.5332	28.6664	28.3959	27.4273	28.0193	28.2177	27.7052	22	22	22	49.2	49.2	49.2	65.092	0	252.74	11201000000	253	22	21	21	23	19	21	17	20	9	16	14	14	6	10	10	10	P74373 | DFA3_SYNY3	P74373 | DFA3_SYNY3	dfa3	DFA3_SYNY3	Putative diflavin flavoprotein A 3	Flavin_Reduct;Flavodoxin_1;Lactamase_B
24.3584	NaN	24.4538	24.3257	24.832	24.6181	24.7578	24.9468	NaN	NaN	NaN	NaN	NaN	24.1129	24.5478	NaN	10	10	10	21.2	21.2	21.2	64.546	0	20.939	461310000	34	2	1	3	4	3	4	4	6	0	0	1	0	1	2	3	0	P74374 | RECN_SYNY3	P74374 | RECN_SYNY3	recN	RECN_SYNY3	DNA repair protein RecN	SMC_N
29.7125	29.7455	29.7371	30.0461	30.0188	29.8543	29.8925	29.8034	29.8609	29.8122	29.9738	29.6712	30.1168	30.2632	30.222	30.1671	20	20	20	55.3	55.3	55.3	34.894	0	284.68	30076000000	325	16	18	21	19	20	18	22	19	19	20	20	27	23	20	21	22	P74383 | ASGX_SYNY3	P74383 | ASGX_SYNY3	sll0422	ASGX_SYNY3	Isoaspartyl peptidase/L-asparaginase;Isoaspartyl peptidase/L-asparaginase subunit alpha;Isoaspartyl peptidase/L-asparaginase subunit beta	Asparaginase_2	Alanine, aspartate and glutamate metabolism;Cyanoamino acid metabolism;Nitrogen metabolism
30.234	30.147	29.922	30.214	30.0821	30.3254	30.0589	30.2027	29.9747	29.9723	30.2645	29.8583	30.0656	30.3922	30.3148	30.3274	31	31	31	65.2	65.2	65.2	48.42	0	323.31	34287000000	509	27	30	33	32	38	36	34	37	31	30	31	26	38	30	30	26	P74384 | PUR8_SYNY3	P74384 | PUR8_SYNY3	purB	PUR8_SYNY3	Adenylosuccinate lyase	ADSL_C;Lyase_1	Alanine, aspartate and glutamate metabolism;Purine metabolism
27.1614	27.2412	27.2401	27.3043	27.3688	27.5489	27.2646	27.3848	27.3451	26.9924	27.3061	26.8411	27.4762	27.4947	27.6384	27.4224	5	5	5	60	60	60	11.382	0	68.982	4926300000	79	6	5	5	6	4	5	3	5	2	3	5	5	5	7	7	6	P74386 | URE2_SYNY3	P74386 | URE2_SYNY3	ureB	URE2_SYNY3	Urease subunit beta	Urease_beta	Arginine and proline metabolism;Atrazine degradation;Purine metabolism
26.2977	25.916	25.619	25.8109	25.5354	25.9149	25.8519	25.5075	26.3163	25.8626	26.1199	26.3161	26.0134	26.4901	26.2615	26.2714	7	7	7	23.3	23.3	23.3	34.947	0	95.841	1986200000	70	4	5	5	5	4	4	4	2	6	6	4	3	4	4	5	5	P74388 | BQMT_SYNY3	P74388 | BQMT_SYNY3	sll0418	BQMT_SYNY3	2-methyl-6-phytyl-1,4-hydroquinone methyltransferase	Methyltransf_11
NaN	NaN	NaN	NaN	NaN	NaN	NaN	NaN	NaN	NaN	NaN	NaN	NaN	NaN	NaN	22.2938	5	5	5	9.5	9.5	9.5	54.191	0	4.7904	316060000	7	0	0	0	0	0	1	1	0	0	0	0	1	1	0	3	0	P74391 | RADA_SYNY3	P74391 | RADA_SYNY3	radA	RADA_SYNY3	DNA repair protein RadA homolog
25.0653	24.3212	24.5738	24.8856	24.4812	24.5311	24.6875	24.7128	24.7002	24.331	25.0565	24.9806	24.8772	24.865	25.0848	24.8746	10	10	10	21.3	21.3	21.3	58.116	0	22.997	840630000	76	5	2	4	5	5	7	6	4	5	5	5	4	3	5	7	4	P74393 | NHAS2_SYNY3	P74393 | NHAS2_SYNY3	nhaS2	NHAS2_SYNY3	Na(+)/H(+) antiporter NhaS2	Na_H_Exchanger
27.9679	27.9782	27.6628	27.9229	27.4448	27.6237	27.6197	27.4012	28.238	28.0578	28.3506	27.8804	28.3682	28.4184	28.021	28.2879	22	22	22	85.1	85.1	85.1	24.74	0	168.29	7582300000	231	13	15	16	16	13	12	14	13	18	15	12	17	18	11	13	15	P74395 | NUSB_SYNY3	P74395 | NUSB_SYNY3	nusB	NUSB_SYNY3	N utilization substance protein B homolog	NusB
25.4476	25.2052	25.0237	25.1044	25.2901	25.3345	24.9805	25.5251	25.2243	24.9015	25.013	25.28	25.0007	25.4374	25.3851	24.9969	9	9	9	20.8	20.8	20.8	49.227	0	39.733	1148700000	70	7	2	3	3	6	5	4	7	3	4	5	3	3	3	8	4	P74409 | Y260_SYNY3	P74409 | Y260_SYNY3	sll0260	Y260_SYNY3	UPF0053 protein sll0260	CBS;CorC_HlyC;DUF21
31.0052	31.1225	31.1148	30.925	30.7359	30.837	31.038	30.8486	31.4661	31.2551	31.3814	31.3958	31.601	31.4073	31.2127	31.5859	17	17	17	78	78	78	9.5561	0	131.03	70920000000	393	25	23	27	23	22	22	22	22	27	26	21	29	29	25	26	24	P74410 | RS16_SYNY3	P74410 | RS16_SYNY3	rpsP	RS16_SYNY3	30S ribosomal protein S16	Ribosomal_S16	Ribosome
NaN	NaN	NaN	NaN	NaN	23.7534	NaN	NaN	NaN	NaN	NaN	NaN	NaN	NaN	NaN	NaN	4	4	4	33.8	33.8	33.8	17.735	0	10.6	98447000	16	1	1	1	1	0	3	1	2	0	1	1	0	1	0	1	2	P74415 | TSAE_SYNY3	P74415 | TSAE_SYNY3	tsaE	TSAE_SYNY3	tRNA threonylcarbamoyladenosine biosynthesis protein TsaE	UPF0079
25.4417	25.2591	25.5057	25.362	25.8517	25.5272	25.3917	25.4701	NaN	25.0939	NaN	NaN	NaN	NaN	25.3881	24.6671	16	16	16	18.3	18.3	18.3	107.32	0	51.288	937760000	51	3	2	4	3	6	6	7	6	1	3	1	1	1	1	4	2	P74416 | GCSP_SYNY3	P74416 | GCSP_SYNY3	gcvP	GCSP_SYNY3	Glycine dehydrogenase (decarboxylating)	GDC-P	Glycine, serine and threonine metabolism
33.0249	33.1905	33.2949	33.2691	33.3717	33.225	33.2964	33.1764	33.1503	33.1888	33.1127	33.2305	33.1237	33.2103	33.1343	33.0336	37	37	37	67.6	67.6	67.6	41.783	0	323.31	288780000000	1200	74	71	82	85	79	71	87	72	76	73	63	97	73	68	66	63	P74421 | PGK_SYNY3	P74421 | PGK_SYNY3	pgk	PGK_SYNY3	Phosphoglycerate kinase	PGK
29.9932	30.0497	29.8564	30.0196	29.8848	30.0508	29.7727	30.0683	29.256	29.4285	29.5489	29.5835	29.3801	29.4476	29.5236	29.2316	58	58	58	70.2	70.2	70.2	96.14	0	323.31	26788000000	501	34	38	37	42	35	36	35	40	22	22	25	28	23	27	27	30	P74423 | SYA_SYNY3	P74423 | SYA_SYNY3	alaS	SYA_SYNY3	Alanine--tRNA ligase	DHHA1;tRNA_SAD;tRNA-synt_2c	Aminoacyl-tRNA biosynthesis
26.1511	25.8476	25.9758	26.316	26.1495	26.2367	25.9177	26.1702	25.3906	25.7978	25.8656	26.3159	25.5403	25.6031	25.9155	25.4919	6	6	6	31.1	31.1	31.1	33.397	0	70.126	2029400000	93	9	5	4	7	4	6	5	8	3	6	7	5	6	6	5	7	P74430 | NADK1_SYNY3	P74430 | NADK1_SYNY3	nadK1	NADK1_SYNY3	NAD kinase 1	NAD_kinase	Nicotinate and nicotinamide metabolism
25.5201	25.6528	25.4752	25.2713	25.6946	25.8638	25.7499	25.6874	24.7543	24.6615	25.3296	25.6039	NaN	NaN	NaN	NaN	6	6	6	42.3	42.3	42.3	21.188	0	43.408	1132200000	59	4	5	6	6	5	6	4	6	2	2	3	4	2	1	1	2	P74432 | IXTPA_SYNY3	P74432 | IXTPA_SYNY3	slr0402	NTPA_SYNY3	Non-canonical purine NTP pyrophosphatase	Ham1p_like	Purine metabolism;Thiamine metabolism
24.6851	24.3213	24.4041	24.4078	24.4224	24.2587	24.6105	NaN	24.1253	NaN	NaN	NaN	24.2269	24.2652	24.0291	24.0532	6	6	6	33	33	33	38.126	0	36.691	614230000	39	5	2	2	4	2	4	2	1	2	1	1	3	2	3	2	3	P74438 | PYRC_SYNY3	P74438 | PYRC_SYNY3	pyrC	PYRC_SYNY3	Dihydroorotase	Amidohydro_1	Pyrimidine metabolism
NaN	NaN	NaN	NaN	NaN	NaN	NaN	NaN	NaN	NaN	NaN	NaN	NaN	NaN	NaN	NaN	1	1	1	0.8	0.8	0.8	131.91	0.0067659	1.7721	0	1	1	0	0	0	0	0	0	0	0	0	0	0	0	0	0	0	P74442 | Y143_SYNY3	P74442 | Y143_SYNY3	slr0143	Y143_SYNY3	Uncharacterized WD repeat-containing protein slr0143	WD40
30.1321	30.2308	29.9933	29.9173	29.7317	29.9396	30.3092	30.2423	30.178	30.0704	30.1975	29.7886	30.5513	30.5208	30.4503	30.5845	30	30	30	89	89	89	20.186	0	323.31	35570000000	433	24	30	23	27	23	26	30	26	27	26	27	23	36	28	24	33	P74456 | RRF_SYNY3	P74456 | RRF_SYNY3	frr	RRF_SYNY3	Ribosome-recycling factor	RRF
29.3036	29.1249	29.01	29.1517	29.2726	29.517	29.4392	29.4951	29.0985	28.9752	29.2548	29.1112	29.5348	29.7384	29.7142	29.5971	15	15	15	70.4	70.4	70.4	27.651	0	323.31	20096000000	334	22	16	18	20	22	20	25	22	14	15	18	20	24	24	26	28	P74457 | PYRH_SYNY3	P74457 | PYRH_SYNY3	pyrH	PYRH_SYNY3	Uridylate kinase	AA_kinase
29.7739	29.5687	29.4021	29.6118	29.4022	29.5634	29.4618	29.7184	29.2553	29.4003	29.4197	29.3098	29.3001	29.4283	29.7214	29.4075	76	69	69	78.1	75.6	75.6	101.39	0	323.31	22174000000	676	46	46	38	43	40	45	41	48	37	44	45	40	35	40	46	42	P74459 | CLPB1_SYNY3	P74459 | CLPB1_SYNY3	clpB1	CLPB1_SYNY3	Chaperone protein ClpB 1	AAA;AAA_2;Clp_N;ClpB_D2-small
30.704	30.6023	30.4909	30.7062	30.3359	30.4294	30.3353	30.5093	30.3723	30.4774	30.5018	30.4189	30.3295	30.4015	30.7734	30.3525	19	19	19	53.3	53.3	53.3	24.881	0	323.31	45546000000	388	23	23	28	25	26	20	22	24	26	24	27	29	24	20	23	24	P74466 | CLPR_SYNY3	P74466 | CLPR_SYNY3	clpR	CLPR_SYNY3	Putative ATP-dependent Clp protease proteolytic subunit-like	CLP_protease	Cell cycle - Caulobacter
28.0165	27.9381	27.7399	28.1452	27.5477	27.9761	27.9642	27.7449	28.2202	27.8112	28.1662	27.3038	28.3145	28.4914	28.1155	28.4703	12	12	12	52.5	52.5	52.5	22.397	0	201.82	7957500000	169	14	11	7	11	7	11	9	13	10	10	13	9	10	8	12	14	P74467 | CLPP3_SYNY3	P74467 | CLPP3_SYNY3	clpP3	CLPP3_SYNY3	Probable ATP-dependent Clp protease proteolytic subunit 3	CLP_protease	Cell cycle - Caulobacter
28.0653	28.0498	27.994	27.96	27.9113	27.9125	27.892	28.0837	27.7237	27.8103	28.1151	28.0249	27.7405	27.9387	27.8898	27.7201	18	18	18	62.9	62.9	62.9	41.759	0	198.15	7714000000	206	21	12	13	17	15	12	11	15	10	11	11	11	12	11	14	10	P74476 | RF2_SYNY3	P74476 | RF2_SYNY3	prfB	RF2_SYNY3	Peptide chain release factor 2	PCRF;RF-1
30.837	30.8758	30.9673	30.9855	31.0832	30.967	31.0785	30.8567	31.0331	31.0791	30.9973	31.1228	31.2426	31.3867	31.5157	31.4874	12	12	12	69.1	69.1	69.1	16.692	0	191.51	67963000000	385	26	25	25	22	23	24	26	26	26	22	20	24	29	21	23	23	P74494 | NDK_SYNY3	P74494 | NDK_SYNY3	ndk	NDK_SYNY3	Nucleoside diphosphate kinase	NDK	Purine metabolism;Pyrimidine metabolism
28.5983	28.5523	28.4853	28.5766	28.3115	28.4002	28.611	28.5139	28.5537	28.4546	28.5569	28.8291	28.5555	28.5497	28.7347	28.4071	22	22	22	73.2	73.2	73.2	38.281	0	323.31	11780000000	284	20	16	19	21	20	20	20	16	20	16	17	14	18	15	14	18	P74497 | MTNA_SYNY3	P74497 | MTNA_SYNY3	mtnA	MTNA_SYNY3	Methylthioribose-1-phosphate isomerase	IF-2B	Cysteine and methionine metabolism
30.2516	30.0073	29.91	30.135	29.952	30.1994	29.8881	30.1673	29.8422	29.8419	30.1283	29.9361	29.9702	30.1642	30.2157	30.0141	45	45	45	87.3	87.3	87.3	56.175	0	323.31	32619000000	618	41	34	40	42	44	38	40	42	34	38	39	39	35	37	39	36	P74503 | KACL2_SYNY3	P74503 | KACL2_SYNY3	slr1942	KACL2_SYNY3	KaiC-like protein 2	KaiC
NaN	21.703	NaN	NaN	NaN	NaN	NaN	NaN	NaN	NaN	NaN	NaN	NaN	NaN	NaN	NaN	1	1	1	3.6	3.6	3.6	37.566	0.002765	2.3909	5572900	1	0	1	0	0	0	0	0	0	0	0	0	0	0	0	0	0	P74505 | Y1943_SYNY3	P74505 | Y1943_SYNY3	slr1943	Y1943_SYNY3	Uncharacterized glycosyltransferase slr1943	Glycos_transf_2	N-Glycan biosynthesis
29.4523	29.2476	29.2535	29.3584	29.3868	29.5821	29.3537	29.4194	28.3914	28.5974	28.7136	28.6497	28.5863	28.7168	28.9264	28.5776	26	26	26	72.6	72.6	72.6	57.981	0	323.31	16724000000	401	25	31	31	28	32	27	33	33	19	21	20	23	22	20	19	17	P74507 | GPMI_SYNY3	P74507 | GPMI_SYNY3	gpmI	GPMI_SYNY3	2,3-bisphosphoglycerate-independent phosphoglycerate mutase	iPGM_N;Metalloenzyme	Glycolysis / Gluconeogenesis;Methane metabolism
28.9473	28.5938	28.8503	28.7333	28.6729	28.9747	28.9503	28.6095	29.0191	28.5989	28.6439	28.9399	29.5421	29.0291	29.0057	29.2886	15	15	15	59	59	59	23.882	0	96.463	14833000000	235	12	14	10	13	17	12	16	14	15	14	16	13	19	16	18	16	P74511 | Y1949_SYNY3	P74511 | Y1949_SYNY3	slr1949	Y1949_SYNY3	Thylakoid membrane protein slr1949	DUF3318
26.0915	25.6046	NaN	NaN	NaN	NaN	NaN	25.1075	NaN	25.8718	NaN	NaN	NaN	25.2403	26.0839	NaN	5	5	5	30	30	30	27.62	0	45.837	1399500000	26	3	4	0	2	1	0	1	3	1	1	1	1	1	2	4	1	P74514 | Y989_SYNY3	P74514 | Y989_SYNY3	slr0989	Y989_SYNY3	Probable transcriptional regulatory protein slr0989	Transcrip_reg
24.9308	24.9406	25.3424	25.0674	25.1459	25.2399	24.9935	25.0118	25.1223	25.3212	25.3478	25.1956	24.666	24.9448	24.9898	24.7183	2	2	2	13.1	13.1	13.1	17.033	0	11.773	1006900000	37	2	2	3	2	3	2	2	2	3	2	2	4	2	2	2	2	P74516 | TRML_SYNY3	P74516 | TRML_SYNY3	slr0992	TRML_SYNY3	Putative tRNA (cytidine(34)-2'-O)-methyltransferase	SpoU_methylase
33.1345	33.1712	33.0861	32.9059	32.3532	32.5916	32.7461	32.5553	33.1487	33.0447	33.0407	32.9416	32.9479	33.0009	32.8121	33.1216	24	24	24	89	89	89	21.895	0	323.31	237950000000	794	53	61	57	56	38	40	49	47	55	58	46	57	55	32	42	48	P74518 | HPF_SYNY3	P74518 | HPF_SYNY3	lrtA	LRTA_SYNY3	Light-repressed protein A homolog	Ribosomal_S30AE
28.3714	27.906	27.5643	27.9087	27.8103	27.8446	27.9395	27.3787	28.0611	27.4622	28.2794	27.7545	28.2517	28.4678	28.1498	28.3002	21	21	21	46.3	46.3	46.3	54.346	0	107.49	7828700000	227	19	13	12	12	14	13	15	12	13	13	14	7	18	19	13	20	P74521 | GLGA1_SYNY3	P74521 | GLGA1_SYNY3	glgA1	GLGA1_SYNY3	Glycogen synthase 1	Glyco_transf_5;Glycos_transf_1	Starch and sucrose metabolism
25.2901	25.5092	25.5766	25.6879	24.9209	25.5145	NaN	25.3928	NaN	NaN	NaN	NaN	25.2336	25.6093	25.3338	25.8543	5	5	5	34	34	34	17.683	0	16.171	1071300000	51	4	6	4	6	3	4	0	5	1	1	1	1	3	4	3	5	P74523 | Y1419_SYNY3	P74523 | Y1419_SYNY3	slr1419	Y1419_SYNY3	Uncharacterized SufE-like protein slr1419	SufE
28.6359	28.8361	28.7595	28.9767	28.8269	28.9985	28.8699	29.0144	27.3194	27.7198	27.9416	27.6888	26.2949	27.8621	28.0118	27.5574	18	18	18	41.8	41.8	41.8	54.513	0	110.56	10547000000	166	13	15	10	17	16	16	15	15	7	6	6	8	3	5	9	5	P74528 | MURC_SYNY3	P74528 | MURC_SYNY3	murC	MURC_SYNY3	UDP-N-acetylmuramate--L-alanine ligase	Mur_ligase;Mur_ligase_C;Mur_ligase_M	D-Glutamine and D-glutamate metabolism;Peptidoglycan biosynthesis
NaN	24.618	24.5132	24.3668	24.4599	24.4441	24.3333	24.6647	24.7002	24.9089	NaN	24.5425	24.9775	24.5271	24.4337	24.0397	9	9	9	32.2	32.2	32.2	34.586	0	12.797	662960000	51	1	4	2	4	4	3	5	4	2	2	4	3	3	4	4	2	P74529 | MURB_SYNY3	P74529 | MURB_SYNY3	murB	MURB_SYNY3	UDP-N-acetylenolpyruvoylglucosamine reductase	FAD_binding_4;MurB_C	Amino sugar and nucleotide sugar metabolism;Peptidoglycan biosynthesis
25.272	25.293	25.1684	25.0552	24.9666	25.1661	24.938	25.1636	24.9011	25.0646	25.3129	NaN	NaN	25.5874	25.5809	25.8144	5	5	5	25.4	25.4	25.4	25.504	0	18.638	1049700000	61	3	4	3	2	5	5	5	5	4	4	5	1	2	4	4	5	P74533 | RECR_SYNY3	P74533 | RECR_SYNY3	recR	RECR_SYNY3	Recombination protein RecR	RecR;Toprim_4	Homologous recombination
31.687	31.7569	32.0575	31.8291	31.692	31.8086	32.1001	31.6321	32.2773	32.2999	32.165	32.3309	32.6972	32.1418	32.1247	32.4431	24	23	23	90.5	90.5	90.5	18.892	0	323.31	135330000000	951	48	54	69	58	60	50	70	47	78	63	58	62	80	46	46	62	P74551 | APCF_SYNY3	P74551 | APCF_SYNY3	apcF	APCF_SYNY3	Allophycocyanin subunit beta-18	Phycobilisome	Photosynthesis - antenna proteins
NaN	NaN	NaN	NaN	NaN	NaN	NaN	NaN	NaN	NaN	NaN	NaN	22.6909	NaN	NaN	NaN	2	2	2	8.3	8.3	8.3	29.299	0.0067507	1.7268	13283000	2	0	0	0	1	0	0	0	0	0	0	0	0	1	0	0	0	P74557 | Y1464_SYNY3	P74557 | Y1464_SYNY3	slr1464	Y1464_SYNY3	UPF0026 protein slr1464	Radical_SAM
29.4695	29.5418	29.3269	29.2615	29.2931	29.3952	29.331	29.2371	29.3327	29.3491	29.3927	29.4677	29.319	29.3289	29.287	29.3154	19	19	19	82.8	82.8	82.8	27.35	0	266.54	20482000000	363	23	21	25	29	24	20	30	21	20	17	17	34	24	21	17	20	P74561 | HIS4_SYNY3	P74561 | HIS4_SYNY3	hisA	HIS4_SYNY3	1-(5-phosphoribosyl)-5-[(5-phosphoribosylamino)methylideneamino] imidazole-4-carboxamide isomerase	His_biosynth	Histidine metabolism
26.3325	26.0224	25.6694	26.1494	26.009	26.4724	26.0183	26.6031	NaN	25.5107	25.8055	25.5962	25.4846	25.4627	25.9781	NaN	13	13	13	41.2	41.2	41.2	60.498	0	55.203	1854200000	77	7	6	5	9	5	8	4	9	1	3	2	6	3	2	7	0	P74562 | NADB_SYNY3	P74562 | NADB_SYNY3	nadB	NADB_SYNY3	L-aspartate oxidase	FAD_binding_2;Succ_DH_flav_C	Alanine, aspartate and glutamate metabolism;Nicotinate and nicotinamide metabolism
29.4531	29.3467	29.433	29.1997	29.2244	29.14	29.1799	29.0799	29.4622	29.2695	29.152	29.8704	29.7123	29.3706	29.3003	29.3699	6	6	6	48.9	48.9	48.9	9.3061	0	86.959	20624000000	209	14	13	14	13	15	12	14	15	14	13	12	12	13	10	13	12	P74564 | PSAK2_SYNY3	P74564 | PSAK2_SYNY3	psaK2	PSAK2_SYNY3	Photosystem I reaction center subunit PsaK 2	PSI_PSAK	Photosynthesis
26.8517	27.2025	26.9575	26.8782	26.5441	26.7748	27.1954	26.8823	27.1993	26.9393	27.5032	27.3793	27.6885	27.1961	26.9158	27.4335	23	23	23	53.4	53.4	53.4	49.935	0	211.38	4247200000	183	12	14	9	12	7	9	13	10	13	10	12	13	9	12	12	16	P74565 | SIGA_SYNY3	P74565 | SIGA_SYNY3	sigA	SIGA_SYNY3	RNA polymerase sigma factor SigA	Sigma70_r1_2;Sigma70_r2;Sigma70_r3;Sigma70_r4	RNA polymerase
29.1121	28.8108	28.9565	29.1121	28.6599	28.9483	28.8314	28.8352	28.8933	28.6407	28.7999	28.9436	29.5718	29.2893	29.2704	29.29	20	20	20	70.4	70.4	70.4	27.883	0	228.64	16180000000	291	20	13	20	17	17	14	18	13	21	15	14	25	23	21	21	19	P74572 | P5CR_SYNY3	P74572 | P5CR_SYNY3	proC	P5CR_SYNY3	Pyrroline-5-carboxylate reductase	F420_oxidored;P5CR_dimer	Arginine and proline metabolism
25.9902	26.1816	26.1086	26.3291	26.3761	26.616	26.1267	26.5513	NaN	26.1182	26.416	26.6331	26.2291	26.0709	26.4804	25.8873	23	23	22	37.1	37.1	37.1	78.238	0	83.076	2224400000	118	7	6	7	8	12	13	8	9	2	7	7	5	6	7	8	6	P74576 | SPEA1_SYNY3	P74576 | SPEA1_SYNY3	speA1	SPEA1_SYNY3	Biosynthetic arginine decarboxylase 1	Orn_Arg_deC_N;Orn_DAP_Arg_deC	Arginine and proline metabolism
29.4139	29.23	29.2176	29.4274	NaN	NaN	NaN	NaN	28.6427	28.8244	28.8439	28.9717	NaN	NaN	NaN	NaN	17	17	17	40.9	40.9	40.9	35.421	0	323.31	9091800000	149	16	22	23	18	0	1	1	1	18	13	12	22	1	0	1	0	P74578 | NADA_SYNY3	P74578 | NADA_SYNY3	nadA	NADA_SYNY3	Quinolinate synthase A	NadA	Nicotinate and nicotinamide metabolism
31.297	31.3715	31.2759	31.4574	31.3611	31.6272	31.2535	31.5755	30.6008	31.1298	31.2228	30.9212	30.4622	30.7231	31.0627	30.3982	56	56	56	61.5	61.5	61.5	93.551	0	323.31	70022000000	909	65	71	69	62	64	71	62	72	42	59	51	55	45	38	50	33	P74582 | ACNB_SYNY3	P74582 | ACNB_SYNY3	acnB	ACNB_SYNY3	Aconitate hydratase B	Aconitase;Aconitase_2_N;Aconitase_B_N	Carbon fixation pathways in prokaryotes;Citrate cycle (TCA cycle);Glyoxylate and dicarboxylate metabolism
29.7828	29.8584	29.5574	29.8012	29.8567	30.0333	29.8767	29.9747	29.2324	29.3068	29.6591	29.3814	29.4858	29.5453	29.6353	29.3508	12	12	12	40.6	40.6	40.6	41.817	0	274.18	25423000000	269	20	16	25	19	20	16	19	15	16	16	13	16	15	13	15	15	P74587 | CARA_SYNY3	P74587 | CARA_SYNY3	carA	CARA_SYNY3	Carbamoyl-phosphate synthase small chain	CPSase_sm_chain;GATase
28.575	28.2355	28.3997	28.6441	28.5575	28.694	28.5147	28.5687	28.514	28.2174	28.2064	28.433	29.0828	28.9737	29.0539	29.0773	16	16	16	60.7	60.7	60.7	31.099	0	292.05	12365000000	309	19	17	15	19	20	20	18	19	22	17	16	20	22	23	20	22	P74591 | AROE_SYNY3	P74591 | AROE_SYNY3	aroE	AROE_SYNY3	Shikimate dehydrogenase (NADP(+))	Shikimate_DH;Shikimate_dh_N	Phenylalanine, tyrosine and tryptophan biosynthesis
27.8	27.3909	27.6518	27.6548	27.3832	27.7704	27.4276	27.6651	27.3899	27.4553	27.6165	27.6153	27.4136	27.9017	27.8744	27.5181	13	13	13	36.7	36.7	36.7	44.282	0	99.822	6192300000	121	10	10	8	8	8	10	10	8	6	7	4	8	5	6	9	4	P74592 | HISZ_SYNY3	P74592 | HISZ_SYNY3	hisZ	HISZ_SYNY3	ATP phosphoribosyltransferase regulatory subunit		Histidine metabolism
25.0114	24.7987	25.1463	NaN	25.0931	25.0461	25.1125	24.7039	25.4484	25.3772	25.3458	25.6481	25.6782	25.6611	25.4244	25.7302	4	4	4	37.6	37.6	37.6	12.222	0	18.947	1082000000	50	3	3	3	2	4	3	2	2	3	3	3	6	5	3	2	3	P74593 | GLRX1_SYNY3	P74593 | GLRX1_SYNY3	slr1562	GLRX1_SYNY3	Probable glutaredoxin slr1562	Glutaredoxin
NaN	NaN	NaN	NaN	NaN	23.4138	NaN	NaN	NaN	NaN	NaN	NaN	NaN	NaN	NaN	NaN	2	2	2	12.2	12.2	12.2	32.813	0	9.8876	180250000	12	0	1	1	1	1	2	1	0	1	1	1	1	0	1	0	0	P74594 | KT3K_SYNY3	P74594 | KT3K_SYNY3	slr1563	Y1563_SYNY3	Uncharacterized protein slr1563	Fructosamin_kin
24.9037	NaN	NaN	24.8824	NaN	NaN	NaN	NaN	NaN	NaN	NaN	NaN	24.8407	NaN	NaN	NaN	2	2	2	23	23	23	12.52	0	6.8757	504270000	22	2	1	2	1	2	2	2	1	0	1	1	0	2	2	1	2	P74596 | Y1565_SYNY3	P74596 | Y1565_SYNY3	slr1565	Y1565_SYNY3	Uncharacterized protein slr1565	Fe-S_biosyn
30.1147	30.1094	30.1769	30.1977	30.2439	30.2856	30.2705	30.3562	30.5174	30.2838	30.3162	30.2926	30.864	30.7756	30.7262	30.8029	28	28	28	76.4	76.4	76.4	37.347	0	323.31	41351000000	523	29	29	32	31	36	27	32	31	37	35	36	35	32	34	33	34	P74598 | Y1491_SYNY3	P74598 | Y1491_SYNY3	sll1491	Y1491_SYNY3	Uncharacterized WD repeat-containing protein sll1491	WD40
26.0471	25.8441	26.0103	26.2484	26.3213	26.4003	26.1599	26.2479	26.4949	25.9116	25.8171	26.1633	26.1346	26.1534	26.1832	26.1279	7	7	7	39.8	39.8	39.8	29.345	0	60.257	2213100000	104	6	7	4	6	9	9	6	8	4	4	6	6	7	6	8	8	P74606 | PURNU_SYNY3	P74606 | PURNU_SYNY3	slr1573	Y1573_SYNY3	Laccase domain protein slr1573	Cu-oxidase_4
31.236	31.0337	31.1055	30.9294	30.4685	30.8579	30.8383	30.8966	31.199	31.0788	31.0064	30.8082	31.0374	31.1991	30.8932	31.1418	15	15	15	98.9	98.9	98.9	9.8693	0	323.31	62057000000	465	29	25	28	30	22	21	29	29	30	28	27	33	36	34	33	31	P74607 | Y2874_SYNY3	P74607 | Y2874_SYNY3	ssl2874	Y2874_SYNY3	UPF0296 protein ssl2874	DUF370
29.5107	28.7944	28.4429	28.5469	28.1554	28.9916	28.5898	29.1734	28.2671	28.4244	28.8257	28.0224	28.557	29.2212	29.2403	29.0911	10	10	10	78.9	78.9	78.9	18.471	0	323.31	13755000000	201	17	12	13	14	12	14	14	15	9	10	10	11	10	11	16	13	P74615 | Y1483_SYNY3	P74615 | Y1483_SYNY3	sll1483	Y1483_SYNY3	Uncharacterized protein sll1483	Fasciclin
28.4966	28.5114	28.4735	28.4589	28.7177	28.8395	28.9351	28.9211	28.4261	28.3185	28.3716	28.5848	29.0277	28.9629	28.6951	28.8785	14	14	14	58.3	58.3	58.3	26.482	0	131.19	12620000000	221	11	12	14	14	15	13	17	12	15	14	12	15	15	14	12	16	P74618 | 6PGL_SYNY3	P74618 | 6PGL_SYNY3	pgl	6PGL_SYNY3	6-phosphogluconolactonase	Glucosamine_iso	Pentose phosphate pathway
31.9914	31.7074	31.8012	31.9206	31.776	31.6801	31.638	31.6083	32.2211	31.9183	32.0908	32.0537	32.2621	32.2331	32.0444	32.2885	32	32	32	84.7	84.7	84.7	28.522	0	323.31	122570000000	732	44	48	44	38	46	41	41	37	57	41	40	51	57	41	52	54	P74625 | CPCL_SYNY3	P74625 | CPCL_SYNY3	cpcG	P74625_SYNY3		PBS_linker_poly	Photosynthesis - antenna proteins
24.7138	24.6761	24.358	24.3655	25.1551	25.1996	25.2066	25.3073	24.5509	23.9839	NaN	24.4757	25.5565	NaN	25.7354	25.4718	1	1	1	3.6	3.6	3.6	48.003	0	3.3807	941550000	47	2	3	2	3	4	4	5	4	3	3	1	2	4	1	3	3	P74635 | Y753_SYNY3	P74635 | Y753_SYNY3	slr0753	Y753_SYNY3	Uncharacterized transporter slr0753	CitMHS
28.6269	28.2926	28.0847	28.4651	28.0501	28.3319	28.1651	28.4075	28.2127	28.0516	28.2973	28.2037	28.1817	28.7022	28.5205	28.4148	25	25	25	68.7	68.7	68.7	36.042	0	290.49	9856500000	365	22	26	23	20	18	30	24	28	20	23	25	20	21	18	25	22	P74638 | ACCA_SYNY3	P74638 | ACCA_SYNY3	accA	ACCA_SYNY3	Acetyl-coenzyme A carboxylase carboxyl transferase subunit alpha	ACCA	Carbon fixation pathways in prokaryotes;Fatty acid biosynthesis;Propanoate metabolism;Pyruvate metabolism;Tetracycline biosynthesis
26.6559	26.6206	26.5155	26.6316	26.8197	26.8275	26.7367	26.6439	26.4805	26.2987	26.7155	26.7255	26.7056	26.7418	26.5689	26.5314	11	11	11	41.5	41.5	41.5	34.893	0	104.75	3057900000	135	10	11	8	8	7	10	9	11	9	8	7	6	9	9	8	5	P74644 | KAIA_SYNY3	P74644 | KAIA_SYNY3	kaiA	KAIA_SYNY3	Circadian clock protein KaiA	KaiA
24.6588	24.668	24.6832	NaN	24.2759	25.0053	25.146	24.9201	24.983	24.7905	NaN	NaN	NaN	25.7706	25.1517	25.7832	5	5	5	69.5	69.5	69.5	11.935	0	34.254	832430000	39	2	2	3	1	2	2	4	4	2	2	1	1	2	4	3	4	P74645 | KAIB_SYNY3	P74645 | KAIB_SYNY3	kaiB	KAIB_SYNY3	Circadian clock protein KaiB	KaiB
28.2563	28.4428	28.3515	28.4625	28.8596	28.9222	28.5794	28.8532	28.1293	28.2736	28.2925	28.0667	28.2344	28.7022	28.6243	28.4612	26	26	26	56.3	56.3	56.3	58.294	0	134.82	10996000000	225	15	15	17	14	18	15	15	18	13	10	10	15	10	11	15	14	P74646 | KAIC_SYNY3	P74646 | KAIC_SYNY3	kaiC	KAIC_SYNY3	Circadian clock protein kinase KaiC	KaiC
26.1331	25.8683	25.5726	25.9406	26.0775	26.1336	26.0428	26.0864	25.9249	25.972	25.8676	26.1678	26.0994	26.1537	26.0436	26.0612	9	9	9	37.7	37.7	37.7	38.293	0	226.45	1979100000	88	4	6	7	5	7	6	6	8	5	6	4	4	5	5	7	3	P74657 | MURG_SYNY3	P74657 | MURG_SYNY3	murG	MURG_SYNY3	UDP-N-acetylglucosamine--N-acetylmuramyl-(pentapeptide) pyrophosphoryl-undecaprenol N-acetylglucosamine transferase	Glyco_tran_28_C;Glyco_transf_28	Cell cycle - Caulobacter;Peptidoglycan biosynthesis
NaN	NaN	NaN	NaN	NaN	23.5111	NaN	NaN	NaN	NaN	NaN	NaN	NaN	NaN	NaN	NaN	2	2	2	14.5	14.5	14.5	16.944	0.006769	1.7764	65651000	3	0	0	0	1	0	1	0	0	0	0	0	1	0	0	0	0	P74662 | YQGF_SYNY3	P74662 | YQGF_SYNY3	sll1547	RUVX_SYNY3	Putative Holliday junction resolvase	UPF0081
29.6676	29.3972	29.3616	29.6493	29.368	29.6686	29.486	29.6976	29.0833	29.2381	29.3856	29.2212	29.0431	29.3828	29.8243	29.1837	11	11	11	44.4	44.4	44.4	30.096	0	323.31	22735000000	234	15	18	15	16	15	14	14	20	10	13	15	15	13	14	13	14	P74667 | DAPF_SYNY3	P74667 | DAPF_SYNY3	dapF	DAPF_SYNY3	Diaminopimelate epimerase	DAP_epimerase	Lysine biosynthesis
25.2404	25.7491	25.6851	25.5897	25.3879	25.0676	25.3981	25.0284	25.806	25.8319	25.502	25.6778	NaN	NaN	25.3843	NaN	7	7	7	63.6	63.6	63.6	17.612	0	57.142	1242500000	45	6	4	4	5	1	4	3	3	3	2	4	2	1	0	2	1	P74676 | Y451_SYNY3	P74676 | Y451_SYNY3	sll0451	Y451_SYNY3	UPF0039 protein sll0451	Acetyltransf_1
32.0889	32.1052	32.0396	32.1697	31.8966	31.9898	31.7664	31.9423	31.796	31.9824	31.9772	32.0693	31.4163	31.6854	31.9147	31.5396	39	39	39	64.3	64.3	64.3	58.646	0	323.31	117960000000	728	51	51	51	49	45	44	49	49	36	47	47	46	38	39	44	42	P74689 | ILVD_SYNY3	P74689 | ILVD_SYNY3	ilvD	ILVD_SYNY3	Dihydroxy-acid dehydratase	ILVD_EDD	Pantothenate and CoA biosynthesis;Valine, leucine and isoleucine biosynthesis
30.4909	30.1112	29.9378	30.1207	30.3313	30.1027	30.1958	29.7938	30.3369	30.0616	30.4817	30.121	30.2492	30.3653	30.2789	30.2055	43	43	43	63.4	63.4	63.4	90.878	0	323.31	36296000000	692	47	47	39	50	47	42	44	37	34	39	43	45	46	48	43	41	P74690 | PHK_SYNY3	P74690 | PHK_SYNY3	slr0453	PHK_SYNY3	Probable phosphoketolase	XFP;XFP_C;XFP_N
NaN	NaN	NaN	24.0651	NaN	NaN	NaN	23.9528	NaN	NaN	NaN	NaN	NaN	NaN	NaN	23.7086	4	4	4	18.6	18.6	18.6	32.113	0	12.906	177550000	12	1	1	0	2	1	2	0	1	0	1	1	0	0	0	1	1	P74696 | TRUB_SYNY3	P74696 | TRUB_SYNY3	truB	TRUB_SYNY3	tRNA pseudouridine synthase B	TruB_N
28.02	28.0936	27.9221	28.3612	28.2148	28.3976	28.2249	28.4521	27.4151	27.7257	27.7938	27.8318	27.3125	27.632	27.8613	27.5396	15	15	15	51.2	51.2	51.2	42.451	0	154.06	7837200000	176	11	14	11	15	9	14	13	16	9	10	10	7	7	10	11	9	P74706 | ANMK_SYNY3	P74706 | ANMK_SYNY3	anmK	ANMK_SYNY3	Anhydro-N-acetylmuramic acid kinase	UPF0075
29.7901	29.4841	29.336	29.5949	29.3305	29.4772	29.201	29.5659	28.8484	29.1099	29.244	29.2109	29.0231	29.3055	29.5002	29.1728	35	35	35	71.5	71.5	71.5	41.126	0	323.31	20382000000	363	27	23	24	25	23	27	26	28	23	23	22	20	16	17	20	19	P74707 | RF1_SYNY3	P74707 | RF1_SYNY3	prfA	RF1_SYNY3	Peptide chain release factor 1	PCRF;RF-1
26.0172	25.8867	25.8942	26.1891	26.2103	26.3192	26.1406	26.3037	25.6626	25.7098	25.9817	26.0541	26.073	26.089	26.1845	25.9474	11	11	11	41.5	41.5	41.5	30.464	0	42.723	2088200000	94	7	6	6	8	7	8	7	6	3	3	5	5	4	6	6	7	P74709 | SURE_SYNY3	P74709 | SURE_SYNY3	surE	SURE_SYNY3	5'-nucleotidase SurE	SurE	Nicotinate and nicotinamide metabolism;Purine metabolism;Pyrimidine metabolism
26.9184	27.0071	26.9284	27.1214	26.7972	27.0611	26.771	27.0057	26.0488	26.3636	26.5396	26.1814	25.8048	26.047	26.1356	25.7055	11	11	11	44.1	44.1	44.1	42.641	0	89.045	3040000000	99	9	10	6	7	7	9	6	7	5	6	5	4	4	5	4	5	P74724 | PURK_SYNY3	P74724 | PURK_SYNY3	purK	PURK_SYNY3	N5-carboxyaminoimidazole ribonucleotide synthase	ATP-grasp	Purine metabolism
30.497	30.1907	30.1354	30.3003	30.473	30.5177	30.4341	30.6012	29.9214	30.0356	30.135	29.956	30.3384	30.5189	30.763	30.441	26	26	26	75.7	75.7	75.7	37.805	0	323.31	40267000000	529	32	28	34	34	44	35	36	34	26	29	30	35	36	33	31	32	P74737 | RECA_SYNY3	P74737 | RECA_SYNY3	recA	RECA_SYNY3	Protein RecA	RecA	Homologous recombination
29.131	29.0816	28.8997	29.2989	28.9646	29.1287	28.9248	28.7476	27.3012	27.0336	27.1709	27.2827	27.1328	27.0593	26.3149	26.803	10	10	10	60.6	60.6	60.6	19.072	0	149.59	10883000000	131	14	13	12	13	10	13	12	12	4	4	6	4	4	4	3	3	P74739 | FUR_SYNY3	P74739 | FUR_SYNY3	fur	FUR_SYNY3	Ferric uptake regulation protein	FUR
31.419	31.3538	31.2987	31.319	31.1279	31.248	31.1775	31.291	30.9912	31.1606	31.2099	31.152	30.6236	30.9635	31.1886	30.7269	38	38	38	71.2	71.2	71.2	54.564	0	323.31	70378000000	667	46	42	54	40	44	40	46	44	42	35	38	52	35	37	39	33	P74741 | PUR9_SYNY3	P74741 | PUR9_SYNY3	purH	PUR9_SYNY3	Bifunctional purine biosynthesis protein PurH;IMP cyclohydrolase;Phosphoribosylaminoimidazolecarboxamide formyltransferase	AICARFT_IMPCHas;MGS	One carbon pool by folate;Purine metabolism
27.8249	27.7183	27.6348	27.8496	27.7462	27.6606	27.5633	27.5953	27.6935	27.5699	27.533	27.5776	27.5402	27.7112	27.7001	27.6312	18	18	18	45.4	45.4	45.4	58.141	0	94.947	6431100000	150	11	11	7	13	9	11	9	10	8	6	8	8	8	9	12	10	P74745 | SPKC_SYNY3	P74745 | SPKC_SYNY3	spkC	SPKC_SYNY3	Serine/threonine-protein kinase C	Pkinase
25.6942	25.4782	26.1868	25.5806	25.8397	25.8283	26.0599	25.9164	NaN	NaN	NaN	25.9952	NaN	NaN	25.8809	25.347	11	11	11	13.9	13.9	13.9	153	0	61.51	1605700000	46	4	3	3	5	3	6	4	6	2	1	0	3	1	0	3	2	P74750 | DPO3A_SYNY3	P74750 | DPO3A_SYNY3	dnaE-N	DPO3A_SYNY3	DNA polymerase III subunit alpha;Ssp dnaE intein	DNA_pol3_alpha;HHH_6;PHP;tRNA_anti-codon	DNA replication;Homologous recombination;Mismatch repair;Purine metabolism;Pyrimidine metabolism
29.7786	29.4346	29.316	29.5943	29.242	29.4909	29.3561	29.5933	28.7271	29.2175	29.3246	29.3276	28.7221	29.0954	29.4363	28.8703	36	36	36	59.5	59.5	59.5	66.967	0	323.31	19749000000	442	31	39	35	39	32	32	30	35	18	19	27	22	17	21	25	20	P74751 | LEPA_SYNY3	P74751 | LEPA_SYNY3	lepA	LEPA_SYNY3	Elongation factor 4	EFG_C;GTP_EFTU;GTP_EFTU_D2;LepA_C
24.9633	26.0315	26.1243	24.5832	25.2474	25.2087	25.7611	25.3317	NaN	NaN	NaN	NaN	NaN	NaN	NaN	NaN	6	6	6	48.4	48.4	48.4	23.945	0	44.473	772480000	27	5	4	4	3	2	3	3	2	0	0	0	1	0	0	0	0	P74755 | HIS2_SYNY3	P74755 | HIS2_SYNY3	hisI	HIS2_SYNY3	Histidine biosynthesis bifunctional protein HisIE;Phosphoribosyl-AMP cyclohydrolase;Phosphoribosyl-ATP pyrophosphatase	PRA-CH;PRA-PH	Histidine metabolism
25.4029	25.4411	25.3304	25.3846	25.3344	25.465	25.1342	25.2914	25.0878	25.362	25.4527	25.236	NaN	25.4022	24.8768	25.2338	11	11	11	52.4	52.4	52.4	42.919	0	37.641	1151200000	71	6	6	6	2	6	7	5	4	2	3	4	4	3	3	4	6	P74770 | BIOF_SYNY3	P74770 | BIOF_SYNY3	bioF	BIOF_SYNY3	Putative 8-amino-7-oxononanoate synthase	Aminotran_1_2
28.5614	28.5248	28.5754	28.241	28.1131	28.59	28.677	28.5199	28.6954	28.2969	28.4087	28.1698	29.644	29.1546	28.8078	29.8021	9	9	9	79.2	79.2	79.2	8.2885	0	233.64	13196000000	181	13	10	13	14	10	8	11	10	11	7	12	6	16	13	13	14	P74771 | NDHO_SYNY3	P74771 | NDHO_SYNY3	ndhO	NDHO_SYNY3	NAD(P)H-quinone oxidoreductase subunit O	NdhO
27.4141	27.197	27.4093	27.4233	27.3189	27.4466	27.1686	27.2595	27.4955	27.4459	27.4239	27.8237	27.526	27.5122	27.4228	27.4461	16	16	16	46.7	46.7	46.7	41.559	0	75.376	5260900000	151	7	9	10	12	9	10	7	9	8	10	10	10	8	11	10	11	P74782 | PYRD_SYNY3	P74782 | PYRD_SYNY3	pyrD	PYRD_SYNY3	Dihydroorotate dehydrogenase (quinone)	DHO_dh	Pyrimidine metabolism
27.0552	26.7612	27.3048	27.3991	26.9505	26.8782	26.7824	26.6339	27.4898	26.7037	26.9741	27.1146	27.6877	27.5278	27.3076	27.5656	4	4	4	67.1	67.1	67.1	7.8328	0	83.78	4428200000	86	5	5	4	5	4	5	6	4	6	4	4	7	7	7	6	7	P74786 | Y294_SYNY3	P74786 | Y294_SYNY3	ssl0294	Y294_SYNY3	UPF0426 protein ssl0294
NaN	NaN	NaN	NaN	NaN	NaN	NaN	NaN	NaN	NaN	NaN	NaN	NaN	NaN	22.1965	22.0042	5	5	5	18.4	18.4	18.4	51.117	0	14.71	58695000	18	2	0	1	1	0	1	2	1	1	1	1	0	1	1	3	2	P75028 | PCXA_SYNY3	P75028 | PCXA_SYNY3	pcxA	PCXA_SYNY3	Proton extrusion protein PcxA	CemA
29.0438	28.7998	28.6802	29.1903	28.5973	28.8571	28.9443	28.8832	28.9034	28.8605	29.0189	28.8531	29.0313	29.1012	29.0407	28.8607	19	19	19	74.6	74.6	74.6	28.023	0	284.39	14807000000	251	17	17	18	15	15	16	20	16	17	16	15	15	13	14	12	15	P77960 | TRPA_SYNY3	P77960 | TRPA_SYNY3	trpA	TRPA_SYNY3	Tryptophan synthase alpha chain	Trp_syntA	Glycine, serine and threonine metabolism;Phenylalanine, tyrosine and tryptophan biosynthesis
34.7466	34.6663	34.3378	34.4681	34.3391	34.4716	34.2912	34.6287	34.3004	34.3991	34.4048	34.1915	34.1758	34.6468	34.8169	34.6227	48	48	48	69.3	69.3	69.3	53.025	0	323.31	705310000000	2063	143	135	134	143	129	121	130	142	132	120	104	138	116	115	131	130	P77961 | GLN1B_SYNY3	P77961 | GLN1B_SYNY3	glnA	GLNA_SYNY3	Glutamine synthetase	Gln-synt_C;Gln-synt_N	Alanine, aspartate and glutamate metabolism;Arginine and proline metabolism;Nitrogen metabolism;Two-component system
30.2029	30.1573	30.2075	30.3406	30.0976	30.2184	30.03	30.2145	29.6201	29.8881	29.9296	29.9033	29.4951	29.7758	30.0912	29.5404	33	33	33	60	60	60	46.259	0	323.31	31905000000	478	31	38	30	33	33	38	30	42	26	26	26	24	24	25	29	23	P77962 | GLYA_SYNY3	P77962 | GLYA_SYNY3	glyA	GLYA_SYNY3	Serine hydroxymethyltransferase	SHMT	Cyanoamino acid metabolism;Glycine, serine and threonine metabolism;Methane metabolism;One carbon pool by folate
28.7021	28.6873	28.3033	28.6399	28.4985	28.5138	28.3042	28.5438	28.7712	28.7319	28.9557	28.3476	28.7008	29.0137	29.2517	29.0827	16	16	16	28.5	28.5	28.5	47.999	0	75.16	13124000000	200	12	16	12	13	11	6	13	11	12	13	14	13	11	13	16	14	P77964 | SECY_SYNY3	P77964 | SECY_SYNY3	secY	SECY_SYNY3	Protein translocase subunit SecY	SecY	Bacterial secretion system;Protein export
32.9444	33.06	32.9598	33.0164	32.919	32.9746	32.8211	33.0525	32.1866	32.5549	32.585	32.4691	31.9713	32.1772	32.4707	31.992	107	107	107	78.8	78.8	78.8	123.36	0	323.31	204860000000	1775	127	127	134	137	135	116	129	133	92	102	103	109	78	81	97	75	P77965 | RPOB_SYNY3	P77965 | RPOB_SYNY3	rpoB	RPOB_SYNY3	DNA-directed RNA polymerase subunit beta	RNA_pol_Rpb2_1;RNA_pol_Rpb2_2;RNA_pol_Rpb2_3;RNA_pol_Rpb2_45;RNA_pol_Rpb2_6;RNA_pol_Rpb2_7	Purine metabolism;Pyrimidine metabolism;RNA polymerase
30.6504	30.4492	30.2853	30.5755	30.1475	30.4413	30.0899	30.5591	29.507	30.0863	30.2068	30.2065	29.2374	29.6027	30.1895	29.3302	50	50	50	40.8	40.8	40.8	122.82	0	323.31	35908000000	701	53	49	56	55	51	54	51	51	34	44	43	43	21	25	43	28	P77966 | GYRB_SYNY3	P77966 | GYRB_SYNY3	gyrB	GYRB_SYNY3	DNA gyrase subunit B;Ssp gyrB intein	DNA_gyraseB;DNA_gyraseB_C;HATPase_c;Toprim
33.537	33.0737	32.6677	32.9784	32.7402	33.0932	32.7328	33.315	31.1452	31.1344	31.3974	31.1012	31.2003	31.606	31.9416	31.6557	13	13	13	74.9	74.9	74.9	21.677	0	323.31	183090000000	645	67	56	48	56	43	51	45	63	26	25	26	23	26	24	35	31	P77968 | SODF_SYNY3	P77968 | SODF_SYNY3	sodB	SODF_SYNY3	Superoxide dismutase [Fe]	Sod_Fe_C;Sod_Fe_N	Huntington's disease;Peroxisome
31.7743	31.5493	31.6161	31.7777	31.6907	31.781	31.6667	31.7949	31.6338	31.62	31.6932	31.7891	31.9177	32.0472	32.0998	32.0553	35	35	35	78.9	78.9	78.9	36.163	0	323.31	108740000000	880	54	61	49	54	53	54	57	64	54	52	49	52	55	51	59	62	P77969 | HEM2_SYNY3	P77969 | HEM2_SYNY3	hemB	HEM2_SYNY3	Delta-aminolevulinic acid dehydratase	ALAD	Porphyrin and chlorophyll metabolism
24.6266	NaN	NaN	NaN	NaN	NaN	NaN	NaN	NaN	NaN	24.3742	NaN	NaN	24.7997	24.9057	NaN	2	2	2	11	11	11	18.152	0	4.4057	370070000	19	2	1	1	1	0	1	1	1	1	0	2	1	1	2	2	2	P77971 | Y94X_SYNY3	P77971 | Y94X_SYNY3	sll0944	Y94X_SYNY3	Uncharacterized protein sll0944	DUF1830
33.2045	33.0693	32.9714	33.2344	32.8559	33.0166	32.9446	32.9982	33.0673	32.9943	33.1847	33.1927	33.4616	33.341	33.3232	33.4313	39	39	39	71.8	71.8	71.8	46.528	0	323.31	281780000000	1408	80	86	96	90	85	84	98	84	96	86	76	94	86	83	89	95	P77972 | ENO_SYNY3	P77972 | ENO_SYNY3	eno	ENO_SYNY3	Enolase	Enolase_C;Enolase_N	Glycolysis / Gluconeogenesis;Methane metabolism;RNA degradation
32.4834	32.5703	32.5066	32.6671	32.4951	32.7293	32.5123	32.6178	32.3998	32.3946	32.5631	32.4569	32.4419	32.5706	32.5107	32.4621	51	51	51	77.8	77.8	77.8	44.484	0	323.31	181200000000	1471	98	96	94	97	87	90	96	96	93	86	82	104	91	87	86	88	P77973 | ASSY_SYNY3	P77973 | ASSY_SYNY3	argG	ASSY_SYNY3	Argininosuccinate synthase	Arginosuc_synth	Alanine, aspartate and glutamate metabolism;Arginine and proline metabolism
30.4686	30.3555	30.2031	30.5273	30.1897	30.4984	30.26	30.4032	29.8405	29.9176	30.0534	29.905	29.7213	29.9627	30.2599	29.8536	35	35	35	58.9	58.9	58.9	52.274	0	323.31	35970000000	591	39	42	50	43	43	36	42	43	34	41	29	39	33	28	25	24	P80046 | IDH_SYNY3	P80046 | IDH_SYNY3	icd	IDH_SYNY3	Isocitrate dehydrogenase [NADP]	Iso_dh	Carbon fixation pathways in prokaryotes;Citrate cycle (TCA cycle);Glutathione metabolism;Peroxisome
34.3902	34.4348	34.2875	34.4277	34.3033	34.3803	34.2082	34.4413	34.1315	34.2748	34.3593	34.1538	33.8673	34.0452	34.2398	33.9126	47	47	47	81.3	81.3	81.3	36.512	0	323.31	597360000000	1520	98	109	108	102	100	101	97	104	93	98	90	102	82	76	84	76	P80505 | G3P2_SYNY3	P80505 | G3P2_SYNY3	gap2	G3P2_SYNY3	Glyceraldehyde-3-phosphate dehydrogenase 2	Gp_dh_C;Gp_dh_N	Carbon fixation in photosynthetic organisms;Glycolysis / Gluconeogenesis
31.2105	31.0905	31.0504	31.1524	30.8304	30.7594	30.7268	30.7126	31.3077	31.1867	31.331	30.8287	31.0385	31.1159	31.2768	31.2433	12	12	12	42.6	42.6	42.6	19.088	0	149.93	64775000000	402	25	32	25	22	27	18	27	20	29	27	25	25	22	23	30	25	P80507 | IPYR_SYNY3	P80507 | IPYR_SYNY3	ppa	IPYR_SYNY3	Inorganic pyrophosphatase	Pyrophosphatase
26.0059	26.0243	25.6289	25.8954	24.977	25.3353	24.9532	25.3035	25.8245	25.8333	25.938	26.4681	25.9765	25.7814	25.5543	26.0144	12	12	12	46.3	46.3	46.3	38.127	0	128.92	1698600000	86	8	8	5	8	5	3	5	5	4	6	7	2	5	5	5	5	Q01903 | SUBI_SYNY3	Q01903 | SUBI_SYNY3	sbpA	SUBI_SYNY3	Sulfate-binding protein	SBP_bac_1	ABC transporters
32.0737	31.9097	32.205	32.2055	31.8532	31.7336	32.1108	31.7146	32.5965	32.3622	32.1931	32.1914	32.3317	32.57	31.9117	32.4451	6	6	6	62.7	62.7	62.7	7.7059	0	57.449	138370000000	177	11	9	14	10	13	12	12	10	12	11	8	15	13	8	10	9	Q01950 | PYC1_SYNY3	Q01950 | PYC1_SYNY3	apcC	PYC1_SYNY3	Phycobilisome 7.8 kDa linker polypeptide, allophycocyanin-associated, core	CpcD	Photosynthesis - antenna proteins
35.1498	35.8362	36.4864	35.7464	36.2067	35.8433	36.3994	35.3265	36.8315	36.6072	36.282	36.6783	36.6044	36.0952	35.1697	36.2354	34	34	33	85.7	85.7	85.7	17.412	0	323.31	2222800000000	6507	394	353	437	424	323	351	422	368	377	363	366	454	588	367	443	477	Q01951 | PHAA_SYNY3	Q01951 | PHAA_SYNY3	apcA	PHAA_SYNY3	Allophycocyanin alpha chain	Phycobilisome	Photosynthesis - antenna proteins
35.3279	35.7883	36.0833	35.5339	36.0506	35.7106	35.9808	35.5128	36.6124	36.4722	36.2563	36.0741	36.2301	35.8606	35.3594	35.9287	27	27	27	87.6	87.6	87.6	17.215	0	323.31	1907700000000	5245	372	368	283	324	243	304	291	290	334	299	318	344	393	343	339	400	Q01952 | APCB_SYNY3	Q01952 | APCB_SYNY3	apcB	PHAB_SYNY3	Allophycocyanin beta chain	Phycobilisome	Photosynthesis - antenna proteins
NaN	NaN	NaN	NaN	NaN	NaN	NaN	NaN	NaN	NaN	NaN	NaN	23.7439	NaN	NaN	NaN	3	3	3	13.7	13.7	13.7	27.753	0	6.1383	148920000	8	2	0	1	1	0	0	1	0	0	0	0	0	2	1	0	0	Q04737 | Y751_SYNY3	Q04737 | Y751_SYNY3	slr0751	Y751_SYNY3	TPR repeat-containing protein slr0751	TPR_1;TPR_2
33.3335	33.4265	33.6269	33.4696	33.3623	33.5068	33.5799	33.206	33.5793	33.3744	33.3627	33.5596	33.819	33.8887	33.9093	33.9833	24	24	24	99	99	99	10.859	0	323.31	373380000000	849	50	52	58	54	51	45	52	49	54	47	47	54	65	59	50	62	Q05971 | CH10_SYNY3	Q05971 | CH10_SYNY3	groS	CH10_SYNY3	10 kDa chaperonin	Cpn10
35.2625	35.2871	35.3153	35.2794	35.1023	35.1098	35.2152	35.1744	35.3455	35.3788	35.2968	35.5471	35.2667	35.3043	35.2436	35.3135	105	105	104	98.3	98.3	98.3	57.652	0	323.31	1251400000000	4926	318	322	321	322	307	282	326	297	325	315	292	344	314	243	308	290	Q05972 | CH601_SYNY3	Q05972 | CH601_SYNY3	groL1	CH601_SYNY3	60 kDa chaperonin 1	Cpn60_TCP1	ko05152;RNA degradation;Type I diabetes mellitus
NaN	NaN	26.7154	NaN	26.9108	NaN	NaN	NaN	26.8578	NaN	NaN	NaN	NaN	27.2218	27.0112	NaN	2	2	2	3.6	3.6	3.6	61.348	0	59.689	3578300000	27	2	2	2	2	3	1	2	1	2	1	1	1	1	3	2	1	Q06473 | COX1_SYNY3	Q06473 | COX1_SYNY3	ctaD	COX1_SYNY3	Cytochrome c oxidase subunit 1	COX1	Oxidative phosphorylation
NaN	NaN	NaN	NaN	NaN	NaN	23.6753	NaN	NaN	NaN	NaN	NaN	NaN	NaN	NaN	NaN	2	2	2	2.7	2.7	2.7	35.917	0.0018501	2.5104	67586000	6	1	0	0	0	2	1	1	0	0	0	0	1	0	0	0	0	Q06474 | COX2_SYNY3	Q06474 | COX2_SYNY3	ctaC	COX2_SYNY3	Cytochrome c oxidase subunit 2	COX2;COX2_TM	Oxidative phosphorylation
29.3371	29.0585	28.9449	29.32	28.9103	29.1622	28.8331	29.3988	28.1075	29.0057	29.077	28.8588	27.937	28.3751	29.2797	27.9984	32	32	32	45	45	45	87.541	0	232.04	15161000000	315	21	20	28	24	24	21	20	27	9	25	18	26	11	12	18	11	Q46363 | ZAM_SYNY3	Q46363 | ZAM_SYNY3	zam	ZAM_SYNY3	Acetazolamide conferring resistance protein zam	OB_RNB;S1	RNA degradation
36.5215	36.8188	37.2841	36.7154	37.322	36.9726	37.2514	36.8111	37.6193	37.7859	37.4909	37.3946	37.285	36.9625	36.8953	37.1548	28	28	28	96.5	96.5	96.5	18.126	0	323.31	4487100000000	20725	1149	1203	1297	1276	1169	1081	1294	1089	1250	1235	1137	1653	1339	1393	1592	1568	Q54714 | PHCB_SYNY3	Q54714 | PHCB_SYNY3	cpcB	PHCB_SYNY3	C-phycocyanin beta chain	Phycobilisome	Photosynthesis - antenna proteins
35.6639	35.9909	36.563	35.9212	36.436	36.0749	36.4398	35.8888	37.0548	36.9172	36.5571	36.7783	36.7617	36.2027	35.9341	36.5035	25	25	25	80.2	80.2	80.2	17.586	0	323.31	2574200000000	6773	390	371	456	406	425	362	427	348	507	437	401	566	545	235	430	467	Q54715 | PHCA_SYNY3	Q54715 | PHCA_SYNY3	cpcA	PHCA_SYNY3	C-phycocyanin alpha chain	Phycobilisome	Photosynthesis - antenna proteins
30.5022	30.2638	30.1616	30.3514	29.9104	30.3257	30.0214	30.4063	30.1404	30.0506	30.2524	30.2112	30.2898	30.5531	30.7041	30.6169	24	24	24	63.1	63.1	63.1	30.761	0	323.31	39804000000	457	28	28	30	30	28	21	32	27	34	31	29	32	29	29	24	25	Q54735 | CYNT_SYNY3	Q54735 | CYNT_SYNY3	icfA	CYNT_SYNY3	Carbonic anhydrase	Pro_CA	Nitrogen metabolism
33.1172	33.381	33.4238	33.2368	32.9006	33.2033	33.3864	33.1651	33.3829	33.3907	33.5064	33.1332	33.781	33.7726	33.5071	33.8947	14	14	14	66.2	66.2	66.2	17.884	0	323.31	326480000000	712	44	45	45	43	41	47	40	41	47	40	40	42	51	45	46	55	Q55013 | CY550_SYNY3	Q55013 | CY550_SYNY3	psbV	CY550_SYNY3	Cytochrome c-550	Cytochrom_C550	Photosynthesis
26.614	26.5785	26.4301	26.6197	26.2903	26.6867	26.108	26.2496	25.6957	25.8645	26.0638	25.8777	25.4377	25.6756	25.4672	25.1104	10	10	10	44.5	44.5	44.5	46.542	0	132.91	2215800000	99	9	9	6	11	5	10	7	10	4	6	5	3	3	5	4	2	Q55034 | STPA_SYNY3	Q55034 | STPA_SYNY3	stpA	STPA_SYNY3	Glucosylglycerol-phosphate phosphatase	Salt_tol_Pase
27.0983	27.2464	27.2786	27.3748	27.5061	27.7913	27.6005	27.7744	27.3141	27.2257	27.2215	27.0315	27.6441	27.7045	27.7957	27.7542	23	23	23	59.3	59.3	59.3	55.451	0	167.67	5462400000	205	10	13	13	14	14	17	17	16	7	6	12	7	16	14	15	14	Q55074 | PANCY_SYNY3	Q55074 | PANCY_SYNY3	panC/cmk	PANCY_SYNY3	Bifunctional pantoate ligase/cytidylate kinase;Cytidylate kinase;Pantoate--beta-alanine ligase	Cytidylate_kin;Pantoate_ligase	beta-Alanine metabolism;Pantothenate and CoA biosynthesis;Pyrimidine metabolism
24.7023	24.6977	NaN	24.6949	24.4107	24.2821	24.6483	24.5177	NaN	NaN	24.8127	NaN	24.8981	24.9688	NaN	25.0417	12	12	12	29.9	29.9	29.9	56.025	0	31.278	671720000	53	3	7	0	4	2	3	3	4	3	3	7	1	2	5	2	4	Q55081 | PHR_SYNY3	Q55081 | PHR_SYNY3	phrA	PHR_SYNY3	Deoxyribodipyrimidine photo-lyase	DNA_photolyase;FAD_binding_7
31.6108	31.719	31.5316	31.6907	31.4045	31.5064	31.2697	31.5393	31.0495	31.1418	31.1851	31.0319	30.8974	31.0897	31.3563	30.9199	41	41	41	73.5	73.5	73.5	44.882	0	323.31	80607000000	691	48	59	52	47	45	43	44	48	36	40	37	41	34	39	43	35	Q55087 | CHLP_SYNY3	Q55087 | CHLP_SYNY3	chlP	CHLP_SYNY3	Geranylgeranyl diphosphate reductase	Pyr_redox_2	Porphyrin and chlorophyll metabolism;Terpenoid backbone biosynthesis
27.9636	26.8162	26.9908	27.0183	26.6911	27.0203	27.0284	26.9465	27.2339	27.2594	27.5306	NaN	27.062	27.0059	27.0527	27.067	9	9	9	50	50	50	18.873	0	21.535	4867500000	85	6	6	5	7	4	5	6	6	4	6	6	3	5	6	6	4	Q55116 | Y410_SYNY3	Q55116 | Y410_SYNY3	sll0410	Y410_SYNY3	Putative esterase sll0410	4HBT
32.2277	32.0317	31.9324	32.0671	31.7213	31.7907	31.7306	31.9215	32.1958	32.0302	32.1102	31.9936	32.3966	32.411	32.5002	32.4006	43	43	43	67	67	67	41.385	0	323.31	135550000000	1030	61	63	56	57	63	64	65	63	66	65	63	68	71	69	63	73	Q55118 | PPI3_SYNY3	Q55118 | PPI3_SYNY3	sll0408	PPI3_SYNY3	Putative thylakoid lumen peptidyl-prolyl cis-trans isomerase sll0408	Pro_isomerase
31.032	31.2482	31.2723	31.2706	31.375	31.2844	31.2671	31.0015	31.4621	31.4226	31.2229	31.2693	31.5123	31.4175	31.3548	31.4574	20	20	20	74.3	74.3	74.3	20.406	0	217.9	75843000000	333	17	24	19	16	23	22	18	20	27	22	24	22	20	22	17	20	Q55119 | EFP_SYNY3	Q55119 | EFP_SYNY3	efp	EFP_SYNY3	Elongation factor P	EFP;EFP_N;Elong-fact-P_C
24.7927	24.3642	24.6882	24.6914	24.4876	24.6664	24.5887	24.1779	24.9051	24.6448	24.6799	24.6601	24.3648	24.6862	NaN	24.5942	12	12	12	60.9	60.9	60.9	32.296	0	104.22	724730000	53	4	2	5	7	3	4	5	2	4	2	2	2	3	4	1	3	Q55121 | Y436_SYNY3	Q55121 | Y436_SYNY3	slr0436	Y436_SYNY3	Uncharacterized protein slr0436	BMC
30.3588	30.4361	30.2459	30.4553	30.2597	30.3959	30.1847	30.3145	30.3069	30.2959	30.5273	30.2762	30.374	30.5802	30.5465	30.5491	26	26	26	71.5	71.5	71.5	42.352	0	323.31	40644000000	403	26	28	26	24	26	19	29	26	28	26	26	27	21	23	24	24	Q55128 | AAT_SYNY3	Q55128 | AAT_SYNY3	aspC	AAT_SYNY3	Aspartate aminotransferase	Aminotran_1_2	Alanine, aspartate and glutamate metabolism;Arginine and proline metabolism;Carbon fixation in photosynthetic organisms;Cysteine and methionine metabolism;Isoquinoline alkaloid biosynthesis;Novobiocin biosynthesis;Phenylalanine metabolism;Phenylalanine, tyrosine and tryptophan biosynthesis;Tropane, piperidine and pyridine alkaloid biosynthesis;Tyrosine metabolism
26.681	26.4497	26.5093	26.6009	26.2162	26.3936	26.5189	26.1104	26.3617	26.2876	26.214	26.5289	26.4763	26.4589	26.1498	26.2001	6	6	6	54.9	54.9	54.9	18.27	0	86.728	2543100000	67	4	7	5	4	4	3	5	4	4	6	4	2	3	5	3	4	Q55129 | Y400_SYNY3	Q55129 | Y400_SYNY3	sll0400	Y400_SYNY3	Uncharacterized protein sll0400	His_Phos_1
25.4376	25.4369	25.4454	25.4154	25.0615	25.1934	25.0569	25.1686	NaN	NaN	NaN	24.9615	NaN	NaN	NaN	NaN	10	10	10	30.1	30.1	30.1	36.122	0	49.36	767840000	58	7	5	7	7	5	8	3	5	1	1	1	3	1	1	2	1	Q55132 | RNZ_SYNY3	Q55132 | RNZ_SYNY3	rnz	RNZ_SYNY3	Ribonuclease Z		RNA transport
NaN	NaN	NaN	NaN	NaN	NaN	NaN	NaN	NaN	NaN	NaN	NaN	24.2296	NaN	NaN	24.0506	5	5	5	25	25	25	32.634	0	9.3153	145600000	15	1	0	0	1	0	0	0	2	0	0	1	0	3	1	3	3	Q55135 | PURU_SYNY3	Q55135 | PURU_SYNY3	purU	PURU_SYNY3	Formyltetrahydrofolate deformylase	ACT;Formyl_trans_N	Glyoxylate and dicarboxylate metabolism;One carbon pool by folate
29.7998	29.9141	29.797	29.9116	29.6365	29.8426	29.6868	29.7437	29.9373	29.8684	30.0135	29.5021	30.0428	30.0406	29.9929	30.0205	16	16	16	82	82	82	18.871	0	222.56	28186000000	264	15	15	19	20	13	16	17	19	16	14	18	19	20	14	14	15	Q55141 | ILVH_SYNY3	Q55141 | ILVH_SYNY3	ilvH	ILVH_SYNY3	Acetolactate synthase small subunit	ACT;ALS_ss_C	Butanoate metabolism;C5-Branched dibasic acid metabolism;Pantothenate and CoA biosynthesis;Valine, leucine and isoleucine biosynthesis
NaN	20.2045	NaN	NaN	NaN	NaN	NaN	NaN	NaN	NaN	NaN	NaN	NaN	NaN	NaN	NaN	1	1	1	22.9	22.9	22.9	20.074	0	3.942	5665600	2	1	1	0	0	0	0	0	0	0	0	0	0	0	0	0	0	Q55142 | YBEY_SYNY3	Q55142 | YBEY_SYNY3	ybeY	YBEY_SYNY3	Endoribonuclease YbeY	UPF0054
NaN	NaN	NaN	NaN	NaN	NaN	NaN	22.8598	NaN	NaN	22.8942	NaN	NaN	23.7894	NaN	23.4779	4	4	4	17.2	17.2	17.2	43.113	0	6.1351	134660000	17	1	0	0	1	0	1	0	2	1	0	2	0	1	3	2	3	Q55147 | Y063_SYNY3	Q55147 | Y063_SYNY3	sll0063	Y063_SYNY3	UPF0118 membrane protein sll0063	UPF0118
30.4564	30.4114	30.2466	30.5062	30.5265	30.6646	30.3895	30.5845	29.9813	30.0655	30.1972	30.2189	30.2048	30.4733	30.6832	30.2887	47	47	47	53.9	53.9	53.9	75.178	0	323.31	41430000000	724	45	48	45	50	53	55	47	51	38	43	43	41	38	42	49	36	Q55154 | DNAK1_SYNY3	Q55154 | DNAK1_SYNY3	dnaK1	DNAK1_SYNY3	Chaperone protein dnaK1	HSP70	ko05152;RNA degradation
23.808	23.1029	NaN	23.5804	23.6611	23.5987	NaN	23.6984	NaN	23.2928	NaN	NaN	NaN	NaN	23.5203	NaN	4	4	4	20.3	20.3	20.3	43.002	0	34.917	244890000	28	2	4	1	3	2	2	2	4	0	2	2	0	0	0	3	1	Q55156 | Y064_SYNY3	Q55156 | Y064_SYNY3	slr0064	Y064_SYNY3	Putative RNA methyltransferase slr0064	THUMP;UPF0020
NaN	24.6388	24.3425	24.5283	24.6965	25.1107	24.2265	24.6745	NaN	NaN	NaN	NaN	NaN	NaN	NaN	NaN	7	7	7	28.5	28.5	28.5	39.995	0	17.699	384590000	27	0	3	2	3	2	6	2	5	1	1	1	0	0	1	0	0	Q55158 | RIBD_SYNY3	Q55158 | RIBD_SYNY3	ribD	RIBD_SYNY3	5-amino-6-(5-phosphoribosylamino)uracil reductase;Diaminohydroxyphosphoribosylaminopyrimidine deaminase;Riboflavin biosynthesis protein RibD	dCMP_cyt_deam_1;RibD_C	Riboflavin metabolism
27.4332	27.017	27.0515	27.1719	27.081	27.1233	27.1399	27.0101	27.2219	27.1472	27.1456	27.4221	27.0517	27.2792	27.1583	27.0456	18	18	18	68.5	68.5	68.5	35.941	0	136.97	4449300000	180	11	10	15	12	13	11	16	9	12	9	10	13	11	11	7	10	Q55163 | FMT_SYNY3	Q55163 | FMT_SYNY3	fmt	FMT_SYNY3	Methionyl-tRNA formyltransferase	Formyl_trans_C;Formyl_trans_N	Aminoacyl-tRNA biosynthesis;One carbon pool by folate
28.6522	28.7161	28.5931	28.7141	28.7069	28.7582	28.5218	28.6634	28.1739	28.4597	28.5114	28.7119	28.0164	28.3771	28.5134	28.1793	21	21	21	46	46	46	45.772	0	228.58	11579000000	246	13	13	18	20	14	17	17	16	15	13	13	20	13	16	13	15	Q55167 | PROA2_SYNY3	Q55167 | PROA2_SYNY3	proA2	PROA2_SYNY3	Gamma-glutamyl phosphate reductase 2	Aldedh	Arginine and proline metabolism
27.4247	26.8208	26.5335	27.2306	26.8615	27.4237	26.7482	27.4741	NaN	25.5221	26.3851	24.9465	23.4138	25.7704	26.7353	24.8154	28	28	28	51	51	51	76.848	0	159.56	2976500000	166	16	15	9	15	14	17	13	19	3	5	10	5	3	7	10	5	Q55170 | UVRB_SYNY3	Q55170 | UVRB_SYNY3	uvrB	UVRB_SYNY3	UvrABC system protein B	Helicase_C;ResIII;UVR;UvrB	Nucleotide excision repair
NaN	NaN	NaN	NaN	NaN	NaN	NaN	NaN	NaN	NaN	NaN	NaN	NaN	NaN	23.4935	NaN	1	1	1	1.7	1.7	1.7	57.052	0.0063435	1.8501	24703000	2	0	0	0	0	0	0	0	0	0	0	0	0	0	0	2	0	Q55179 | MURJ_SYNY3	Q55179 | MURJ_SYNY3	murJ	MURJ_SYNY3	Putative lipid II flippase MurJ	MVIN	Peptidoglycan biosynthesis
29.9314	29.7815	29.8238	30.0871	29.6892	29.9362	29.6505	29.7913	29.7184	29.8043	30.0169	29.9347	29.6837	29.6305	29.7445	29.7476	26	26	26	62.2	62.2	62.2	37.124	0	323.31	27724000000	473	29	31	30	31	30	29	29	35	25	31	31	35	25	30	26	26	Q55187 | SYFA_SYNY3	Q55187 | SYFA_SYNY3	pheS	SYFA_SYNY3	Phenylalanine--tRNA ligase alpha subunit	Phe_tRNA-synt_N;tRNA-synt_2d	Aminoacyl-tRNA biosynthesis
29.0361	28.9747	28.9037	29.2866	28.9769	28.7703	28.9161	28.5831	29.4248	29.1778	29.0763	29.1343	29.5357	29.6629	29.5758	29.5664	9	9	9	20.2	20.2	20.2	47.871	0	76.625	17538000000	194	13	12	12	13	12	10	11	9	13	10	13	14	14	12	13	13	Q55190 | NHAS3_SYNY3	Q55190 | NHAS3_SYNY3	nhaS3	NHAS3_SYNY3	High-affinity Na(+)/H(+) antiporter NhaS3	Na_H_Exchanger
NaN	NaN	NaN	NaN	NaN	24.524	NaN	NaN	NaN	NaN	NaN	NaN	NaN	NaN	NaN	NaN	4	4	3	22.6	22.6	18	29.244	0	7.4972	186880000	11	2	1	2	2	0	2	0	1	0	0	1	0	0	0	0	0	Q55195 | PSTB2_SYNY3	Q55195 | PSTB2_SYNY3	pstB2	PSTB2_SYNY3	Phosphate import ATP-binding protein PstB 2	ABC_tran	ABC transporters
26.0776	26.1979	25.9157	26.2933	26.5787	26.22	26.4143	26.0083	26.2385	25.9848	25.8215	NaN	26.3335	26.7415	26.8033	26.8158	10	10	10	45.5	45.5	45.5	36.778	0	52.878	2314300000	50	4	4	3	3	4	2	3	2	3	4	2	1	3	4	4	4	Q55200 | SPHX_SYNY3	Q55200 | SPHX_SYNY3	sphX	SPHX_SYNY3	Protein SphX	PBP_like_2	ABC transporters;ko05152;Two-component system
30.3806	30.6621	30.6935	30.5872	30.7231	30.7674	31.128	30.721	31.0032	30.7846	30.6424	31.0504	31.7636	31.1925	30.9011	31.4131	19	19	19	73.3	73.3	73.3	23.703	0	311.63	60041000000	531	30	31	37	28	35	35	37	29	34	32	27	30	44	32	32	38	Q55233 | DRGA_SYNY3	Q55233 | DRGA_SYNY3	drgA	DRGA_SYNY3	Protein DrgA	Nitroreductase
32.5245	32.4517	32.5719	32.4659	32.4689	32.6282	32.6287	32.554	32.6536	32.4767	32.3754	32.8166	33.4597	33.017	32.6789	33.1619	21	21	21	92	92	92	12.397	0	323.31	207710000000	779	51	44	40	41	44	48	43	53	45	43	47	43	65	59	52	61	Q55247 | GLNB_SYNY3	Q55247 | GLNB_SYNY3	glnB	GLNB_SYNY3	Nitrogen regulatory protein P-II	P-II	Two-component system
NaN	NaN	NaN	24.1508	NaN	NaN	NaN	NaN	24.2712	NaN	NaN	NaN	NaN	NaN	24.3574	NaN	3	3	3	11.4	11.4	11.4	37.22	0	5.3641	242390000	14	0	1	0	2	1	1	1	0	2	1	0	0	1	1	3	0	Q55274 | ISIA_SYNY3	Q55274 | ISIA_SYNY3	isiA	ISIA_SYNY3	Iron stress-induced chlorophyll-binding protein	PSII
34.4128	34.4963	34.3215	34.3747	34.0135	34.0548	33.9752	34.101	34.5364	34.348	34.4312	34.3933	34.314	34.4305	34.4123	34.4875	51	51	51	86	86	86	46.359	0	323.31	626750000000	2431	166	165	156	159	147	134	145	143	168	161	151	168	148	129	141	150	Q55318 | FENR_SYNY3	Q55318 | FENR_SYNY3	petH	FENR_SYNY3	Ferredoxin--NADP reductase	CpcD;FAD_binding_6;NAD_binding_1	Photosynthesis
23.4423	NaN	NaN	22.8855	NaN	NaN	NaN	NaN	NaN	NaN	NaN	NaN	NaN	NaN	NaN	NaN	2	2	2	87.5	87.5	87.5	4.5324	0.0032125	2.2641	174990000	16	2	1	1	2	1	0	0	1	1	0	2	1	1	1	1	1	Q55329 | PSAJ_SYNY3	Q55329 | PSAJ_SYNY3	psaJ	PSAJ_SYNY3	Photosystem I reaction center subunit IX	PSI_PsaJ	Photosynthesis
30.5847	30.2499	30.212	30.4322	29.7786	30.3672	30.0766	30.5617	30.1109	29.7809	30.3611	30.0847	30.7309	31.0191	30.8385	31.1014	15	15	15	66.4	66.4	66.4	14.245	0	323.31	44209000000	408	28	22	26	30	19	26	21	26	19	19	23	25	30	27	34	33	Q55332 | PSBU_SYNY3	Q55332 | PSBU_SYNY3	psbU	PSBU_SYNY3	Photosystem II 12 kDa extrinsic protein	PsbU	Photosynthesis
28.7991	28.5861	28.6739	28.7061	28.3641	28.4787	28.4471	28.4115	28.4581	28.2827	28.4742	28.4427	28.2906	28.494	28.3879	28.451	29	29	29	76.5	76.5	76.5	42.424	0	323.31	11075000000	348	24	24	20	30	22	21	20	28	20	21	22	17	13	20	26	20	Q55336 | PURT_SYNY3	Q55336 | PURT_SYNY3	purT	PURT_SYNY3	Phosphoribosylglycinamide formyltransferase 2	ATP-grasp	One carbon pool by folate;Purine metabolism
31.9213	31.968	32.2283	31.8319	31.8629	31.9156	32.0395	31.7431	32.1008	32.0352	31.8916	31.7847	32.1441	32.0448	32.0401	32.1569	23	23	23	99.1	99.1	99.1	12.59	0	323.31	123030000000	549	32	31	45	34	32	27	37	30	38	40	33	36	40	32	31	31	Q55356 | PSB28_SYNY3	Q55356 | PSB28_SYNY3	psb28	PSB28_SYNY3	Photosystem II reaction center Psb28 protein	Psb28	Photosynthesis
27.6704	27.5691	27.3701	27.4529	26.8361	27.4829	27.4436	27.6324	27.5818	27.4383	27.6118	27.1031	28.4121	28.0175	27.8339	28.1989	12	12	12	73.2	73.2	73.2	16.532	0	68.288	6050000000	93	6	6	8	7	4	5	7	4	7	3	6	4	6	7	7	6	Q55367 | CYNS_SYNY3	Q55367 | CYNS_SYNY3	cynS	CYNS_SYNY3	Cyanate hydratase	Cyanate_lyase	Nitrogen metabolism
27.0316	26.7838	26.7348	27.0579	26.8526	27.2258	26.6647	27.1231	26.3379	26.8862	26.942	26.615	26.7657	26.9895	27.1499	26.7362	13	13	13	45.9	45.9	45.9	43.393	0	42.469	3738700000	110	7	4	9	9	6	6	6	8	5	5	5	7	9	10	7	7	Q55368 | MOEA_SYNY3	Q55368 | MOEA_SYNY3	moeA	MOEA_SYNY3	Molybdopterin molybdenumtransferase	MoCF_biosynth;MoeA_C;MoeA_N
NaN	NaN	NaN	NaN	NaN	NaN	21.7503	NaN	NaN	NaN	NaN	NaN	NaN	NaN	NaN	NaN	1	1	1	4	4	4	38.379	0.00046729	2.8293	12835000	2	0	0	0	0	0	1	1	0	0	0	0	0	0	0	0	0	Q55370 | MOCBA_SYNY3	Q55370 | MOCBA_SYNY3	moaC/mobA	MOCBA_SYNY3	Cyclic pyranopterin monophosphate synthase accessory protein;Molybdenum cofactor biosynthesis bifunctional protein;Probable molybdenum cofactor guanylyltransferase	MoaC;NTP_transf_3	Folate biosynthesis;Sulfur relay system
NaN	NaN	NaN	NaN	NaN	NaN	NaN	NaN	NaN	NaN	NaN	NaN	22.6095	NaN	NaN	NaN	2	2	2	16.6	16.6	16.6	16.461	0	4.9184	77530000	4	1	0	0	1	0	0	0	0	0	0	0	0	1	0	1	0	Q55371 | Y903_SYNY3	Q55371 | Y903_SYNY3	slr0903	Y903_SYNY3	Uncharacterized protein slr0903	MoaE	Folate biosynthesis;Sulfur relay system
23.818	23.2157	23.1299	23.6639	23.1761	23.5057	23.2554	23.5586	22.9958	NaN	23.2564	23.5982	23.9945	23.9045	23.9465	23.7106	2	2	2	22.1	22.1	22.1	16.129	0	11.71	355260000	41	2	2	3	3	2	3	3	3	3	2	2	2	3	3	3	2	Q55382 | PAND_SYNY3	Q55382 | PAND_SYNY3	panD	PAND_SYNY3	Aspartate 1-decarboxylase;Aspartate 1-decarboxylase alpha chain;Aspartate 1-decarboxylase beta chain	Asp_decarbox	beta-Alanine metabolism;Pantothenate and CoA biosynthesis
28.7476	28.3207	28.098	28.3861	28.1436	28.3821	27.9708	28.3744	27.7897	27.8342	28.2273	27.9316	28.162	28.1487	28.4381	28.2634	17	17	17	75.3	75.3	75.3	34.345	0	243.13	9243000000	154	11	11	9	10	14	11	8	11	12	10	10	12	6	8	7	4	Q55383 | MDH_SYNY3	Q55383 | MDH_SYNY3	mdh	MDH_SYNY3	Malate dehydrogenase	Ldh_1_C;Ldh_1_N	Carbon fixation in photosynthetic organisms;Carbon fixation pathways in prokaryotes;Citrate cycle (TCA cycle);Glyoxylate and dicarboxylate metabolism;Methane metabolism;Pyruvate metabolism
27.6718	27.1001	27.0825	26.9548	26.5195	27.1138	27.3096	27.398	27.3806	27.3198	27.2654	26.7997	27.7644	27.6905	27.913	27.9308	12	12	12	99.1	99.1	99.1	12.638	0	323.31	5149600000	154	8	7	11	9	4	8	10	6	11	10	11	8	14	14	8	15	Q55385 | RRP3_SYNY3	Q55385 | RRP3_SYNY3	slr0923	RRP3_SYNY3	Probable 30S ribosomal protein PSRP-3	PSRP-3_Ycf65
NaN	NaN	27.9796	NaN	27.9346	NaN	27.6624	NaN	27.5192	27.4127	NaN	28.4656	27.3192	NaN	NaN	NaN	4	4	4	19.5	19.5	19.5	13.39	0	76.546	6025000000	33	0	1	3	1	5	1	3	1	4	4	1	3	3	0	1	2	Q55389 | FTRC_SYNY3	Q55389 | FTRC_SYNY3	ftrC	FTRC_SYNY3	Ferredoxin-thioredoxin reductase, catalytic chain	FeThRed_B
31.1119	31.1203	31.0371	31.1161	30.9503	31.0526	30.7475	31.0607	29.5558	29.6756	29.8171	29.7437	29.2083	29.5004	29.7247	29.2031	41	41	41	58.1	58.1	58.1	63.505	0	323.31	46183000000	546	50	53	46	50	53	49	45	51	18	22	20	25	17	16	17	14	Q55393 | DFA1_SYNY3	Q55393 | DFA1_SYNY3	dfa1	DFA1_SYNY3	Diflavin flavoprotein A 1	Flavin_Reduct;Lactamase_B
28.5612	28.1117	28.2795	28.5046	28.4499	28.5287	28.3961	28.7341	28.326	28.2083	28.2009	28.0073	28.5085	29.0354	29.1965	29.0934	13	13	13	67.9	67.9	67.9	20.32	0	118.64	11770000000	142	13	8	9	11	7	10	7	9	11	8	4	11	9	10	9	6	Q55403 | Y575_SYNY3	Q55403 | Y575_SYNY3	slr0575	Y575_SYNY3	Thylakoid membrane protein slr0575	DUF2854
30.5158	30.3556	30.16	30.4455	30.0053	30.0827	30.0285	29.891	30.1877	30.3535	30.4277	30.395	29.9187	30.0693	30.2119	29.8027	45	45	45	57.7	57.7	57.7	73.051	0	323.31	36315000000	547	40	41	32	38	31	31	37	33	30	41	36	40	23	30	35	29	Q55404 | ACSA_SYNY3	Q55404 | ACSA_SYNY3	acsA	ACSA_SYNY3	Acetyl-coenzyme A synthetase	AMP-binding;AMP-binding_C	Carbon fixation pathways in prokaryotes;Glycolysis / Gluconeogenesis;Methane metabolism;Propanoate metabolism;Pyruvate metabolism
24.2006	24.1493	NaN	NaN	NaN	NaN	23.9801	23.8815	NaN	NaN	24.0389	NaN	23.9927	24.3248	NaN	23.9336	6	6	6	12.2	12.2	12.2	97.812	0	61.188	306060000	28	2	3	2	1	0	0	4	2	0	0	3	1	1	3	1	5	Q55418 | DNAB_SYNY3	Q55418 | DNAB_SYNY3	dnaB	DNAB_SYNY3	Replicative DNA helicase;Ssp dnaB intein	DnaB;DnaB_C;LAGLIDADG_3	Cell cycle - Caulobacter;DNA replication
30.4134	30.1901	30.1285	30.3531	29.9603	30.1793	29.9385	30.177	29.7963	29.9821	30.0966	30.0421	29.5455	29.8918	30.0223	29.8238	47	47	47	74.9	74.9	74.9	73.369	0	323.31	32861000000	645	43	40	46	42	46	37	42	43	39	44	46	40	35	32	40	30	Q55421 | EFGL_SYNY3	Q55421 | EFGL_SYNY3	sll0830	EFGL_SYNY3	Elongation factor G-like protein	EFG_C;EFG_II;EFG_IV;GTP_EFTU;GTP_EFTU_D2
29.1527	28.963	28.8971	28.8127	28.747	29.1219	28.7957	28.8428	28.5911	28.7027	28.8744	29.0586	28.2162	28.4843	28.8122	28.3788	13	13	13	50.7	50.7	50.7	36.164	0	323.31	13538000000	190	12	17	13	10	11	11	11	17	9	11	12	12	11	10	12	11	Q55422 | PUR5_SYNY3	Q55422 | PUR5_SYNY3	purM	PUR5_SYNY3	Phosphoribosylformylglycinamidine cyclo-ligase	AIRS;AIRS_C	Purine metabolism
NaN	NaN	NaN	NaN	NaN	NaN	NaN	NaN	NaN	NaN	24.1905	NaN	NaN	NaN	25.0654	24.6006	2	2	2	12.7	12.7	12.7	23.071	0	5.7966	243130000	17	0	1	1	1	1	1	1	1	1	1	2	1	1	1	2	1	Q55423 | Y829_SYNY3	Q55423 | Y829_SYNY3	sll0829	Y829_SYNY3	Uncharacterized methyltransferase sll0829	Methyltransf_11	Histidine metabolism;Polycyclic aromatic hydrocarbon degradation;Tyrosine metabolism
26.7138	26.4172	26.487	26.6221	26.8699	27.0791	26.7698	26.7898	26.4137	26.3588	26.3848	26.4794	26.3528	26.7152	26.8344	26.409	14	14	14	49.4	49.4	49.4	54.254	0	200.17	3131900000	156	15	11	7	13	9	13	9	12	6	9	9	5	9	7	15	7	Q55424 | AMID_SYNY3	Q55424 | AMID_SYNY3	sll0828	AMID_SYNY3	Putative amidase	Amidase	Aminobenzoate degradation;Arginine and proline metabolism;Cyanoamino acid metabolism;Phenylalanine metabolism;Styrene degradation;Tryptophan metabolism
27.7469	27.6411	27.2558	27.3357	27.1877	27.2662	27.0318	27.4643	27.6549	27.5459	27.7965	27.314	27.4058	27.7598	27.7723	27.84	13	13	13	24.5	24.5	24.5	74.399	0	155.18	5534700000	181	11	12	9	9	12	11	9	12	13	13	11	13	11	11	13	11	Q55429 | NU5C_SYNY3	Q55429 | NU5C_SYNY3	ndhF	NU5C_SYNY3	NAD(P)H-quinone oxidoreductase chain 5	Oxidored_q1;Oxidored_q1_C;Oxidored_q1_N	Oxidative phosphorylation
NaN	NaN	NaN	NaN	NaN	NaN	NaN	NaN	NaN	NaN	24.1856	NaN	NaN	NaN	NaN	NaN	2	2	2	20.1	20.1	20.1	17.593	0	5.3235	188360000	11	0	1	1	0	1	1	1	1	0	1	2	0	1	0	0	1	Q55435 | COAD_SYNY3	Q55435 | COAD_SYNY3	coaD	COAD_SYNY3	Phosphopantetheine adenylyltransferase	CTP_transf_2	Pantothenate and CoA biosynthesis
31.2816	31.1105	30.9848	31.2002	30.974	31.0948	30.9443	31.0962	30.752	30.9037	30.8946	30.8775	30.7068	30.8807	31.0821	30.7113	61	61	61	64.3	64.3	64.3	108.33	0	323.31	62701000000	904	53	61	56	66	58	53	63	56	50	53	56	63	50	52	57	57	Q55445 | Y041_SYNY3	Q55445 | Y041_SYNY3	sll0041	Y041_SYNY3	Putative methyl-accepting chemotaxis protein sll0041	GAF;MCPsignal	Two-component system
NaN	24.1744	24.4641	24.0511	23.4851	NaN	24.0193	NaN	24.1307	24.0148	24.0872	NaN	NaN	NaN	24.4033	NaN	4	4	4	42.3	42.3	42.3	11.616	0	13.999	452510000	29	1	2	2	2	2	1	2	1	2	2	2	3	0	3	2	2	Q55450 | GATC_SYNY3	Q55450 | GATC_SYNY3	gatC	GATC_SYNY3	Glutamyl-tRNA(Gln) amidotransferase subunit C	Glu-tRNAGln	Aminoacyl-tRNA biosynthesis
24.6951	NaN	24.6351	24.4863	24.451	24.4342	24.2369	24.4818	NaN	24.294	24.8178	24.6606	NaN	24.0574	24.2075	NaN	6	6	6	25.9	25.9	25.9	38.339	0	29.333	575430000	40	4	2	3	5	2	4	4	3	1	3	2	2	1	2	2	0	Q55451 | CBIX_SYNY3	Q55451 | CBIX_SYNY3	cbiX	CBIX_SYNY3	Sirohydrochlorin cobaltochelatase	CbiX	Porphyrin and chlorophyll metabolism
27.8068	27.6013	27.6888	27.7306	27.8569	27.838	27.716	27.927	27.387	27.4728	27.6809	27.6632	27.4451	27.7645	27.6557	27.4197	15	15	15	47.1	47.1	47.1	45.909	0	95.642	6226900000	168	10	9	9	11	11	13	13	14	7	9	11	9	8	11	12	11	Q55452 | Y036_SYNY3	Q55452 | Y036_SYNY3	sll0036	Y036_SYNY3	Uncharacterized protein sll0036	DAGK_cat;MGS	Pyruvate metabolism
29.7426	29.6005	29.455	29.7344	29.5245	29.7969	29.5841	29.8465	29.2604	29.4224	29.4743	29.405	29.3747	29.5192	29.3887	29.2496	17	17	17	51.3	51.3	51.3	38.418	0	297.7	22837000000	315	22	21	25	23	21	18	23	18	19	17	16	19	21	16	17	19	Q55458 | Y039_SYNY3	Q55458 | Y039_SYNY3	slr0039	Y039_SYNY3	Uncharacterized protein slr0039	DRTGG
23.9099	23.6414	NaN	23.7407	NaN	23.9061	NaN	23.9821	24.5677	NaN	NaN	NaN	24.0538	24.3907	23.8112	24.2817	5	5	5	23.4	23.4	23.4	34.099	0	22.171	364830000	28	1	2	1	1	2	4	1	2	2	1	1	0	1	3	2	4	Q55459 | CMPR_SYNY3	Q55459 | CMPR_SYNY3	cmpR	CMPR_SYNY3	HTH-type transcriptional activator CmpR	HTH_1;LysR_substrate
34.5688	34.565	34.3808	34.523	34.1397	34.2403	34.0932	34.3027	34.7884	34.7134	34.8076	34.7957	34.7475	34.8427	34.7425	34.8639	51	51	50	85.4	85.4	85.4	49.46	0	323.31	744400000000	2610	152	175	171	170	154	136	147	146	187	173	169	195	179	145	145	166	Q55460 | CMPA_SYNY3	Q55460 | CMPA_SYNY3	cmpA	CMPA_SYNY3	Bicarbonate-binding protein CmpA		ABC transporters
28.2593	28.2803	28.1639	28.0801	27.9864	27.6278	27.8158	27.9736	28.934	28.8128	28.3416	28.7025	28.2064	28.3021	28.3848	28.1708	19	19	19	58.9	58.9	58.9	31.023	0	114.1	9441200000	301	21	23	21	21	17	12	14	20	24	16	19	25	13	16	20	19	Q55461 | CMPB_SYNY3	Q55461 | CMPB_SYNY3	cmpB	CMPB_SYNY3	Bicarbonate transport system permease protein CmpB	BPD_transp_1	ABC transporters
31.4685	31.1981	31.0963	31.4123	30.7102	30.9893	30.7314	31.001	31.0301	31.1614	31.3658	31.2752	30.5749	30.6847	30.9188	30.4124	55	55	54	78.1	78.1	76.8	74.096	0	323.31	65792000000	984	84	74	67	80	56	58	53	65	59	62	67	71	49	47	51	41	Q55462 | CMPC_SYNY3	Q55462 | CMPC_SYNY3	cmpC	CMPC_SYNY3	Bicarbonate transport ATP-binding protein CmpC	ABC_tran	ABC transporters
30.4056	30.0999	29.933	30.2608	29.5448	30.0096	29.4738	29.8365	29.9582	29.8653	30.0349	30.0765	29.7407	30.0088	30.1104	29.8688	21	21	21	73.8	73.8	73.8	31.34	0	323.31	31057000000	342	23	25	24	23	15	17	17	15	27	24	21	30	20	21	20	20	Q55463 | CMPD_SYNY3	Q55463 | CMPD_SYNY3	cmpD	CMPD_SYNY3	Bicarbonate transport ATP-binding protein CmpD	ABC_tran	ABC transporters
29.0006	29.1861	29.1794	29.0704	28.9697	29.1023	28.9441	28.9148	29.2277	29.0021	29.1293	29.3601	29.1692	29.1453	29.5814	29.0551	20	20	20	54.8	54.8	54.8	25.08	0	153.75	17945000000	276	16	21	16	21	17	16	18	17	13	16	15	20	20	19	15	16	Q55467 | CHLM_SYNY3	Q55467 | CHLM_SYNY3	chlM	CHLM_SYNY3	Magnesium-protoporphyrin O-methyltransferase	Mg-por_mtran_C	Porphyrin and chlorophyll metabolism
27.2877	26.6707	26.844	26.8534	26.6147	26.7859	26.6228	26.8982	26.5823	26.6206	26.6854	26.6473	26.8641	26.9977	26.7848	26.9226	12	12	12	62.1	62.1	62.1	24.972	0	130.21	3468000000	156	9	12	11	12	10	10	9	13	10	11	9	7	8	10	8	7	Q55468 | QUEC_SYNY3	Q55468 | QUEC_SYNY3	queC	QUEC_SYNY3	7-cyano-7-deazaguanine synthase	QueC
29.435	29.3524	29.1422	29.3561	29.6773	29.9351	29.6758	29.9567	28.7433	28.9162	28.9601	28.6221	28.8902	29.4279	29.4143	29.3259	28	28	28	72.3	72.3	72.3	54.6	0	323.31	20055000000	326	19	24	20	24	27	29	26	23	13	18	17	17	16	17	20	16	Q55469 | MURE_SYNY3	Q55469 | MURE_SYNY3	murE	MURE_SYNY3	UDP-N-acetylmuramoyl-L-alanyl-D-glutamate--2,6-diaminopimelate ligase	Mur_ligase;Mur_ligase_C;Mur_ligase_M	Lysine biosynthesis;Peptidoglycan biosynthesis
NaN	NaN	NaN	NaN	NaN	NaN	NaN	NaN	24.5407	NaN	NaN	24.6038	24.6842	24.42	24.5469	NaN	6	6	6	23.5	23.5	23.5	46.472	0	18.577	576830000	26	1	0	0	0	1	2	1	2	3	1	0	4	5	2	3	1	Q55471 | GGTB_SYNY3	Q55471 | GGTB_SYNY3	slr0529	Q55471_SYNY3		SBP_bac_1	ABC transporters
27.5173	26.951	27.2708	27.4233	27.1592	27.4083	27.2266	27.4151	26.4463	26.4461	26.6079	26.8132	NaN	26.5686	27.0459	26.3319	8	8	8	31.5	31.5	31.5	35.183	0	221.87	4038500000	79	7	5	5	5	7	8	5	8	2	5	3	3	1	4	6	5	Q55480 | YZ37_SYNY3	Q55480 | YZ37_SYNY3	slr0537	YZ37_SYNY3	Uncharacterized sugar kinase slr0537	PfkB
25.7652	25.7104	25.4874	25.5867	25.3329	25.4093	25.414	25.5056	25.6413	25.5325	25.7623	25.7128	25.4354	25.4789	25.7952	25.7936	9	9	9	43	43	43	28.823	0	42.675	1448700000	56	3	5	3	4	3	4	2	4	3	4	5	3	2	4	4	3	Q55482 | ISPT_SYNY3	Q55482 | ISPT_SYNY3	uppS	ISPT_SYNY3	Isoprenyl transferase	Prenyltransf	Terpenoid backbone biosynthesis
29.0404	28.868	28.7095	29.0283	28.4965	28.7766	28.5232	28.6558	28.1841	28.5888	28.7742	28.7222	27.8126	28.0784	28.3706	27.8166	17	17	17	46.1	46.1	46.1	50.847	0	297.14	11657000000	240	15	19	16	17	15	18	15	16	16	18	16	17	9	11	11	11	Q55484 | DCDA_SYNY3	Q55484 | DCDA_SYNY3	lysA	DCDA_SYNY3	Diaminopimelate decarboxylase	Orn_Arg_deC_N;Orn_DAP_Arg_deC	Lysine biosynthesis
29.2621	28.867	28.8265	29.2695	28.642	29.0671	28.6063	29.023	28.1155	28.5475	28.8684	28.8407	28.1199	28.5428	28.8361	28.1782	31	31	31	61.6	61.6	61.6	65.212	0	321.54	13658000000	359	24	20	25	27	28	25	26	27	17	21	22	24	17	19	22	15	Q55486 | SYR_SYNY3	Q55486 | SYR_SYNY3	argS	SYR_SYNY3	Arginine--tRNA ligase	Arg_tRNA_synt_N;DALR_1;tRNA-synt_1d	Aminoacyl-tRNA biosynthesis
25.6531	NaN	NaN	NaN	NaN	NaN	NaN	NaN	NaN	NaN	25.2218	NaN	NaN	NaN	NaN	NaN	6	6	6	25.5	25.5	25.5	36.667	0	5.8902	494980000	19	4	1	0	1	2	1	0	1	2	0	2	0	1	1	2	1	Q55487 | Y501_SYNY3	Q55487 | Y501_SYNY3	sll0501	Y501_SYNY3	Uncharacterized glycosyltransferase sll0501	Glycos_transf_2
29.7696	29.6969	29.5694	29.5786	29.6447	29.7969	29.7039	29.8069	29.5861	29.6588	29.8415	29.5652	29.4595	29.8984	29.9986	29.7255	23	23	23	63.3	63.3	63.3	33.616	0	294.22	26298000000	485	30	30	32	29	34	31	32	29	34	28	28	28	31	27	34	28	Q55497 | OTC_SYNY3	Q55497 | OTC_SYNY3	argF	OTC_SYNY3	Ornithine carbamoyltransferase	OTCace;OTCace_N	Arginine and proline metabolism
27.2185	26.7561	27.2663	27.2786	27.3696	27.3121	27.2464	27.0328	27.4963	26.9672	27.1334	27.3161	27.9321	27.7019	27.5119	27.5918	7	7	7	63.6	63.6	63.6	18.603	0	68.768	5011600000	112	8	9	7	9	7	8	6	7	6	6	7	6	6	6	7	7	Q55498 | PURE_SYNY3	Q55498 | PURE_SYNY3	purE	PURE_SYNY3	N5-carboxyaminoimidazole ribonucleotide mutase	AIRC	Purine metabolism
29.6607	29.6417	29.4205	29.7432	29.8454	30.2377	30.0587	30.1611	29.6812	29.3316	29.639	29.5645	30.2902	30.4485	30.4496	30.5432	18	18	18	72.7	72.7	72.7	13.656	0	172.06	30526000000	327	21	15	16	23	19	23	25	23	19	18	17	14	26	24	23	21	Q55499 | SSB1_SYNY3	Q55499 | SSB1_SYNY3	ssb	SSB1_SYNY3	Single-stranded DNA-binding protein 1	SSB	DNA replication;Homologous recombination;Mismatch repair
28.045	27.6716	27.7892	27.723	27.833	27.8195	27.8928	27.8388	27.6246	27.6815	27.6654	27.969	27.6691	27.7233	27.6692	27.5555	17	17	17	75.7	75.7	75.7	23.436	0	99.715	6717700000	217	14	14	18	13	12	10	13	11	19	12	10	18	14	14	13	12	Q55503 | HIS1_SYNY3	Q55503 | HIS1_SYNY3	hisG	HIS1_SYNY3	ATP phosphoribosyltransferase	HisG	Histidine metabolism
31.8103	31.8374	31.7783	31.8433	31.8654	32.1257	31.8262	32.029	31.271	31.4137	31.6774	31.4872	31.3124	31.5974	31.6591	31.4486	20	20	20	55	55	55	48.923	0	175.18	99222000000	269	17	20	19	20	21	19	17	18	14	15	15	15	12	14	18	15	Q55504 | GLMU_SYNY3	Q55504 | GLMU_SYNY3	glmU	GLMU_SYNY3	Bifunctional protein GlmU;Glucosamine-1-phosphate N-acetyltransferase;UDP-N-acetylglucosamine pyrophosphorylase	Hexapep;NTP_transf_3	Amino sugar and nucleotide sugar metabolism
29.9854	29.9431	29.7546	29.6286	29.6071	29.7557	29.5732	29.8109	29.7988	29.8674	29.7871	29.479	29.5826	29.9487	30.1183	29.7914	27	27	27	53.6	53.6	53.6	40.794	0	220.34	26652000000	381	29	26	29	23	23	27	22	21	27	23	21	24	23	23	21	19	Q55505 | DNAJ1_SYNY3	Q55505 | DNAJ1_SYNY3	dnaJ1	DNAJ1_SYNY3	Chaperone protein DnaJ 1	CTDII;DnaJ;DnaJ_CXXCXGXG
26.4668	26.418	26.2446	26.4196	26.0745	26.2661	26.2408	26.2827	26.3816	26.3745	26.4804	26.273	26.4246	26.4248	26.3132	26.3155	18	18	18	68.5	68.5	68.5	32.952	0	95.081	2552100000	143	14	8	9	10	7	10	12	6	7	7	10	9	8	9	7	10	Q55508 | TRPC_SYNY3	Q55508 | TRPC_SYNY3	trpC	TRPC_SYNY3	Indole-3-glycerol phosphate synthase	IGPS	Phenylalanine, tyrosine and tryptophan biosynthesis
26.9663	26.9108	26.8913	26.9393	26.7179	26.8954	26.7133	26.8246	26.2217	26.4836	26.6975	26.4825	26.265	26.3165	26.5524	26.0502	11	11	11	36.9	36.9	36.9	49.298	0	54.548	3125800000	108	9	8	7	9	8	7	9	6	4	6	8	6	3	5	7	6	Q55510 | CLPX_SYNY3	Q55510 | CLPX_SYNY3	clpX	CLPX_SYNY3	ATP-dependent Clp protease ATP-binding subunit ClpX	AAA_2;ClpB_D2-small;zf-C4_ClpX	Cell cycle - Caulobacter
32.7077	32.4831	32.266	32.5032	31.8828	32.1164	32.2258	32.4152	32.2175	32.2785	32.3429	32.2156	32.2219	32.4611	32.6725	32.3361	56	56	56	83.7	83.7	83.7	52.61	0	323.31	161960000000	1350	104	94	74	104	78	71	85	82	80	85	84	80	76	73	95	85	Q55511 | TIG_SYNY3	Q55511 | TIG_SYNY3	tig	TIG_SYNY3	Trigger factor	FKBP_C;Trigger_C;Trigger_N
30.5879	30.3406	30.2553	30.6036	30.2471	30.5322	30.2399	30.4474	29.7204	30.0687	30.2043	30.1814	29.8884	29.9378	30.2448	29.695	23	23	23	53.3	53.3	53.3	36.641	0	323.31	37392000000	428	33	28	29	33	29	26	28	31	22	25	23	33	23	20	26	19	Q55512 | DHAS_SYNY3	Q55512 | DHAS_SYNY3	asd	DHAS_SYNY3	Aspartate-semialdehyde dehydrogenase	Semialdhyde_dh;Semialdhyde_dhC
28.7229	28.3768	28.4259	28.7145	28.4139	28.4336	28.4147	28.6143	28.3873	28.4658	28.3911	28.3538	28.027	28.8347	28.9984	28.8155	9	9	9	37.2	37.2	37.2	31.821	0	135.26	11197000000	127	7	8	8	7	7	8	9	8	9	8	8	7	8	9	7	9	Q55513 | DAPA_SYNY3	Q55513 | DAPA_SYNY3	dapA	DAPA_SYNY3	4-hydroxy-tetrahydrodipicolinate synthase	DHDPS	Lysine biosynthesis
NaN	25.129	NaN	NaN	25.4348	25.0878	25.1774	25.0504	25.3433	NaN	24.6884	25.7862	25.6713	24.9524	25.453	25.0041	8	8	8	56.2	56.2	56.2	22.52	0	43.741	980070000	47	2	1	3	2	2	2	4	4	3	1	4	2	3	5	3	6	Q55515 | COAE_SYNY3	Q55515 | COAE_SYNY3	coaE	COAE_SYNY3	Dephospho-CoA kinase	CoaE	Pantothenate and CoA biosynthesis
NaN	NaN	NaN	NaN	NaN	NaN	NaN	NaN	NaN	NaN	NaN	NaN	NaN	23.7823	NaN	NaN	3	3	3	16.1	16.1	16.1	40.465	0	10.476	73677000	8	0	0	0	1	1	1	0	1	0	0	0	0	0	3	1	0	Q55518 | Y528_SYNY3	Q55518 | Y528_SYNY3	sll0528	Y528_SYNY3	Putative zinc metalloprotease sll0528	CBS;Peptidase_M50
29.5147	29.0705	28.8323	29.2466	29.0986	29.4585	29.0918	29.2828	29.1203	29.0453	29.4923	29.1712	29.3327	29.638	29.7585	29.444	43	43	43	49	49	49	102.74	0	323.31	19545000000	449	26	31	29	31	25	29	33	29	27	24	36	19	29	26	26	29	Q55522 | SYV_SYNY3	Q55522 | SYV_SYNY3	valS	SYV_SYNY3	Valine--tRNA ligase	Anticodon_1;tRNA-synt_1;Val_tRNA-synt_C	Aminoacyl-tRNA biosynthesis;Valine, leucine and isoleucine biosynthesis
26.1556	25.8024	NaN	25.7919	25.5023	26.0552	25.5992	25.8014	25.6212	25.8716	25.8872	24.6973	25.898	25.9519	25.9507	25.9537	14	14	14	65.1	65.1	65.1	34.791	0	99.618	1644100000	101	9	10	1	6	6	7	4	8	3	4	7	2	7	8	9	10	Q55526 | ERA_SYNY3	Q55526 | ERA_SYNY3	era	ERA_SYNY3	GTPase Era	KH_2;MMR_HSR1
NaN	25.3096	NaN	25.1973	NaN	25.4292	NaN	NaN	NaN	NaN	NaN	NaN	NaN	NaN	NaN	NaN	4	4	4	48.4	48.4	48.4	17.47	0	113.05	317500000	13	1	3	0	3	0	2	1	2	0	0	0	0	0	0	1	0	Q55535 | Y328_SYNY3	Q55535 | Y328_SYNY3	slr0328	Y328_SYNY3	Putative low molecular weight protein-tyrosine-phosphatase slr0328	LMWPc
35.1227	35.3551	35.4392	35.2483	35.4527	35.344	35.3139	35.2409	35.7095	35.7513	35.5682	35.624	35.4613	35.4524	35.1869	35.2862	135	135	135	91.9	91.9	91.9	100.29	0	323.31	1314900000000	4849	278	311	332	286	316	291	310	271	344	341	291	353	308	267	262	288	Q55544 | APCE_SYNY3	Q55544 | APCE_SYNY3	apcE	APCE_SYNY3	Phycobiliprotein ApcE	PBS_linker_poly;Phycobilisome	Photosynthesis - antenna proteins
25.3368	24.5892	24.5188	24.6782	24.9451	24.5287	24.5721	24.4608	24.6307	24.6063	25.336	24.7568	NaN	23.7029	25.06	NaN	18	18	18	15.5	15.5	15.5	189.93	0	58.761	712400000	75	8	4	3	5	8	5	3	4	3	5	8	2	1	2	12	2	Q55563 | Y163_SYNY3	Q55563 | Y163_SYNY3	sll0163	Y163_SYNY3	Uncharacterized WD repeat-containing protein sll0163	WD40
28.3509	28.6155	28.2312	28.6278	28.493	28.7732	28.576	28.7929	28.581	28.461	28.6539	28.3398	29.1077	29.0711	29.1444	29.1091	14	14	14	88.4	88.4	88.4	21.372	0	270.26	12805000000	186	11	8	13	11	12	13	11	12	12	7	11	9	15	13	12	16	Q55574 | PYRE_SYNY3	Q55574 | PYRE_SYNY3	pyrE	PYRE_SYNY3	Orotate phosphoribosyltransferase	Pribosyltran	Pyrimidine metabolism
26.1115	NaN	NaN	25.8276	NaN	NaN	NaN	NaN	NaN	NaN	NaN	NaN	NaN	25.9657	26.1067	NaN	7	7	7	21	21	21	51.007	0	17.504	972120000	22	4	2	1	3	0	1	3	0	1	1	1	0	1	1	2	1	Q55575 | GNGF_SYNY3	Q55575 | GNGF_SYNY3	sll0154	GNGF_SYNY3	Putative gluconeogenesis factor	UPF0052
NaN	25.9753	25.6438	25.76	25.351	25.6627	25.7162	25.4872	25.7746	25.721	25.7711	25.6709	26.0636	25.8262	25.5619	25.8764	12	12	12	48.6	48.6	48.6	28.228	0	59.641	1459500000	76	1	6	6	4	2	4	4	6	7	6	7	5	3	5	4	6	Q55578 | Y361_SYNY3	Q55578 | Y361_SYNY3	slr0361	Y361_SYNY3	Uncharacterized RNA pseudouridine synthase slr0361	PseudoU_synth_2;S4
28.6051	28.4344	28.2531	28.4931	28.432	28.5101	28.3301	28.3288	28.4223	28.4942	28.4895	28.5919	28.3741	28.6584	28.6621	28.401	22	22	22	47.1	47.1	47.1	48.748	0	323.31	10874000000	233	15	12	15	16	14	17	13	18	15	14	15	15	14	14	12	14	Q55585 | GABD_SYNY3	Q55585 | GABD_SYNY3	gabD	GABD_SYNY3	Probable succinate-semialdehyde dehydrogenase [NADP(+)]	Aldedh	Alanine, aspartate and glutamate metabolism;Butanoate metabolism;Tyrosine metabolism
26.7445	26.1683	26.1124	26.253	25.9455	26.2609	25.9544	26.6058	25.2448	25.4605	25.6956	25.5253	25.1173	25.0939	25.3543	24.3452	18	18	18	43.9	43.9	43.9	53.732	0	71.088	1924000000	105	11	13	8	10	4	9	8	12	4	3	5	5	3	3	5	2	Q55587 | Y335_SYNY3	Q55587 | Y335_SYNY3	sll0335	Y335_SYNY3	Uncharacterized protein sll0335	CP_ATPgrasp_1
26.5555	26.2675	26.4711	26.4822	26.318	26.6796	26.6267	26.4779	26.2847	26.2064	26.5712	26.5573	26.6063	26.3888	26.4229	26.214	11	11	11	67.5	67.5	67.5	24.349	0	140.47	2759800000	81	7	5	8	9	7	4	7	7	5	2	2	2	4	4	4	4	Q55593 | KTHY_SYNY3	Q55593 | KTHY_SYNY3	tmk	KTHY_SYNY3	Thymidylate kinase		Pyrimidine metabolism
26.6324	27.1072	NaN	26.3335	26.8231	26.4251	26.5925	26.897	25.7845	NaN	NaN	25.755	25.5389	25.4556	25.7811	24.914	7	7	7	51.1	51.1	51.1	14.665	0	26.684	2300300000	62	6	8	2	5	6	4	5	8	2	1	1	3	2	3	4	2	Q55595 | LGUL_SYNY3	Q55595 | LGUL_SYNY3	gloA	LGUL_SYNY3	Probable lactoylglutathione lyase	Glyoxalase	MAPK signaling pathway - yeast;Pyruvate metabolism
NaN	24.7766	NaN	24.8597	NaN	NaN	24.7919	24.6622	NaN	NaN	NaN	NaN	NaN	NaN	NaN	NaN	7	7	7	21.1	21.1	21.1	56.951	0	24.379	426820000	15	1	2	2	2	1	2	2	2	0	0	0	1	0	0	0	0	Q55607 | CHLB_SYNY3	Q55607 | CHLB_SYNY3	chlB	CHLB_SYNY3	Light-independent protochlorophyllide reductase subunit B	Oxidored_nitro;PCP_red	Porphyrin and chlorophyll metabolism
29.1522	29.0374	28.94	29.226	28.9971	29.1928	28.9663	29.1943	29.0518	29.1592	29.2882	29.2253	29.3544	29.5085	29.5833	29.4342	21	21	21	48.9	48.9	48.9	50.468	0	323.31	18580000000	294	23	19	14	19	17	17	16	23	18	16	15	14	19	22	21	21	Q55610 | SECD_SYNY3	Q55610 | SECD_SYNY3	secD	SECD_SYNY3	Protein translocase subunit SecD	Sec_GG;SecD_SecF	Bacterial secretion system;Protein export
27.4626	27.3483	27.4396	27.644	27.5131	27.4755	27.4583	27.3935	27.7249	27.6027	27.7526	27.7471	28.0151	27.8115	27.9272	27.8121	4	4	4	20.3	20.3	20.3	34.667	0	95.304	5909000000	65	3	3	4	4	4	4	4	4	4	4	6	4	4	3	6	4	Q55611 | SECF_SYNY3	Q55611 | SECF_SYNY3	secF	SECF_SYNY3	Protein translocase subunit SecF	Sec_GG;SecD_SecF	Bacterial secretion system;Protein export
28.3886	28.4043	28.1075	28.433	27.8386	28.2006	27.9333	28.191	27.4895	27.9897	28.1769	28.0322	27.3963	27.6191	27.7048	27.3664	12	12	12	30.5	30.5	30.5	36.193	0	127.29	7958900000	114	11	10	9	12	8	10	6	7	4	6	9	4	3	5	6	4	Q55612 | LPXD_SYNY3	Q55612 | LPXD_SYNY3	lpxD	LPXD_SYNY3	UDP-3-O-acylglucosamine N-acyltransferase	Hexapep;LpxD	Lipopolysaccharide biosynthesis
29.7457	29.5898	29.511	29.7228	29.4201	29.6176	29.4157	29.6563	28.885	29.2322	29.2456	29.2552	28.5595	28.7885	29.1633	28.662	22	22	22	43.4	43.4	43.4	53.67	0	150.16	19894000000	262	19	19	17	18	19	19	20	18	14	15	19	17	12	11	14	11	Q55621 | PUR1_SYNY3	Q55621 | PUR1_SYNY3	purF	PUR1_SYNY3	Amidophosphoribosyltransferase	Pribosyltran	Alanine, aspartate and glutamate metabolism;Purine metabolism
25.8487	25.2396	24.9912	25.4065	24.8424	25.0627	24.8859	25.25	25.0242	25.0805	25.4545	25.4908	24.9589	25.1887	25.497	25.2986	13	13	13	62.1	62.1	62.1	19.173	0	31.104	1176800000	69	4	7	5	6	2	5	5	5	5	4	5	3	4	2	4	3	Q55622 | NRDR_SYNY3	Q55622 | NRDR_SYNY3	nrdR	NRDR_SYNY3	Transcriptional repressor NrdR	ATP-cone
28.7798	28.9206	28.7875	28.8571	28.7449	28.8731	28.6329	28.8354	28.7478	28.7653	28.8798	28.5827	28.8789	28.9006	28.8463	28.9503	13	13	13	65	65	65	22.509	0	323.31	13776000000	224	18	14	17	14	14	14	13	14	13	12	13	13	12	13	15	15	Q55624 | Y755_SYNY3	Q55624 | Y755_SYNY3	sll0755	Y755_SYNY3	Putative peroxiredoxin sll0755	1-cysPrx_C;AhpC-TSA
27.694	27.3989	27.1964	27.4038	26.6469	27.2633	27.25	27.5802	27.2556	27.2739	27.5815	27.8836	27.8504	27.7996	28.0253	27.8901	11	11	11	81.2	81.2	81.2	14.749	0	93.535	5795400000	131	5	7	12	10	5	8	11	7	8	5	6	10	11	9	5	12	Q55625 | RBFA_SYNY3	Q55625 | RBFA_SYNY3	rbfA	RBFA_SYNY3	Ribosome-binding factor A	RBFA
28.7986	28.601	28.3937	28.9002	28.6266	29.1842	28.6571	28.9361	28.2361	28.2962	28.6761	28.6673	28.8	28.9623	29.0212	28.8384	14	14	14	71.8	71.8	71.8	30.943	0	191.2	13424000000	197	14	14	8	9	17	14	14	17	7	11	12	9	11	11	17	12	Q55626 | FOLD_SYNY3	Q55626 | FOLD_SYNY3	folD	FOLD_SYNY3	Bifunctional protein FolD;Methenyltetrahydrofolate cyclohydrolase;Methylenetetrahydrofolate dehydrogenase	THF_DHG_CYH;THF_DHG_CYH_C	Carbon fixation pathways in prokaryotes;One carbon pool by folate
26.0336	25.4989	25.7454	25.8266	25.3633	25.4474	25.4268	25.6475	26.2002	26.2283	25.9312	26.3246	26.5558	26.2005	26.1765	26.2602	15	15	15	38.2	38.2	38.2	51.404	0	61.683	1903200000	80	6	3	5	4	5	5	5	5	4	6	6	4	5	5	6	6	Q55629 | LAADH_SYNY3	Q55629 | LAADH_SYNY3	slr0782	Y782_SYNY3	Uncharacterized protein slr0782	Amino_oxidase	Arginine and proline metabolism;Drug metabolism - cytochrome P450;Glycine, serine and threonine metabolism;Histidine metabolism;Isoquinoline alkaloid biosynthesis;Phenylalanine metabolism;Tryptophan metabolism;Tyrosine metabolism
26.804	26.6501	26.757	26.6633	26.7917	26.8428	26.706	26.952	25.52	25.9125	26.4717	26.4774	25.854	26.0659	26.2682	25.9407	16	16	16	56.7	56.7	56.7	43.435	0	123.08	2857800000	127	12	10	8	11	11	11	10	11	4	6	7	6	4	4	8	4	Q55630 | SASA_SYNY3	Q55630 | SASA_SYNY3	sasA	SASA_SYNY3	Adaptive-response sensory-kinase SasA	HATPase_c;HisKA;KaiB	Two-component system
NaN	NaN	NaN	NaN	NaN	24.2566	NaN	24.2623	NaN	NaN	NaN	NaN	NaN	24.3518	NaN	NaN	6	6	6	37.7	37.7	37.7	27.106	0	8.8162	153230000	19	2	1	0	3	0	2	1	4	0	1	0	0	1	2	1	1	Q55637 | RNC2_SYNY3	Q55637 | RNC2_SYNY3	rnc2	RNC2_SYNY3	Ribonuclease 3 2	dsrm;Ribonucleas_3_3	Ribosome biogenesis in eukaryotes
28.6411	28.6076	28.5561	28.8382	28.4043	28.5957	28.4546	28.5047	28.077	28.4926	28.3726	28.1973	27.9617	28.3045	28.6103	28.1058	19	19	19	58.3	58.3	58.3	42.415	0	161.68	11009000000	241	16	20	15	20	14	19	17	18	12	15	14	9	11	13	14	14	Q55643 | ISPH_SYNY3	Q55643 | ISPH_SYNY3	ispH	ISPH_SYNY3	4-hydroxy-3-methylbut-2-enyl diphosphate reductase	LYTB	Terpenoid backbone biosynthesis
28.2073	28.0657	27.9718	28.3085	27.8374	28.1327	27.8129	28.1205	27.7307	27.7629	28.1422	27.9576	28.0826	27.9622	28.1586	27.8153	23	23	23	71.4	71.4	71.4	49.171	0	303.78	7999800000	271	19	22	17	19	16	19	18	16	12	14	17	14	18	14	23	13	Q55653 | SYH_SYNY3	Q55653 | SYH_SYNY3	hisS	SYH_SYNY3	Histidine--tRNA ligase	HGTP_anticodon;tRNA-synt_2b	Aminoacyl-tRNA biosynthesis
28.9547	28.723	28.5883	28.965	28.5811	28.8772	28.5277	28.7869	27.8473	28.2282	28.4836	28.3707	27.9378	28.2807	28.6893	28.103	17	17	17	40.9	40.9	40.9	42.532	0	195.05	11773000000	246	16	16	17	21	22	17	18	19	14	14	12	14	13	11	11	11	Q55663 | DXR_SYNY3	Q55663 | DXR_SYNY3	dxr	DXR_SYNY3	1-deoxy-D-xylulose 5-phosphate reductoisomerase	DXP_redisom_C;DXP_reductoisom;DXPR_C	Terpenoid backbone biosynthesis
34.0512	34.2123	34.1104	34.1492	33.9399	33.9301	33.9577	33.8634	33.3757	33.4696	33.4647	33.5161	33.2972	33.2057	33.3694	33.0935	28	28	28	50.4	50.4	50.4	38.972	0	323.31	422380000000	1079	77	77	82	79	78	66	74	76	67	65	59	63	62	49	52	53	Q55664 | ALF2_SYNY3	Q55664 | ALF2_SYNY3	fbaA	ALF2_SYNY3	Fructose-bisphosphate aldolase class 2	F_bP_aldolase	Carbon fixation in photosynthetic organisms;Fructose and mannose metabolism;Glycolysis / Gluconeogenesis;Methane metabolism;Pentose phosphate pathway
31.1956	31.1712	30.8664	31.1224	31.0025	31.1277	30.8397	31.3127	30.5541	30.8539	30.9581	30.7156	30.6402	30.9101	30.9667	30.6978	24	24	24	63.5	63.5	63.5	45.891	0	323.31	60995000000	527	34	31	32	35	39	36	38	37	31	34	30	40	30	27	31	22	Q55665 | GSA_SYNY3	Q55665 | GSA_SYNY3	hemL	GSA_SYNY3	Glutamate-1-semialdehyde 2,1-aminomutase	Aminotran_3
25.5527	25.369	25.193	25.3079	25.7611	25.9508	25.8318	25.8016	NaN	25.0417	25.0911	25.22	25.9641	25.5645	25.3397	25.4643	13	13	13	54.6	54.6	54.6	46.69	0	90.883	1353300000	71	5	7	2	5	5	8	5	7	1	2	3	1	6	6	4	4	Q55669 | CTPA_SYNY3	Q55669 | CTPA_SYNY3	ctpA	CTPA_SYNY3	Carboxyl-terminal-processing protease	PDZ;Peptidase_S41
26.5923	26.5708	26.3831	26.7195	26.1219	26.2399	26.0879	26.3785	26.0069	25.9795	26.1696	25.9751	25.3015	26.0087	25.9802	25.4783	11	11	11	30.4	30.4	30.4	46.604	0	62.009	2259900000	99	10	8	7	7	4	8	7	9	6	7	6	4	3	4	6	3	Q55673 | MURA_SYNY3	Q55673 | MURA_SYNY3	murA	MURA_SYNY3	UDP-N-acetylglucosamine 1-carboxyvinyltransferase	EPSP_synthase	Amino sugar and nucleotide sugar metabolism;Peptidoglycan biosynthesis
26.7848	26.1475	26.4357	26.5673	26.6155	26.5618	26.3788	26.5633	25.6442	26.0128	26.3804	26.2348	26.5125	26.6039	27.1623	26.3662	17	17	17	57.9	57.9	57.9	49.687	0	181.33	2791600000	125	9	5	7	11	10	10	9	10	3	5	5	4	10	11	10	6	Q55674 | FUMC_SYNY3	Q55674 | FUMC_SYNY3	fumC	FUMC_SYNY3	Fumarate hydratase class II	FumaraseC_C;Lyase_1	Carbon fixation pathways in prokaryotes;Citrate cycle (TCA cycle);Pathways in cancer;Renal cell carcinoma
24.8764	NaN	NaN	24.3949	NaN	24.4873	NaN	24.1392	NaN	NaN	NaN	NaN	NaN	NaN	24.6849	NaN	9	9	9	16.4	16.4	16.4	93.658	0	27.974	446770000	26	5	1	2	3	1	3	2	3	0	0	2	1	0	0	2	1	Q55681 | RECG_SYNY3	Q55681 | RECG_SYNY3	recG	RECG_SYNY3	ATP-dependent DNA helicase RecG	DEAD;Helicase_C;tRNA_anti-codon	Homologous recombination
27.7843	27.5641	27.2777	27.7154	27.4047	27.5918	27.5821	27.5796	27.7216	27.2487	27.7466	27.5339	27.7788	27.9448	28.1437	28.0839	12	12	12	43.7	43.7	43.7	30.273	0	181.65	6525000000	113	9	7	6	7	8	6	5	8	6	6	5	7	8	9	8	8	Q55682 | Y021_SYNY3	Q55682 | Y021_SYNY3	slr0021	Y021_SYNY3	Putative protease slr0021	Peptidase_S49
NaN	NaN	NaN	NaN	NaN	NaN	NaN	NaN	22.7928	NaN	NaN	NaN	NaN	NaN	NaN	NaN	2	2	2	14.4	14.4	14.4	35.076	0	9.226	101430000	14	0	0	0	1	1	1	1	1	2	2	1	0	1	1	1	1	Q55684 | UPPP_SYNY3	Q55684 | UPPP_SYNY3	uppP	UPPP_SYNY3	Undecaprenyl-diphosphatase	BacA	Peptidoglycan biosynthesis
27.461	27.3665	27.2681	27.2791	27.4696	27.5213	27.2771	27.4285	26.7313	26.9988	27.4217	26.8711	26.4602	26.9388	26.9844	26.5037	16	16	16	40.9	40.9	40.9	37.65	0	63.558	4502300000	179	14	10	13	16	13	12	11	17	9	11	8	7	9	9	12	8	Q55687 | AAR_SYNY3	Q55687 | AAR_SYNY3	sll0209	AAR_SYNY3	Long-chain acyl-[acyl-carrier-protein] reductase	Shikimate_DH
29.7371	29.2359	29.1061	29.3141	28.9723	29.2252	29.4216	29.3533	26.2624	27.3022	27.1533	26.8579	26.848	27.4656	27.4744	27.3079	14	14	14	63.6	63.6	63.6	26.177	0	323.31	12903000000	189	22	18	14	15	16	17	19	19	4	6	7	7	4	6	7	8	Q55688 | ALDEC_SYNY3	Q55688 | ALDEC_SYNY3	sll0208	ALDEC_SYNY3	Aldehyde decarbonylase	DUF3066
30.6006	30.6722	30.4627	30.6741	30.4886	30.6685	30.3966	30.6778	29.931	30.2901	30.4726	30.3887	29.8407	30.1031	30.3126	29.8454	45	45	45	65.2	65.2	65.2	80.05	0	323.31	41226000000	697	54	45	50	52	46	44	48	53	38	35	44	40	32	39	43	34	Q55690 | SYGB_SYNY3	Q55690 | SYGB_SYNY3	glyS	SYGB_SYNY3	Glycine--tRNA ligase beta subunit	DALR_1;tRNA_synt_2f	Aminoacyl-tRNA biosynthesis
26.0277	25.521	25.617	25.923	25.9009	25.9695	26.0426	25.7632	25.9565	25.7864	25.6082	26.0657	25.4129	25.6377	26.0117	25.6316	13	13	13	47.1	47.1	47.1	50.102	0	98.048	1821300000	96	8	3	5	11	8	7	6	7	8	3	3	8	3	5	7	4	Q55692 | TRMFO_SYNY3	Q55692 | TRMFO_SYNY3	trmFO	TRMFO_SYNY3	Methylenetetrahydrofolate--tRNA-(uracil-5-)-methyltransferase TrmFO	GIDA
24.4676	24.6788	25.2383	24.5627	25.1794	24.6004	25.2494	24.7641	24.1736	24.1323	24.4243	25.1702	NaN	NaN	NaN	NaN	13	13	13	28.3	28.3	28.3	70.89	0	39.219	623910000	61	5	5	4	6	7	6	6	6	2	3	6	3	1	0	1	0	Q55694 | MNMG_SYNY3	Q55694 | MNMG_SYNY3	mnmG	MNMG_SYNY3	tRNA uridine 5-carboxymethylaminomethyl modification enzyme MnmG	GIDA;GIDA_assoc_3
31.3419	31.0289	31.0499	31.1413	30.982	31.0094	30.9617	31.0907	30.1346	30.0583	29.9809	30.0912	30.1989	30.221	30.2405	30.1361	54	52	50	85.5	82.8	78.1	68.495	0	323.31	52416000000	801	57	63	68	60	60	51	61	65	41	38	37	42	38	37	40	43	Q55700 | FTSH2_SYNY3	Q55700 | FTSH2_SYNY3	ftsH2	FTSH2_SYNY3	ATP-dependent zinc metalloprotease FtsH 2	AAA;FtsH_ext;Peptidase_M41
27.2768	27.0281	27.4641	27.4589	27.8238	27.6688	27.4682	27.2353	27.2308	27.3546	27.2755	26.9819	26.8856	27.429	27.1661	27.1379	9	9	9	50.3	50.3	50.3	29.93	0	75.054	4927700000	95	7	6	7	7	8	6	8	6	6	6	5	3	4	4	8	4	Q55702 | Y229_SYNY3	Q55702 | Y229_SYNY3	slr0229	Y229_SYNY3	Uncharacterized oxidoreductase slr0229	NAD_binding_11;NAD_binding_2	Valine, leucine and isoleucine degradation
29.4491	29.952	29.4044	29.5535	29.4311	29.6307	29.8672	29.6376	30.0192	29.8968	30.2484	29.2453	30.6961	30.2299	30.0117	30.5731	20	20	20	72.3	72.3	72.3	28.905	0	323.31	29523000000	363	21	24	18	20	18	17	27	17	26	16	26	16	34	25	22	36	Q55707 | Y617_SYNY3	Q55707 | Y617_SYNY3	sll0617	Y617_SYNY3	Uncharacterized protein sll0617	PspA_IM30
31.9142	31.7935	31.7641	31.894	31.6696	31.7913	31.6522	31.7775	31.5605	31.592	31.7754	31.7431	31.5097	31.656	31.7933	31.4503	104	104	104	84.7	84.7	84.7	107.01	0	323.31	103960000000	1563	107	111	112	107	101	107	102	108	89	96	90	104	87	74	83	85	Q55709 | SECA_SYNY3	Q55709 | SECA_SYNY3	secA	SECA_SYNY3	Protein translocase subunit SecA	SecA_DEAD;SecA_PP_bind;SecA_SW	Bacterial secretion system;Protein export
26.3026	26.4563	26.3647	26.2223	26.0585	26.2277	26.2174	25.9579	26.6002	26.2442	26.4773	26.2799	26.0731	26.4844	26.2173	26.3548	13	13	13	26.5	26.5	26.5	70.27	0	40.106	2459900000	91	8	5	6	8	3	5	6	8	3	4	6	7	4	4	7	7	Q55710 | THIOG_SYNY3	Q55710 | THIOG_SYNY3	thiO/thiG	THIOG_SYNY3	Bifunctional protein ThiO/ThiG;Probable FAD-dependent glycine oxidase;Thiazole synthase	DAO;ThiG	Thiamine metabolism
29.2412	29.1244	28.8144	29.0983	28.8999	29.0405	28.7818	28.8581	29.0442	28.9407	28.8977	28.8595	28.9035	29.2519	29.1089	29.1509	12	12	12	45.2	45.2	45.2	34.363	0	224.7	15773000000	224	13	14	15	15	14	14	14	15	16	12	12	13	17	14	13	13	Q55716 | SYGA_SYNY3	Q55716 | SYGA_SYNY3	glyQ	SYGA_SYNY3	Glycine--tRNA ligase alpha subunit	tRNA-synt_2e	Aminoacyl-tRNA biosynthesis
27.8048	27.2302	27.2426	27.5759	27.2169	27.4896	27.1343	27.5527	27.6666	27.2854	27.5578	27.6674	27.8667	27.8423	27.9328	27.9001	24	24	24	55.5	55.5	55.5	61.442	0	234.63	5915600000	294	19	19	16	18	17	20	18	18	19	18	16	18	21	20	17	20	Q55729 | SYM_SYNY3	Q55729 | SYM_SYNY3	metG	SYM_SYNY3	Methionine--tRNA ligase	Anticodon_1;tRNA-synt_1g	Aminoacyl-tRNA biosynthesis;Selenocompound metabolism
26.1029	25.5312	26.1931	26.0545	NaN	NaN	NaN	NaN	25.7487	25.9108	25.116	NaN	NaN	NaN	NaN	NaN	13	13	13	24.8	24.8	24.8	75.547	0	44.999	782340000	34	4	4	3	9	1	0	0	0	5	3	3	2	0	0	0	0	Q55736 | NHAS5_SYNY3	Q55736 | NHAS5_SYNY3	nhaS5	NHAS5_SYNY3	Na(+)/H(+) antiporter NhaS5	Na_H_Exchanger;Usp
31.2858	31.285	31.2234	31.2924	31.085	31.1082	30.9958	31.1624	30.7727	31.1913	31.1363	31.0972	30.5105	30.6332	31.149	30.4606	75	75	73	81.7	81.7	79.5	95.072	0	323.31	65019000000	1114	83	73	74	84	78	75	71	81	69	79	66	71	58	52	57	43	Q55738 | GYRA_SYNY3	Q55738 | GYRA_SYNY3	gyrA	GYRA_SYNY3	DNA gyrase subunit A	DNA_gyraseA_C;DNA_topoisoIV
27.9681	28.0029	27.6866	28.1347	27.7391	27.9817	27.775	28.2504	27.3577	27.381	27.6171	27.6636	27.6639	27.9906	28.133	27.9568	14	14	14	45.3	45.3	45.3	30.002	0	66.286	7169100000	111	7	7	10	9	8	10	7	9	6	6	5	6	5	6	4	6	Q55746 | LPXA_SYNY3	Q55746 | LPXA_SYNY3	lpxA	LPXA_SYNY3	Acyl-[acyl-carrier-protein]--UDP-N-acetylglucosamine O-acyltransferase	Acetyltransf_11;Hexapep	Lipopolysaccharide biosynthesis
26.0795	25.827	26.4454	26.3594	27.4844	27.1705	27.0408	27.7368	NaN	25.912	24.866	25.7585	24.5556	24.2134	25.1674	NaN	32	32	32	33.9	33.9	33.9	134.53	0	94.565	2894600000	133	10	5	8	10	16	15	14	25	4	5	3	4	3	2	8	1	Q55750 | MFD_SYNY3	Q55750 | MFD_SYNY3	mfd	MFD_SYNY3	Transcription-repair-coupling factor	CarD_CdnL_TRCF;DEAD;Helicase_C;TRCF	Nucleotide excision repair
31.7285	31.5946	31.418	31.7256	31.6615	31.9013	31.6421	31.9689	30.8887	31.2677	31.3189	31.1799	30.8988	31.2182	31.7235	30.9257	86	86	86	67.4	67.4	67.4	119.03	0	323.31	88934000000	1202	79	87	82	89	101	74	93	97	60	62	70	73	55	58	70	52	Q55756 | CARB_SYNY3	Q55756 | CARB_SYNY3	carB	CARB_SYNY3	Carbamoyl-phosphate synthase large chain	CPSase_L_chain;CPSase_L_D2;CPSase_L_D3;MGS
28.1481	27.8485	27.6947	27.8951	27.5782	28.0436	28.0744	28.1517	28.0507	28.0624	27.9867	27.8289	28.8357	28.8203	28.7214	28.9542	21	21	21	88.8	88.8	88.8	19.946	0	107.48	9357700000	195	14	9	12	11	10	13	12	13	12	9	10	9	14	13	19	15	Q55758 | PYRR_SYNY3	Q55758 | PYRR_SYNY3	pyrR	PYRR_SYNY3	Bifunctional protein PyrR;Pyrimidine operon regulatory protein;Uracil phosphoribosyltransferase	Pribosyltran	Pyrimidine metabolism
30.3715	30.271	29.8894	30.0938	29.5789	29.7675	29.7318	29.6085	30.4236	29.982	30.3157	30.0245	30.4879	30.3841	30.3843	30.4431	18	18	18	64.5	64.5	64.5	26.639	0	323.31	34118000000	341	19	24	25	21	18	14	19	18	24	25	23	23	23	23	17	25	Q55759 | GCH1_SYNY3	Q55759 | GCH1_SYNY3	folE	GCH1_SYNY3	GTP cyclohydrolase 1	GTP_cyclohydroI	Folate biosynthesis
27.432	27.3398	27.091	27.4728	26.7356	27.1037	26.9851	27.039	25.4376	26.7732	26.8027	26.437	26.1981	26.6527	26.9864	26.1341	14	14	14	51.2	51.2	51.2	44.707	0	153.99	4025800000	108	8	8	11	14	5	8	7	4	3	5	6	5	4	7	9	4	Q55760 | CINAL_SYNY3	Q55760 | CINAL_SYNY3	slr0427	CINAL_SYNY3	CinA-like protein	CinA;MoCF_biosynth
30.8194	30.2633	30.2523	30.3469	29.915	30.2249	30.1622	30.4897	30.4196	30.2794	30.3012	30.2719	30.8858	30.7846	31.0371	30.9135	31	31	31	92.3	92.3	92.3	24.752	0	323.31	44550000000	620	43	44	35	40	36	37	33	39	39	35	35	35	48	38	42	41	Q55766 | RPIA_SYNY3	Q55766 | RPIA_SYNY3	rpiA	RPIA_SYNY3	Ribose-5-phosphate isomerase A	Rib_5-P_isom_A	Carbon fixation in photosynthetic organisms;Pentose phosphate pathway
27.645	27.6279	27.6529	27.5941	27.681	27.7312	27.5704	27.8053	27.441	27.3828	27.5399	27.4994	27.7445	27.9045	27.7859	27.8163	16	16	16	40.1	40.1	40.1	74.272	0	252.55	6288400000	194	12	13	10	12	11	14	15	12	11	8	13	13	10	14	15	11	Q55774 | Y182_SYNY3	Q55774 | Y182_SYNY3	sll0182	Y182_SYNY3	Uncharacterized ABC transporter ATP-binding protein sll0182	ABC_membrane_2;ABC_tran	ABC transporters
30.4101	30.1897	30.1062	30.2327	30.0864	30.3077	30.1593	30.4437	30.0673	30.2026	30.2965	30.2222	30.2245	30.3691	30.4221	30.2787	31	31	31	68.1	68.1	68.1	54.008	0	323.31	37502000000	633	39	41	37	38	40	42	43	42	36	33	38	37	38	42	44	43	Q55778 | SYE_SYNY3	Q55778 | SYE_SYNY3	gltX	SYE_SYNY3	Glutamate--tRNA ligase	tRNA-synt_1c	Aminoacyl-tRNA biosynthesis;Porphyrin and chlorophyll metabolism
30.4719	29.9396	30.2293	30.1205	29.9166	30.0655	30.1857	30.0553	30.2674	29.9129	30.0338	30.3292	30.6556	30.498	30.6058	30.651	12	12	12	100	100	100	8.5576	0	182.24	37829000000	343	21	21	22	22	25	21	21	18	23	22	20	24	23	21	18	21	Q55781 | FTRV_SYNY3	Q55781 | FTRV_SYNY3	ftrV	FTRV_SYNY3	Ferredoxin-thioredoxin reductase, variable chain	FeThRed_A
29.6394	29.2679	29.2301	29.5744	29.2063	29.462	29.1015	29.673	27.7377	28.6191	28.7073	28.7697	26.5899	28.1698	28.8719	27.6293	52	52	52	56.1	56.1	56.1	132.54	0	323.31	15809000000	497	41	39	39	47	43	47	45	43	10	26	29	23	8	17	28	12	Q55786 | METH_SYNY3	Q55786 | METH_SYNY3	metH	METH_SYNY3	Methionine synthase	B12-binding;B12-binding_2;Met_synt_B12;Pterin_bind;S-methyl_trans	Cysteine and methionine metabolism;One carbon pool by folate;Selenocompound metabolism
24.6649	24.6971	24.9884	24.715	24.6458	24.8164	24.7956	24.4676	24.9099	24.1525	24.8478	24.9913	24.7863	24.7314	24.9878	24.777	13	13	13	45.8	45.8	45.8	28.79	0	32.44	864290000	81	5	4	5	7	2	6	5	6	5	4	6	6	5	4	6	5	Q55787 | RSMG_SYNY3	Q55787 | RSMG_SYNY3	rsmG	RSMG_SYNY3	Ribosomal RNA small subunit methyltransferase G	GidB
28.204	28.0732	27.6303	28.1479	27.6315	28.0126	27.6496	27.8926	26.3958	27.2813	27.2931	27.0133	NaN	26.8593	27.1402	NaN	24	24	24	57.3	57.3	57.3	52.795	0	323.31	5522200000	182	20	18	12	20	12	18	12	17	5	9	8	6	4	8	9	4	Q55790 | Y074_SYNY3	Q55790 | Y074_SYNY3	slr0074	Y074_SYNY3	UPF0051 protein slr0074	UPF0051
29.6675	29.5498	29.4276	29.5986	29.2144	29.4128	29.2836	29.3806	29.4058	29.2916	29.3313	29.3049	29.4693	29.5905	29.5075	29.5666	26	26	26	83.2	83.2	83.2	28.419	0	323.31	21705000000	365	27	26	27	24	22	20	24	22	24	19	19	25	23	23	19	21	Q55791 | Y075_SYNY3	Q55791 | Y075_SYNY3	slr0075	Y075_SYNY3	Probable ATP-dependent transporter slr0075	ABC_tran
28.3402	28.2596	28.1924	28.2132	27.9317	28.1907	27.858	28.1406	27.4499	27.7943	27.8012	27.5748	26.7095	27.6103	27.6048	27.4217	19	19	19	54.5	54.5	54.5	50.001	0	201.63	7369100000	217	18	17	15	14	17	13	13	17	11	15	13	9	6	13	13	13	Q55792 | Y076_SYNY3	Q55792 | Y076_SYNY3	slr0076	Y076_SYNY3	UPF0051 protein slr0076	UPF0051
26.6984	26.8834	26.9027	26.7581	26.5689	27.0834	26.5803	26.7174	26.0493	26.4676	26.6512	26.7824	25.7176	26.2547	26.1376	25.8511	13	13	13	44.3	44.3	44.3	46.411	0	132.3	2906100000	121	9	7	9	9	9	13	8	9	4	5	9	9	5	7	4	5	Q55793 | CSD_SYNY3	Q55793 | CSD_SYNY3	csd	CSD_SYNY3	Probable cysteine desulfurase	Aminotran_5	Selenocompound metabolism;Thiamine metabolism
29.0945	28.7651	28.7408	28.8932	28.6433	28.8254	28.7078	28.835	28.6075	28.5285	28.5582	28.8001	28.5966	28.5956	28.6528	28.5618	26	26	26	75.5	75.5	75.5	44.626	0	208.89	12957000000	352	20	26	29	20	25	23	24	25	20	23	22	19	16	23	19	18	Q55794 | ARSA_SYNY3	Q55794 | ARSA_SYNY3	sll0086	ARSA_SYNY3	Putative arsenical pump-driving ATPase	ArsA_ATPase
24.2811	25.001	24.5859	NaN	24.7059	25.0763	24.7837	24.5799	NaN	NaN	24.2812	NaN	NaN	NaN	24.0569	NaN	4	4	4	34	34	34	21.137	0	79.381	486730000	27	2	4	2	1	2	3	2	3	1	1	2	1	1	0	2	0	Q55797 | GMHA_SYNY3	Q55797 | GMHA_SYNY3	gmhA	GMHA_SYNY3	Phosphoheptose isomerase	SIS_2	Lipopolysaccharide biosynthesis
25.0198	25.3544	NaN	NaN	24.9583	25.5191	24.7838	25.0573	24.7165	NaN	25.0104	NaN	NaN	24.9495	24.8972	NaN	4	4	4	53.5	53.5	53.5	14.537	0	17.853	685900000	27	4	2	1	0	3	3	2	3	2	1	2	0	0	2	1	1	Q55798 | QUED_SYNY3	Q55798 | QUED_SYNY3	queD	QUED_SYNY3	6-carboxy-5,6,7,8-tetrahydropterin synthase	PTPS	Folate biosynthesis
25.957	25.86	25.6835	25.9224	25.2027	26.1291	25.7759	25.907	NaN	24.1627	NaN	NaN	NaN	NaN	24.8284	24.6429	4	4	4	37.5	37.5	37.5	17.856	0	174.02	1169700000	37	3	3	3	4	2	3	5	3	1	2	1	1	1	1	2	2	Q55801 | RNH_SYNY3	Q55801 | RNH_SYNY3	rnhA	RNH_SYNY3	Ribonuclease HI	RNase_H	DNA replication
28.3537	28.1933	28.0678	28.2962	28.0833	28.2174	28.0488	28.3594	27.0904	27.3971	27.5122	27.3397	27.0287	27.2076	27.3668	27.0111	20	20	20	62.8	62.8	62.8	49.362	0	174.85	7692800000	227	17	18	17	21	17	16	18	19	5	11	14	16	8	10	11	9	Q55803 | RIMO_SYNY3	Q55803 | RIMO_SYNY3	rimO	RIMO_SYNY3	Ribosomal protein S12 methylthiotransferase RimO	Radical_SAM;TRAM;UPF0004
28.8987	28.6272	28.4734	28.8124	28.6093	28.8261	28.7895	28.8732	27.5247	27.4897	27.5667	27.7484	27.2066	27.1664	27.2931	27.0819	28	28	28	56.5	56.5	56.5	55.119	0	198.8	9747000000	247	23	19	22	22	20	23	19	23	10	8	13	9	7	8	11	10	Q55804 | CRHR_SYNY3	Q55804 | CRHR_SYNY3	deaD	Q55804_SYNY3		DEAD;Helicase_C	RNA degradation
27.3524	27.4525	27.2278	27.4923	27.1353	27.6076	27.1135	27.4579	27.0624	27.0637	27.3929	27.3225	27.3452	27.6464	27.4857	27.5121	6	6	6	32.9	32.9	32.9	22.497	0	35.055	5038300000	73	3	4	7	5	6	3	5	5	6	4	5	7	3	4	3	3	Q55805 | HIS5_SYNY3	Q55805 | HIS5_SYNY3	hisH	HIS5_SYNY3	Imidazole glycerol phosphate synthase subunit HisH	GATase	Histidine metabolism
30.8005	30.577	30.3612	30.6112	30.1712	30.3092	30.1747	30.4525	30.2859	30.2293	30.2596	30.3051	30.1969	30.3398	30.5268	30.2803	46	46	46	73.8	73.8	73.8	68.872	0	323.31	41441000000	681	49	49	46	46	47	40	43	47	40	42	42	44	40	31	39	36	Q55806 | SYT_SYNY3	Q55806 | SYT_SYNY3	thrS	SYT_SYNY3	Threonine--tRNA ligase	HGTP_anticodon;tRNA_SAD;tRNA-synt_2b	Aminoacyl-tRNA biosynthesis
24.4973	24.4038	NaN	24.1823	NaN	24.1148	NaN	23.9683	NaN	NaN	24.6389	NaN	NaN	24.8624	24.9171	24.9872	5	5	5	52	52	52	11.657	0	15.555	475320000	35	2	2	2	3	0	3	1	2	2	2	3	0	1	3	5	4	Q55819 | KABL2_SYNY3	Q55819 | KABL2_SYNY3	sll0486	KABL2_SYNY3	KaiB-like protein 2	KaiB
28.4635	28.1437	27.9929	27.9971	28.0631	27.8919	28.0902	28.2485	27.9916	27.683	28.1788	28.5638	28.4338	28.4687	28.4996	28.292	17	17	17	56.1	56.1	56.1	37.633	0	323.31	9327800000	187	12	14	12	8	11	10	12	13	11	9	14	9	11	13	16	12	Q55823 | YC66L_SYNY3	Q55823 | YC66L_SYNY3	slr0503	YC66L_SYNY3	Ycf66-like protein	Ycf66_N
30.876	30.8331	31.1012	30.8829	31.1684	31.0019	31.088	30.7961	30.8835	30.9532	30.8138	31.2385	30.4471	30.6057	30.8815	30.4871	35	35	35	67.2	67.2	67.2	45.087	0	323.31	57528000000	618	32	40	42	40	40	37	41	42	40	39	41	48	39	36	26	35	Q55828 | DAPAT_SYNY3	Q55828 | DAPAT_SYNY3	dapL	DAPAT_SYNY3	LL-diaminopimelate aminotransferase	Aminotran_1_2	Lysine biosynthesis
30.5863	30.5485	30.3807	30.487	30.3882	30.5907	30.4104	30.391	30.7981	30.738	30.8018	30.6269	31.0113	31.1669	31.0646	31.1483	33	33	33	87	87	87	38.155	0	323.31	50658000000	563	31	30	34	36	35	36	33	32	43	36	33	37	43	35	30	39	Q55835 | FUTA2_SYNY3	Q55835 | FUTA2_SYNY3	futA2	FUTA2_SYNY3	Iron uptake protein A2		ABC transporters
24.7928	NaN	NaN	25.1665	NaN	NaN	NaN	24.6978	NaN	NaN	24.4922	NaN	25.8983	25.1035	NaN	26.1198	10	10	10	82.5	82.5	82.5	17.867	0	101.16	882060000	38	1	1	2	2	2	2	1	2	2	1	3	3	7	4	2	3	Q55837 | Y516_SYNY3	Q55837 | Y516_SYNY3	slr0516	Y516_SYNY3	Uncharacterized protein slr0516	Pentapeptide
27.1125	26.7936	26.8911	27.0829	27.0811	27.3763	26.8767	27.1554	26.9265	26.7468	26.8977	26.5948	26.9037	27.2551	27.029	27.2028	1	1	1	33	33	33	10.862	0	120.91	3947600000	39	2	2	2	3	2	3	2	3	2	2	3	2	2	4	3	2	Q55842 | PURS_SYNY3	Q55842 | PURS_SYNY3	purS	PURS_SYNY3	Phosphoribosylformylglycinamidine synthase subunit PurS	PurS	Purine metabolism
28.8734	28.8609	28.9156	28.9755	29.0166	29.0902	28.882	28.7867	28.4377	28.7203	28.6797	28.6774	28.4648	28.4591	28.7403	28.2243	11	11	11	70.5	70.5	70.5	24.428	0	278.99	13722000000	177	11	12	11	11	10	9	11	17	9	10	9	16	8	10	12	11	Q55843 | PURQ_SYNY3	Q55843 | PURQ_SYNY3	purQ	PURQ_SYNY3	Phosphoribosylformylglycinamidine synthase subunit PurQ		Purine metabolism
29.2983	29.079	28.9387	29.2522	29.0486	29.1064	28.9929	29.1547	28.2655	28.4323	28.4906	28.7196	28.4477	28.5093	28.6432	28.4163	21	21	21	63.4	63.4	63.4	36.395	0	268.71	14731000000	304	25	20	21	25	21	19	21	23	14	14	16	20	18	15	17	15	Q55848 | KPRS_SYNY3	Q55848 | KPRS_SYNY3	prs	KPRS_SYNY3	Ribose-phosphate pyrophosphokinase	Pribosyl_synth;Pribosyltran_N	Pentose phosphate pathway;Purine metabolism
24.5816	NaN	NaN	NaN	NaN	NaN	NaN	NaN	NaN	NaN	24.3111	NaN	NaN	24.8801	NaN	24.7017	4	4	4	32.5	32.5	32.5	25.805	0	15.661	389450000	20	3	1	0	1	0	1	1	1	1	1	2	1	1	2	2	2	Q55849 | BIOD_SYNY3	Q55849 | BIOD_SYNY3	bioD	BIOD_SYNY3	ATP-dependent dethiobiotin synthetase BioD		Biotin metabolism
27.6771	27.5962	27.2637	27.633	27.4848	27.7968	27.3523	27.7553	27.2209	27.3033	27.6407	27.2734	27.1717	27.6409	27.775	27.4753	17	17	16	59	59	57.1	41.186	0	126.63	5579000000	186	12	11	12	11	12	12	14	11	11	10	11	13	11	12	12	11	Q55850 | QUEA_SYNY3	Q55850 | QUEA_SYNY3	queA	QUEA_SYNY3	S-adenosylmethionine:tRNA ribosyltransferase-isomerase	Queuosine_synth
28.502	28.3397	28.1649	28.3818	28.3217	28.4972	28.2103	28.5641	27.5766	27.7565	27.9028	27.6794	27.8933	28.2184	28.3232	27.9888	18	18	18	60.6	60.6	60.6	37.712	0	144.85	8977600000	247	16	17	17	15	17	15	17	16	14	14	16	13	14	15	17	14	Q55855 | GLK_SYNY3	Q55855 | GLK_SYNY3	glk	GLK_SYNY3	Glucokinase	Glucokinase	Amino sugar and nucleotide sugar metabolism;Butirosin and neomycin biosynthesis;Galactose metabolism;Glycolysis / Gluconeogenesis;Starch and sucrose metabolism;Streptomycin biosynthesis
NaN	NaN	NaN	NaN	23.9232	NaN	NaN	NaN	NaN	NaN	NaN	NaN	NaN	NaN	NaN	NaN	7	7	7	26.3	26.3	26.3	54.813	0	16.345	262450000	10	1	0	1	0	2	0	1	3	0	0	0	1	0	1	0	0	Q55860 | COBQ_SYNY3	Q55860 | COBQ_SYNY3	cobQ	COBQ_SYNY3	Cobyric acid synthase	CbiA;GATase_3	Porphyrin and chlorophyll metabolism
28.6485	28.347	28.4953	28.5931	28.7773	28.9313	28.7747	28.8052	28.0875	28.216	28.3093	28.4429	28.477	28.6979	28.8998	28.5917	24	24	24	68.5	68.5	68.5	53.104	0	234.97	11809000000	326	19	17	18	22	24	27	21	22	21	16	14	22	17	22	22	22	Q55863 | KPYK1_SYNY3	Q55863 | KPYK1_SYNY3	pyk1	KPYK1_SYNY3	Pyruvate kinase 1	PK;PK_C	Carbon fixation in photosynthetic organisms;Glycolysis / Gluconeogenesis;Purine metabolism;Pyruvate metabolism;Type II diabetes mellitus
29.8829	29.9578	29.5504	29.6908	29.3033	29.2712	29.3636	29.5206	29.4071	29.3926	29.443	29.2941	29.272	29.3446	29.604	29.439	22	22	22	61	61	61	45.849	0	323.31	22274000000	344	26	25	25	22	21	21	22	27	22	27	21	18	17	15	15	20	Q55874 | Y103_SYNY3	Q55874 | Y103_SYNY3	sll0103	Y103_SYNY3	Uncharacterized protein sll0103	VWA
26.9141	26.2338	26.0536	26.4993	26.0784	25.9422	26.0321	26.296	24.6001	NaN	25.5444	24.4726	NaN	NaN	24.0902	NaN	11	11	11	57.4	57.4	57.4	38.856	0	89.116	1573300000	68	11	7	6	7	8	5	6	7	2	1	4	2	0	0	2	0	Q55880 | RLMN_SYNY3	Q55880 | RLMN_SYNY3	rlmN	RLMN_SYNY3	Probable dual-specificity RNA methyltransferase RlmN	Radical_SAM
NaN	NaN	23.4783	NaN	NaN	NaN	NaN	NaN	NaN	NaN	NaN	NaN	NaN	NaN	NaN	NaN	4	4	4	8.8	8.8	8.8	64.99	0	5.4892	88166000	6	2	0	2	0	0	0	0	1	1	0	0	0	0	0	0	0	Q55884 | Y095_SYNY3	Q55884 | Y095_SYNY3	sll0095	Y095_SYNY3	Uncharacterized protein sll0095	ABC1
27.368	27.2546	27.0932	27.4513	27.1747	27.6636	27.1584	27.4934	26.6308	26.9923	27.3859	26.4644	27.0704	27.3289	27.6308	27.0607	7	7	7	23	23	23	28.129	0	77.955	4548500000	79	3	5	8	5	7	6	5	5	5	5	4	7	3	5	3	3	Q55891 | PCYA_SYNY3	Q55891 | PCYA_SYNY3	pcyA	PCYA_SYNY3	Phycocyanobilin:ferredoxin oxidoreductase	Fe_bilin_red	Porphyrin and chlorophyll metabolism
29.4864	29.2432	28.973	29.4137	28.9358	29.3076	29.0377	29.4172	28.0659	28.0174	28.5862	28.3444	28.0477	28.2713	28.6379	27.9922	32	32	32	68.2	68.2	68.2	51.137	0	323.31	14838000000	336	37	33	20	28	17	32	26	34	12	14	15	11	11	16	21	9	Q55894 | THIC_SYNY3	Q55894 | THIC_SYNY3	thiC	THIC_SYNY3	Phosphomethylpyrimidine synthase	ThiC	Thiamine metabolism
27.0297	26.6115	26.7486	26.8175	26.6458	26.7058	26.599	26.6239	26.657	26.7264	26.962	26.8204	26.4423	26.6633	26.6047	25.7488	25	25	25	43.5	43.5	43.5	82.606	0	261	3238400000	204	19	11	13	22	15	13	11	14	10	9	14	9	9	13	16	6	Q55898 | PPK1_SYNY3	Q55898 | PPK1_SYNY3	ppk	PPK_SYNY3	Polyphosphate kinase	PP_kinase;PP_kinase_C;PP_kinase_N	Oxidative phosphorylation;RNA degradation
27.1446	27.0559	27.2338	27.4251	27.2925	27.3197	27.2831	27.305	27.17	26.9906	27.1811	27.4956	28.0378	27.7956	27.5751	27.9178	10	10	10	75.3	75.3	75.3	11.239	0	49.505	5491700000	114	11	6	6	6	6	4	7	7	5	5	7	6	11	10	8	9	Q55899 | MINE_SYNY3	Q55899 | MINE_SYNY3	minE	MINE_SYNY3	Putative cell division topological specificity factor	MinE
29.7861	29.6244	29.7388	29.7518	29.8221	29.8309	29.9604	29.8419	29.8597	29.7727	29.7654	29.8194	30.1054	30.0092	29.9673	29.9525	24	24	24	80.5	80.5	80.5	29.047	0	323.31	28191000000	439	26	25	28	27	24	24	29	29	28	27	24	27	32	29	30	30	Q55900 | MIND_SYNY3	Q55900 | MIND_SYNY3	minD	MIND_SYNY3	Septum site-determining protein MinD	CbiA
27.4916	27.1567	27.4626	27.4494	27.3099	27.4815	27.3724	27.354	27.2925	27.1016	27.2362	27.7001	27.6441	27.4768	27.3283	27.4535	11	11	11	70	70	70	26.841	0	162.5	5157100000	100	6	8	4	5	7	6	7	7	6	6	7	5	9	6	6	5	Q55901 | MINC_SYNY3	Q55901 | MINC_SYNY3	minC	MINC_SYNY3	Probable septum site-determining protein MinC	MinC_C
27.2097	27.2255	27.3031	27.2634	27.7774	28.0908	27.7059	27.8094	24.0474	26.1692	26.4343	25.8525	24.1015	25.2517	26.5317	NaN	29	29	29	43.5	43.5	43.5	89.928	0	255.41	3788700000	185	18	14	15	18	16	23	20	21	2	5	7	5	4	6	10	1	Q55905 | PPSA_SYNY3	Q55905 | PPSA_SYNY3	ppsA	PPSA_SYNY3	Phosphoenolpyruvate synthase	PEP-utilizers;PEP-utilizers_C;PPDK_N	Carbon fixation pathways in prokaryotes;Methane metabolism;Pyruvate metabolism
24.6175	24.3361	NaN	24.512	NaN	24.1044	NaN	24.3312	NaN	NaN	24.5658	24.5579	24.7753	NaN	NaN	24.995	7	7	7	57.9	57.9	57.9	19.788	0	13.533	560430000	32	2	3	0	3	1	3	2	3	1	0	4	2	2	1	1	4	Q55911 | YC52L_SYNY3	Q55911 | YC52L_SYNY3	sll0286	YC52L_SYNY3	Uncharacterized N-acetyltransferase ycf52-like	Acetyltransf_1
28.6436	29.0291	25.9171	32.601	31.7739	30.4213	31.5057	32.8633	22.764	26.6672	27.2684	26.8823	25.4335	26.0722	28.4514	NaN	37	37	37	42.5	42.5	42.5	110.29	0	124.6	47645000000	162	13	10	6	15	15	20	19	26	1	5	5	4	4	6	12	1	Q55971 | DPO1_SYNY3	Q55971 | DPO1_SYNY3	polA	DPO1_SYNY3	DNA polymerase I	5_3_exonuc;5_3_exonuc_N;DNA_pol_A;DNA_pol_A_exo1	Base excision repair;DNA replication;Homologous recombination;Nucleotide excision repair;Purine metabolism;Pyrimidine metabolism
26.3284	25.9061	26.3422	26.2594	26.0704	26.1642	26.3367	26.0882	26.5879	26.2295	26.191	26.2913	26.2362	26.4791	26.1874	26.5581	8	8	8	60.6	60.6	60.6	15.94	0	49.952	2254700000	72	2	4	5	5	7	4	5	4	7	5	5	4	3	5	3	4	Q55978 | QUEF_SYNY3	Q55978 | QUEF_SYNY3	queF	QUEF_SYNY3	NADPH-dependent 7-cyano-7-deazaguanine reductase	QueF
26.9287	26.8578	26.6614	27.0823	26.4002	26.6232	26.4373	26.6674	26.2838	26.4416	26.4872	26.6399	26.086	26.0856	26.4008	25.8645	13	13	13	61.3	61.3	61.3	37.224	0	85.356	2854600000	170	11	12	14	14	16	11	13	12	9	10	11	8	6	9	8	6	Q55982 | PDXA_SYNY3	Q55982 | PDXA_SYNY3	pdxA	PDXA_SYNY3	4-hydroxythreonine-4-phosphate dehydrogenase	PdxA	Vitamin B6 metabolism
NaN	NaN	NaN	NaN	NaN	NaN	NaN	NaN	NaN	NaN	NaN	NaN	25.8799	NaN	NaN	NaN	5	5	5	18.7	18.7	18.7	41.498	0	5.9674	290350000	17	1	1	1	0	0	1	0	1	2	1	1	1	3	2	1	1	Q55983 | TGT_SYNY3	Q55983 | TGT_SYNY3	tgt	TGT_SYNY3	Queuine tRNA-ribosyltransferase	TGT
26.0328	25.6204	25.8492	26.1396	25.8087	25.8659	25.6509	26.2141	25.374	25.4658	25.608	25.7368	25.5972	25.4221	25.6012	25.1515	15	15	15	53.4	53.4	53.4	41.759	0	53.336	1747300000	118	12	8	6	12	7	10	6	13	3	5	7	4	5	5	9	6	Q55988 | PFKA2_SYNY3	Q55988 | PFKA2_SYNY3	pfkA2	PFKA2_SYNY3	ATP-dependent 6-phosphofructokinase 2	PFK	Fructose and mannose metabolism;Galactose metabolism;Glycolysis / Gluconeogenesis;Methane metabolism;Pentose phosphate pathway
24.6531	24.2337	24.1364	23.9134	24.1649	24.0202	24.2938	24.4236	NaN	NaN	NaN	NaN	NaN	NaN	NaN	NaN	9	4	4	74.3	61.4	61.4	10.962	0	81.659	367610000	29	4	3	2	2	2	4	3	2	1	1	1	0	0	1	2	1	Q57014 | RBPA_SYNY3	Q57014 | RBPA_SYNY3	rbpA	RBPA_SYNY3	Putative RNA-binding protein RbpA	RRM_1
31.3422	31.8918	31.0449	30.8481	30.8984	29.897	30.565	31.2189	31.846	31.434	30.8127	31.0033	30.8015	30.8717	31.2199	30.6273	16	16	16	56.3	56.3	56.3	25.054	0	323.31	66734000000	452	30	37	29	31	31	26	21	30	33	33	23	34	21	16	28	29	Q57038 | CYB6_SYNY3	Q57038 | CYB6_SYNY3	petB	CYB6_SYNY3	Cytochrome b6	Cytochrom_B_N_2	Photosynthesis
NaN	NaN	NaN	NaN	NaN	NaN	NaN	21.4671	NaN	NaN	NaN	NaN	NaN	NaN	NaN	NaN	2	2	2	7.7	7.7	7.7	25.549	0.0009311	2.7552	5522000	3	0	1	0	0	0	0	0	1	0	0	0	0	0	1	0	0	Q57208 | Y014_SYNY3	Q57208 | Y014_SYNY3	slr0014	Y014_SYNY3	Uncharacterized protein slr0014	MgtC
26.5963	26.2389	25.7298	26.5032	26.2518	26.6326	26.32	26.5496	26.4706	26.5556	26.712	26.4486	27.1267	27.3654	27.1913	27.2206	20	20	20	68	68	68	43.468	0	146	3089600000	149	9	6	5	7	10	10	10	7	11	8	8	8	11	14	14	11	Q57310 | LPXB_SYNY3	Q57310 | LPXB_SYNY3	lpxB	LPXB_SYNY3	Lipid-A-disaccharide synthase	LpxB	Lipopolysaccharide biosynthesis
NaN	NaN	NaN	NaN	NaN	NaN	NaN	NaN	22.524	NaN	NaN	NaN	NaN	NaN	NaN	NaN	3	3	3	11.9	11.9	11.9	40.053	0	4.057	29930000	2	0	1	0	0	0	0	0	0	0	0	0	0	0	1	0	0	Q57396 | RUVB_SYNY3	Q57396 | RUVB_SYNY3	ruvB	RUVB_SYNY3	Holliday junction ATP-dependent DNA helicase RuvB	AAA;RuvB_C;RuvB_N	Homologous recombination
28.8742	28.3991	28.1701	28.5647	28.0927	28.4682	28.1399	28.4251	28.0739	28.1422	28.4167	28.2435	28.2331	28.6688	28.9284	28.6829	20	20	20	64.7	64.7	64.7	36.396	0	144.9	10709000000	278	16	22	20	19	14	19	19	21	19	14	16	15	14	17	18	15	Q57417 | ACCD_SYNY3	Q57417 | ACCD_SYNY3	accD	ACCD_SYNY3	Acetyl-coenzyme A carboxylase carboxyl transferase subunit beta	Carboxyl_trans	Carbon fixation pathways in prokaryotes;Fatty acid biosynthesis;Propanoate metabolism;Pyruvate metabolism;Tetracycline biosynthesis
29.7888	29.6558	29.682	29.8004	29.5703	29.7742	29.6102	29.6423	29.2844	29.4653	29.5554	29.521	29.3788	29.5278	29.655	29.4166	24	24	24	77.4	77.4	77.4	47.046	0	323.31	24024000000	429	28	27	27	31	29	26	31	30	23	29	26	26	28	21	25	22	Q59975 | AROA_SYNY3	Q59975 | AROA_SYNY3	aroA	AROA_SYNY3	3-phosphoshikimate 1-carboxyvinyltransferase	EPSP_synthase	Phenylalanine, tyrosine and tryptophan biosynthesis
29.778	29.4199	29.4782	29.7021	29.447	29.5268	29.3245	29.559	29.3366	29.2789	29.4747	29.5047	29.2353	29.3885	29.3293	29.2493	22	22	22	57.4	57.4	57.4	44.83	0	217.77	21834000000	400	28	31	26	33	24	27	23	30	27	24	21	21	25	16	24	20	Q59977 | CISY_SYNY3	Q59977 | CISY_SYNY3	gltA	CISY_SYNY3	Citrate synthase	Citrate_synt	Citrate cycle (TCA cycle);Glyoxylate and dicarboxylate metabolism
29.3522	29.6295	29.2313	29.1848	28.882	29.2808	29.5321	29.2498	29.4838	29.1676	29.771	28.9772	30.6146	29.9771	29.796	30.515	25	25	25	74.3	74.3	74.3	27.567	0	323.31	23790000000	390	23	31	23	19	20	24	27	23	27	26	26	13	34	22	22	30	Q59978 | GRPE_SYNY3	Q59978 | GRPE_SYNY3	grpE	GRPE_SYNY3	Protein GrpE	GrpE
32.0063	31.7745	31.5479	31.8999	31.3096	31.8058	31.4443	31.6944	31.761	31.663	31.9602	31.7785	31.9054	32.1461	32.0123	32.1549	30	30	30	61.8	61.8	61.8	36.061	0	323.31	111860000000	763	47	47	50	46	41	40	49	47	54	48	47	51	54	46	44	52	Q59987 | POR_SYNY3	Q59987 | POR_SYNY3	por	POR_SYNY3	Light-dependent protochlorophyllide reductase	adh_short	Porphyrin and chlorophyll metabolism
26.4855	26.3991	26.349	26.3294	26.4201	26.4536	26.3528	26.3539	26.2832	26.5761	26.45	26.7475	26.0199	26.3809	26.6338	26.4794	10	10	10	60.8	60.8	60.8	21.524	0	40.175	2652300000	103	8	7	6	7	6	8	6	8	3	6	7	4	6	9	6	6	Q59989 | PTH_SYNY3	Q59989 | PTH_SYNY3	pth	PTH_SYNY3	Peptidyl-tRNA hydrolase	Pept_tRNA_hydro
30.3779	30.4157	30.388	30.4575	30.1039	30.3101	30.1185	30.2072	30.1354	30.1958	30.3859	30.238	30.0897	30.0351	30.1957	30.0212	29	29	29	67.2	67.2	67.2	45.07	0	323.31	37047000000	505	31	32	30	34	32	27	34	35	32	33	35	31	31	28	29	31	Q59992 | TRPB_SYNY3	Q59992 | TRPB_SYNY3	trpB	TRPB_SYNY3	Tryptophan synthase beta chain	PALP	Glycine, serine and threonine metabolism;Phenylalanine, tyrosine and tryptophan biosynthesis
29.3712	28.9998	29.1538	28.8525	28.8111	28.8136	29.194	29.1061	28.9439	29.1581	28.9063	28.7782	29.0964	29.0936	29.5678	29.1032	11	10	10	54.9	51.8	51.8	24.823	0	294.31	16420000000	158	12	9	10	11	8	7	8	12	9	8	10	10	10	12	12	10	Q59993 | CLPP2_SYNY3	Q59993 | CLPP2_SYNY3	clpP2	CLPP2_SYNY3	ATP-dependent Clp protease proteolytic subunit 2	CLP_protease	Cell cycle - Caulobacter
30.5187	30.4196	30.1341	30.3599	30.13	30.1228	29.9978	30.0721	30.5593	30.5419	30.5514	30.6038	30.5931	30.5623	30.5965	30.5475	13	13	13	45.9	45.9	45.9	26.158	0	323.31	41597000000	273	18	21	18	19	19	13	15	18	18	19	18	16	14	17	14	16	Q59994 | TPIS_SYNY3	Q59994 | TPIS_SYNY3	tpiA	TPIS_SYNY3	Triosephosphate isomerase	TIM	Carbon fixation in photosynthetic organisms;Fructose and mannose metabolism;Glycolysis / Gluconeogenesis;Inositol phosphate metabolism
NaN	NaN	NaN	NaN	NaN	24.5667	24.6628	24.8832	25.0825	24.8816	25.2613	25.0628	25.8313	25.3269	25.0762	25.8578	16	16	16	45	45	45	46.581	0	63.037	754660000	58	0	2	1	1	0	3	4	1	6	2	6	3	7	6	6	10	Q59996 | RPSC_SYNY3	Q59996 | RPSC_SYNY3	sigC	RPSC_SYNY3	Probable RNA polymerase sigma-C factor	Sigma70_r1_2;Sigma70_r2;Sigma70_r3;Sigma70_r4	RNA polymerase;Vibrio cholerae pathogenic cycle
26.5986	25.113	25.3081	25.902	25.1679	24.9389	25.0735	24.8572	25.6074	25.1696	25.7422	26.3737	26.5986	26.313	26.7367	26.2838	3	3	3	35.7	35.7	35.7	15.558	0	27.562	1920300000	74	5	5	3	5	4	4	3	5	5	4	5	4	5	6	7	4	Q6YRW7 | ARSI2_SYNY3;Q6ZEM6 | ARSI1_SYNY3	Q6YRW7 | ARSI2_SYNY3;Q6ZEM6 | ARSI1_SYNY3	arsI1	ARSI1_SYNY3	Arsenate reductase ArsI1	ArsC
NaN	NaN	24.6379	25.2948	25.0421	25.1311	24.8205	25.1643	24.6846	NaN	NaN	NaN	NaN	24.9628	25.0773	24.7918	4	4	4	14.3	14.3	14.3	40.755	0	20.363	787780000	31	1	2	3	2	2	2	2	2	2	1	3	0	2	3	2	2	Q79EE4 | GGTA_SYNY3	Q79EE4 | GGTA_SYNY3	ggtA	Q79EE4_SYNY3		ABC_tran;TOBE_2	ABC transporters
24.5448	24.1806	24.5087	24.3955	NaN	NaN	NaN	24.0954	NaN	NaN	NaN	24.7653	NaN	25.0662	24.3176	24.7137	6	6	6	12	12	12	96.682	0	61.23	507380000	28	2	2	2	1	0	1	1	5	0	0	0	2	1	3	4	4	O06944 | O06944_SYNY3	O06944 | O06944_SYNY3	sll0737	O06944_SYNY3		Wzy_C
25.3914	24.8202	NaN	25.2945	25.2433	NaN	NaN	25.3017	25.8539	25.6487	24.763	25.113	25.3615	25.3906	25.718	25.622	4	4	4	54.6	54.6	54.6	10.632	0	30.937	1223800000	34	3	2	1	3	2	1	1	3	2	2	3	2	2	2	3	2	P72570 | P72570_SYNY3	P72570 | P72570_SYNY3	ssl0788	P72570_SYNY3		DUF4335
26.0059	25.9508	25.5543	26.02	25.6378	25.7894	25.7205	25.7605	26.0425	25.8365	26.2226	25.8842	26.0024	26.1046	26.1117	26.1482	2	2	2	27.3	27.3	27.3	10.584	0	15.722	1862800000	32	2	2	2	2	2	2	2	2	2	2	2	2	2	2	2	2	P72571 | P72571_SYNY3	P72571 | P72571_SYNY3	ssl0787	P72571_SYNY3		DUF4335
NaN	NaN	23.6922	NaN	NaN	NaN	NaN	NaN	NaN	NaN	NaN	NaN	NaN	24.1861	NaN	NaN	3	3	3	66.2	66.2	66.2	7.8938	0	14.793	218000000	16	0	1	1	1	1	2	2	0	0	1	1	1	1	2	1	1	P72573 | P72573_SYNY3	P72573 | P72573_SYNY3	ycf40	P72573_SYNY3		ThiS	Sulfur relay system
30.8686	30.8484	30.7474	30.9061	30.5301	30.7577	30.6481	30.8239	30.8419	30.7343	30.9354	31.1823	31.1895	31.2741	31.2652	31.2505	10	10	10	53.8	53.8	53.8	18.297	0	146.71	61630000000	115	6	6	8	6	8	7	7	5	8	8	6	10	8	7	8	7	P72582 | P72582_SYNY3	P72582 | P72582_SYNY3	slr0613	P72582_SYNY3
31.3262	31.4764	31.2665	31.3413	31.3671	31.5947	31.4	31.517	31.0985	31.186	31.4191	31.266	31.2655	31.408	31.3949	31.2527	31	31	31	79.5	79.5	79.5	34.719	0	323.31	79857000000	655	38	38	51	36	49	36	45	44	41	45	39	46	37	34	39	37	P72585 | P72585_SYNY3	P72585 | P72585_SYNY3	fcl	P72585_SYNY3	GDP-L-fucose synthase	Epimerase	Amino sugar and nucleotide sugar metabolism;Fructose and mannose metabolism
32.3157	32.4351	32.3041	32.372	32.5208	32.4542	32.2839	32.3257	32.4109	32.4947	32.5258	32.4378	32.3676	32.4608	32.4544	32.265	46	46	46	91.7	91.7	91.7	41.333	0	323.31	164800000000	1214	66	73	85	79	84	64	81	73	84	83	74	83	76	65	71	73	P72586 | P72586_SYNY3	P72586 | P72586_SYNY3	rfbD	P72586_SYNY3	GDP-mannose 4,6-dehydratase	Epimerase	Amino sugar and nucleotide sugar metabolism;Fructose and mannose metabolism
25.9376	25.6122	25.4675	25.2094	NaN	25.5908	24.5176	25.7059	24.9882	25.7217	25.1409	NaN	25.233	25.7135	25.861	25.5486	7	7	7	40.1	40.1	40.1	23.093	0	27.721	1263600000	39	2	4	1	3	1	2	2	4	2	2	3	0	1	3	5	4	P72589 | P72589_SYNY3	P72589 | P72589_SYNY3	slr1315	P72589_SYNY3		Uma2
NaN	NaN	NaN	NaN	NaN	22.7641	NaN	NaN	NaN	NaN	NaN	NaN	NaN	NaN	NaN	NaN	4	4	4	26.7	26.7	26.7	34.867	0	20.131	84818000	9	1	0	1	1	0	2	0	0	0	0	0	0	1	1	1	1	P72593 | P72593_SYNY3	P72593 | P72593_SYNY3	fecB	P72593_SYNY3		Peripla_BP_2	ABC transporters
NaN	NaN	NaN	24.3422	NaN	NaN	NaN	NaN	NaN	NaN	24.4306	NaN	25.1569	25.0056	24.4258	24.7196	5	5	5	19.6	19.6	19.6	34.027	0	38.721	344020000	15	0	0	0	2	0	1	0	1	0	0	1	1	1	4	2	2	P72611 | P72611_SYNY3	P72611 | P72611_SYNY3	fecB	P72611_SYNY3		Peripla_BP_2	ABC transporters
NaN	NaN	NaN	NaN	NaN	NaN	NaN	NaN	NaN	NaN	NaN	NaN	NaN	NaN	22.8541	NaN	4	4	4	54.9	54.9	54.9	12.991	0	6.0004	59777000	5	0	0	0	0	0	1	0	0	0	0	0	0	1	0	1	2	P72615 | P72615_SYNY3	P72615 | P72615_SYNY3	sll1400	P72615_SYNY3
24.5124	24.2582	NaN	24.0631	NaN	24.0341	NaN	NaN	NaN	NaN	NaN	NaN	NaN	NaN	NaN	23.8556	6	6	6	19.5	19.5	19.5	46.195	0	35.941	246420000	27	4	3	1	4	1	3	1	1	1	0	2	1	1	1	1	2	P72617 | P72617_SYNY3	P72617 | P72617_SYNY3	sll1399	P72617_SYNY3		DUF4336
24.9262	24.6285	24.7623	24.4731	24.3689	24.4244	24.758	24.8622	25.0984	24.7937	24.9457	NaN	24.8705	24.9872	24.9473	24.9808	8	8	8	54	54	54	25.791	0	32.065	824930000	43	5	2	4	2	2	3	2	4	2	3	3	1	3	2	2	3	P72619 | P72619_SYNY3	P72619 | P72619_SYNY3	sll1396	P72619_SYNY3
24.1665	24.0049	NaN	NaN	NaN	24.0813	24.6277	24.1135	NaN	24.6536	24.3142	NaN	NaN	24.6307	NaN	24.6006	10	10	10	52.1	52.1	52.1	30.249	0	25.429	466540000	41	3	6	2	1	1	3	2	5	1	2	2	3	2	3	2	3	P72621 | P72621_SYNY3	P72621 | P72621_SYNY3	rfbD	P72621_SYNY3		RmlD_sub_bind	Polyketide sugar unit biosynthesis;Streptomycin biosynthesis
25.0967	24.9393	NaN	24.6178	NaN	25.1457	24.5194	24.9524	NaN	NaN	25.1824	NaN	24.3574	25.1529	25.1976	25.1458	6	6	6	42.2	42.2	42.2	24.988	0	24.37	825480000	35	3	2	0	2	1	4	1	5	1	1	2	2	2	2	3	4	P72625 | P72625_SYNY3	P72625 | P72625_SYNY3	slr1501	P72625_SYNY3		Acetyltransf_1
NaN	NaN	NaN	23.783	NaN	NaN	NaN	23.8655	NaN	NaN	NaN	NaN	NaN	23.9128	NaN	24.0173	6	6	6	25.6	25.6	25.6	37.07	0	25.599	334510000	29	1	1	1	2	2	2	1	3	1	1	2	1	3	3	2	3	P72626 | P72626_SYNY3	P72626 | P72626_SYNY3	slr1113	P72626_SYNY3		ABC_tran
NaN	NaN	NaN	NaN	NaN	NaN	NaN	NaN	NaN	NaN	NaN	NaN	NaN	NaN	23.604	NaN	5	5	5	9.7	9.7	9.7	65.519	0.0032184	2.3107	137820000	8	0	1	0	0	1	1	0	1	1	0	0	0	1	1	1	0	P72627 | P72627_SYNY3	P72627 | P72627_SYNY3	slr1114	P72627_SYNY3
NaN	NaN	NaN	22.4236	NaN	NaN	NaN	NaN	NaN	NaN	NaN	NaN	NaN	NaN	NaN	NaN	1	1	1	4.7	4.7	4.7	28.672	0.0045662	2.1182	13970000	1	0	0	0	1	0	0	0	0	0	0	0	0	0	0	0	0	P72628 | P72628_SYNY3	P72628 | P72628_SYNY3	slr1115	P72628_SYNY3		Methyltransf_11
26.3415	26.1032	25.8485	25.8631	25.8818	26.0236	26.0437	26.2925	25.8916	26.0979	25.9959	25.961	26.1493	26.1567	26.0444	26.2387	9	9	9	75.7	75.7	75.7	20.103	0	54.58	2092900000	108	11	5	7	7	5	7	7	9	5	5	6	6	7	6	7	8	P72629 | P72629_SYNY3	P72629 | P72629_SYNY3	slr1116	P72629_SYNY3		DinB
24.0009	NaN	NaN	NaN	NaN	NaN	NaN	NaN	NaN	NaN	NaN	NaN	NaN	NaN	NaN	NaN	3	3	3	16.6	16.6	16.6	28.845	0	3.5764	185140000	13	2	1	1	1	1	1	1	1	1	1	1	0	0	0	1	0	P72630 | P72630_SYNY3	P72630 | P72630_SYNY3	slr1117	P72630_SYNY3		Methyltransf_31
26.8364	26.6777	26.4905	26.7378	26.4545	26.7685	26.3888	26.6875	26.4309	26.338	26.3792	26.2079	26.502	26.6016	26.3825	26.6808	13	13	13	37.1	37.1	37.1	64.733	0	74.979	2925100000	91	10	6	6	6	6	7	5	8	6	6	4	3	4	5	3	6	P72631 | P72631_SYNY3	P72631 | P72631_SYNY3	sll1064	P72631_SYNY3		Metallophos
25.2554	25.1109	NaN	25.5181	25.11	25.4007	25.1819	25.3649	24.8709	NaN	24.724	24.7199	25.2778	25.3426	25.114	25.3658	11	11	11	58.8	58.8	58.8	28.176	0	60.869	1031300000	74	6	3	1	5	5	8	5	6	3	2	5	4	3	6	6	6	P72645 | P72645_SYNY3	P72645 | P72645_SYNY3	slr1122	P72645_SYNY3
27.1067	26.6422	27.1024	26.8943	26.7322	26.8833	27.0881	26.907	26.3947	26.1691	26.0421	NaN	26.7475	26.6164	26.1136	26.4232	9	9	9	54.5	54.5	54.5	21.03	0	96.879	3146500000	88	8	6	6	8	7	8	7	6	3	5	2	2	3	6	6	5	P72646 | P72646_SYNY3	P72646 | P72646_SYNY3	sll1054	P72646_SYNY3		NUDIX	Purine metabolism
30.4971	30.2052	30.0384	30.4169	30.1601	30.3168	30.1738	30.406	30.2804	30.1304	30.3014	30.1009	30.6155	30.9569	30.8981	30.8845	47	47	47	88.5	88.5	88.5	56.258	0	323.31	42594000000	550	35	32	33	32	41	33	30	33	30	36	34	33	35	36	38	39	P72647 | P72647_SYNY3	P72647 | P72647_SYNY3	sll1053	P72647_SYNY3
29.3815	29.2771	29.0802	29.5156	29.1315	29.4909	29.1707	29.3674	28.5055	28.7326	29.1013	28.5482	28.7755	28.9241	29.1154	28.8326	18	18	18	63.6	63.6	63.6	38.881	0	323.31	17194000000	332	28	24	23	24	27	27	26	23	18	17	13	22	17	13	15	15	P72649 | P72649_SYNY3	P72649 | P72649_SYNY3	gpmB	P72649_SYNY3		His_Phos_1
25.0768	24.6943	24.8979	25.2705	24.9226	25.2488	25.1066	25.206	24.6031	24.7863	25.0616	25.0669	25.3866	25.3021	25.2642	25.5176	11	11	11	31.5	31.5	31.5	45.33	0	30.511	1031000000	71	5	6	5	4	5	6	5	7	3	4	6	2	3	3	4	3	P72650 | P72650_SYNY3	P72650 | P72650_SYNY3	crtX	P72650_SYNY3		Glyco_transf_28;UDPGT
27.2752	27.3815	27.1852	27.4548	27.2424	27.471	27.076	27.5249	26.5513	26.7941	27.1899	27.1978	26.357	27.0967	27.1243	26.7552	22	22	22	53.4	53.4	53.4	63.949	0	187.58	4445100000	154	16	14	7	12	7	14	11	15	3	8	9	7	4	11	7	9	P72653 | P72653_SYNY3	P72653 | P72653_SYNY3	sll1049	P72653_SYNY3		Transglut_core
28.1984	27.6055	27.6541	28.0023	27.9394	28.1153	27.9691	28.1266	27.986	27.9416	27.8508	28.1189	28.5559	28.5113	28.4401	28.2493	6	6	6	30.8	30.8	30.8	28.171	0	91.664	8468900000	107	6	6	4	6	6	5	9	7	7	6	8	7	6	8	9	7	P72654 | P72654_SYNY3	P72654 | P72654_SYNY3	slr1127	P72654_SYNY3
25.9515	25.5184	25.0364	25.5013	25.2713	25.8106	25.6019	25.6709	NaN	25.7018	25.5404	24.9846	NaN	NaN	25.971	25.5294	3	3	3	30.1	30.1	30.1	15.152	0	20.106	1387600000	30	3	1	1	3	1	3	3	3	0	2	3	1	2	1	2	1	P72658 | P72658_SYNY3	P72658 | P72658_SYNY3	mutT	P72658_SYNY3		NUDIX
29.5598	29.3911	29.458	29.6665	29.5283	29.6946	29.4081	29.5802	28.9337	29.0309	29.3325	29.2373	29.0233	29.1667	29.2537	28.8976	20	20	20	65.9	65.9	65.9	48.699	0	323.31	20118000000	398	29	25	26	27	28	27	29	30	24	22	25	25	23	16	23	19	P72661 | P72661_SYNY3	P72661 | P72661_SYNY3	me	P72661_SYNY3		ACT;malic;Malic_M	Pyruvate metabolism;Two-component system
29.6983	29.5958	29.6753	29.7496	29.5706	29.6038	29.5859	29.5504	29.2694	29.6072	29.4727	29.8842	29.1927	29.3433	29.6656	29.1113	17	17	17	50.5	50.5	50.5	34.734	0	323.31	23253000000	288	22	22	17	22	19	17	18	21	14	17	18	18	13	17	17	16	P72662 | P72662_SYNY3	P72662 | P72662_SYNY3	cysM	P72662_SYNY3		PALP	Cysteine and methionine metabolism;Sulfur metabolism
26.8471	26.9812	26.5494	27.0861	26.5878	27.2046	26.8048	26.8046	26.1974	26.1962	26.7493	25.905	25.9024	26.4126	26.3966	26.0671	15	15	15	52.9	52.9	52.9	41.429	0	105.45	3100200000	97	9	9	4	7	5	10	6	8	4	5	5	6	5	4	6	4	P72668 | P72668_SYNY3	P72668 | P72668_SYNY3	slr0723	P72668_SYNY3
23.5769	NaN	NaN	23.2035	NaN	23.6912	NaN	NaN	NaN	NaN	NaN	NaN	NaN	NaN	NaN	NaN	3	3	3	15.1	15.1	15.1	39.2	0	9.7084	197990000	16	2	1	1	2	0	2	1	2	1	0	0	0	1	1	2	0	P72671 | P72671_SYNY3	P72671 | P72671_SYNY3	slr0727	P72671_SYNY3
NaN	NaN	NaN	NaN	NaN	NaN	23.1782	NaN	NaN	NaN	NaN	NaN	NaN	NaN	NaN	NaN	1	1	1	2.8	2.8	2.8	42.984	0	3.3952	102390000	7	0	0	1	1	1	1	1	0	0	1	0	0	1	0	0	0	P72672 | P72672_SYNY3	P72672 | P72672_SYNY3	slr0728	P72672_SYNY3
25.395	24.8836	25.0916	25.0052	24.826	24.8527	25.0103	24.776	25.6837	25.2506	25.0436	NaN	25.1198	25.2776	24.8647	25.1843	5	5	5	39.4	39.4	39.4	15.153	0	10.646	1005900000	50	3	4	2	3	3	4	4	2	3	2	5	1	4	3	4	3	P72674 | P72674_SYNY3	P72674 | P72674_SYNY3	slr0730	P72674_SYNY3		DUF3119
28.7714	28.6262	28.2661	28.5471	28.116	28.5817	28.1246	28.5154	28.7076	28.5613	28.8119	28.7556	29.0378	28.9802	29.1174	29.0177	22	22	22	53	53	53	44.716	0	255.57	12611000000	312	17	19	24	21	20	15	16	19	24	25	18	25	18	19	17	15	P72675 | P72675_SYNY3	P72675 | P72675_SYNY3	slr0731	P72675_SYNY3		DUF3086
24.0803	24.4127	23.8886	24.5185	24.0503	24.2484	23.6902	23.9209	NaN	24.2826	23.8221	NaN	24.2016	24.4675	24.1275	NaN	6	6	6	20.1	20.1	20.1	44.755	0	20.57	464070000	37	2	4	2	5	3	2	2	3	0	3	2	2	2	2	3	0	P72678 | P72678_SYNY3	P72678 | P72678_SYNY3	sll0703	P72678_SYNY3		Pyr_redox;Pyr_redox_2
26.1424	NaN	NaN	NaN	NaN	NaN	NaN	NaN	NaN	NaN	NaN	NaN	NaN	NaN	26.1472	NaN	8	8	8	25.3	25.3	25.3	41.08	0	13.48	387030000	16	3	0	0	0	1	1	0	0	1	0	1	1	1	1	5	1	P72682 | P72682_SYNY3	P72682 | P72682_SYNY3	slr0734	P72682_SYNY3		DAO
28.3127	28.3643	28.3446	28.3711	27.8062	28.1323	28.1066	27.9915	27.9488	27.6734	28.0374	28.0175	28.0235	27.9437	28.0582	28.0274	15	15	15	61.9	61.9	61.9	32.373	0	323.31	8553300000	209	15	18	12	17	14	15	16	12	9	7	15	13	12	12	10	12	P72683 | P72683_SYNY3	P72683 | P72683_SYNY3	crtE	P72683_SYNY3		polyprenyl_synt	Terpenoid backbone biosynthesis
26.9259	26.1326	26.3549	26.7141	26.2018	26.3239	26.4838	26.4111	26.6366	26.4575	26.5774	27.1181	27.2711	27.1931	27.2292	27.0207	9	9	9	96.9	96.9	96.9	14.495	0	48.711	3268600000	128	8	8	7	6	9	7	9	8	9	8	7	10	10	8	8	6	P72684 | P72684_SYNY3	P72684 | P72684_SYNY3	slr0740	P72684_SYNY3
30.7493	30.8622	30.9056	30.7971	30.7072	30.658	30.8253	30.7716	31.0012	30.7818	30.6576	31.0306	30.9461	31.009	30.9925	30.8706	40	40	40	76	76	76	51.33	0	323.31	56524000000	767	46	56	53	49	48	38	51	47	49	45	44	52	49	47	47	46	P72688 | P72688_SYNY3	P72688 | P72688_SYNY3	nusA	P72688_SYNY3	Transcription termination/antitermination protein NusA	KH_5;NusA_N
26.7068	26.6144	26.3384	26.4707	26.32	26.7314	26.5436	26.5139	25.9589	26.3825	26.357	NaN	25.5894	26.0853	26.0137	26.081	11	11	11	46.4	46.4	46.4	25.007	0	34.539	2270600000	111	8	9	6	10	10	8	9	10	4	7	8	2	1	4	8	7	P72690 | P72690_SYNY3	P72690 | P72690_SYNY3	slr0236	P72690_SYNY3		GST_C;GST_N_3
26.2429	25.8671	26.0735	25.8797	25.7653	25.9371	25.7929	25.8488	25.283	25.6576	26.1394	25.5761	25.8054	26.1659	25.9092	25.8715	17	16	16	29.4	29.4	29.4	83.5	0	55.462	1858600000	98	11	4	6	5	6	10	5	6	4	6	6	3	7	8	7	4	P72691 | P72691_SYNY3	P72691 | P72691_SYNY3	glgX	P72691_SYNY3	Glycogen operon protein GlgX homolog	Alpha-amylase;CBM_48
25.2662	NaN	NaN	NaN	NaN	NaN	NaN	NaN	NaN	NaN	NaN	NaN	NaN	NaN	NaN	NaN	2	2	2	31.4	31.4	31.4	15.538	0	14.392	118760000	2	1	0	0	0	0	0	0	0	0	0	0	0	0	0	0	1	P72692 | P72692_SYNY3	P72692 | P72692_SYNY3	slr0238	P72692_SYNY3
24.8873	24.6302	24.4619	24.9279	24.5856	24.7328	24.5971	24.2366	24.458	24.5458	24.7224	NaN	24.7637	24.6091	24.7056	24.6405	7	7	7	50.4	50.4	50.4	28.769	0	41.545	728540000	67	6	5	4	5	4	4	3	7	4	2	4	1	4	4	5	5	P72694 | P72694_SYNY3	P72694 | P72694_SYNY3	cbiF	P72694_SYNY3		TP_methylase	Porphyrin and chlorophyll metabolism
27.5834	27.3962	27.4682	27.4945	27.1453	26.9664	27.0966	26.9115	27.1436	27.3918	27.3431	27.9104	27.5306	27.1889	27.1784	27.177	7	7	7	66.2	66.2	66.2	17.584	0	141.91	5212600000	124	10	7	7	9	7	7	8	7	7	8	7	9	9	6	6	10	P72697 | P72697_SYNY3	P72697 | P72697_SYNY3	bcp	P72697_SYNY3		AhpC-TSA
NaN	25.6257	25.6447	25.4727	25.398	25.626	25.6575	25.6014	25.2866	25.9978	26.1323	26.1643	26.3179	26.2438	25.7617	26.1517	3	3	3	29.7	29.7	29.7	20.005	0	21.174	1878200000	35	1	2	2	2	2	3	2	3	3	2	3	2	2	2	2	2	P72698 | P72698_SYNY3	P72698 | P72698_SYNY3	slr0243	P72698_SYNY3
32.428	32.0988	32.0158	32.2175	31.6631	31.9527	31.896	32.0587	31.9494	31.9701	32.0881	31.9725	31.9708	32.004	32.0203	31.9503	34	34	34	71.1	71.1	71.1	31.204	0	323.31	128980000000	878	56	59	61	59	56	44	57	54	63	55	57	55	56	49	47	50	P72700 | P72700_SYNY3	P72700 | P72700_SYNY3	slr0244	P72700_SYNY3		Usp
30.0409	29.9048	29.6683	29.9345	29.8067	30.0517	29.9375	30.1751	30.0141	29.8257	30.0488	29.8825	30.4299	30.7821	30.6113	30.7164	20	20	20	72.5	72.5	72.5	32.829	0	323.31	34896000000	331	18	21	19	20	21	17	26	20	24	20	19	14	22	23	25	22	P72707 | P72707_SYNY3	P72707 | P72707_SYNY3	sll0224	P72707_SYNY3
27.8401	27.5306	27.1692	27.5899	27.1978	27.5868	27.3052	27.4979	27.2804	27.0723	27.3724	27.2338	27.8827	28.15	28.2125	28.1489	6	6	6	40.4	40.4	40.4	19.183	0	322.4	6248700000	83	7	5	5	5	4	4	5	4	5	3	4	5	7	5	8	7	P72709 | P72709_SYNY3	P72709 | P72709_SYNY3	slr0250	P72709_SYNY3		OstA
27.1504	26.9421	26.8425	27.0097	26.8272	27.2018	27.0304	27.0585	27.1439	26.8719	27.0932	26.9007	27.2296	27.3577	27.2995	27.3837	14	14	14	65.5	65.5	65.5	27.861	0	118.89	4157800000	124	6	6	5	8	9	9	4	8	8	6	6	11	11	10	9	8	P72710 | P72710_SYNY3	P72710 | P72710_SYNY3	slr0251	P72710_SYNY3		ABC_tran	ABC transporters
NaN	NaN	NaN	NaN	23.7236	23.3224	NaN	NaN	NaN	NaN	NaN	NaN	NaN	NaN	NaN	23.9839	2	2	2	25.6	25.6	25.6	9.8685	0	5.6391	107630000	18	0	1	1	0	2	2	1	2	2	2	0	0	1	1	1	2	P72713 | P72713_SYNY3	P72713 | P72713_SYNY3	ssl0410	P72713_SYNY3
27.0456	26.9284	26.8674	26.87	26.9388	27.1852	26.843	27.0827	27.0296	26.8701	27.1224	26.7782	27.2854	27.7401	27.4473	27.753	10	10	10	44.2	44.2	44.2	36.013	0	172.63	4351200000	99	9	7	5	6	4	5	4	7	4	4	6	4	6	10	10	8	P72715 | P72715_SYNY3	P72715 | P72715_SYNY3	phoA	P72715_SYNY3		Metallophos
NaN	NaN	NaN	24.202	NaN	NaN	23.9736	24.0466	NaN	NaN	NaN	NaN	NaN	24.4717	NaN	24.4957	4	4	4	14.7	14.7	14.7	30.393	0	7.8355	319800000	22	1	1	1	1	0	1	1	4	1	0	2	0	1	3	1	4	P72718 | P72718_SYNY3	P72718 | P72718_SYNY3	slr0254	P72718_SYNY3		RDD
27.2515	27.7381	27.705	27.3008	28.0022	27.9304	28.0661	27.8638	27.55	27.366	27.4126	27.1524	27.62	28.0099	27.5821	28.0138	5	5	5	22.8	22.8	22.8	20.376	0	62.307	6182200000	81	4	7	5	5	5	5	6	4	6	5	4	6	7	4	3	5	P72719 | P72719_SYNY3	P72719 | P72719_SYNY3	bcp	P72719_SYNY3		AhpC-TSA
NaN	NaN	NaN	22.7225	NaN	NaN	NaN	NaN	NaN	NaN	NaN	NaN	NaN	NaN	NaN	NaN	1	1	1	12.2	12.2	12.2	19.576	0	3.6676	23322000	1	0	0	0	1	0	0	0	0	0	0	0	0	0	0	0	0	P72722 | P72722_SYNY3	P72722 | P72722_SYNY3	sll0218	P72722_SYNY3		PsiE
24.0121	24.3251	24.6564	24.3204	24.7084	24.16	24.4079	23.9585	24.587	24.1902	NaN	25.0602	24.3642	24.0499	24.2557	24.2122	9	9	9	50.5	50.5	50.5	23.86	0	23.821	667350000	41	4	3	4	2	2	1	3	1	2	1	1	5	3	1	4	4	P72724 | P72724_SYNY3	P72724 | P72724_SYNY3	sll0216	P72724_SYNY3		Sua5_yciO_yrdC
25.9673	25.0936	24.9518	25.0728	24.8456	25.1028	NaN	24.75	25.2441	NaN	25.3094	25.0509	24.8371	NaN	23.8429	24.6224	10	10	10	25.2	25.2	25.2	52.956	0	43.086	926330000	53	9	3	3	5	3	3	2	4	4	1	6	3	2	2	1	2	P72727 | P72727_SYNY3	P72727 | P72727_SYNY3	slr1413	P72727_SYNY3		DUF697;MMR_HSR1
25.7981	25.4074	25.5284	25.4873	25.7049	25.5812	25.3032	25.2417	25.0904	24.8853	25.3416	NaN	25.0579	NaN	25.2414	NaN	11	11	11	33.4	33.4	33.4	47.992	0	62.696	1140700000	70	9	4	6	7	6	7	1	6	3	3	5	3	1	1	7	1	P72728 | P72728_SYNY3	P72728 | P72728_SYNY3	slr1414	P72728_SYNY3	Histidine kinase	DICT;HATPase_c
NaN	NaN	NaN	NaN	NaN	NaN	NaN	NaN	NaN	NaN	NaN	NaN	24.3612	NaN	24.118	24.1301	7	7	7	19.6	19.6	19.6	42.314	0	15.534	259370000	20	1	0	0	0	0	0	1	2	1	3	0	0	4	3	2	3	P72729 | P72729_SYNY3	P72729 | P72729_SYNY3	slr1415	P72729_SYNY3		DUF4350
28.509	28.3677	28.1695	28.4154	28.082	28.4223	28.2651	28.3715	28.4043	28.1307	28.4732	28.269	28.9	28.7876	28.9261	28.9866	22	22	22	67.5	67.5	67.5	35.091	0	323.31	11134000000	311	19	18	19	19	23	18	22	22	20	17	20	16	21	22	17	18	P72730 | P72730_SYNY3	P72730 | P72730_SYNY3	morR	P72730_SYNY3		AAA_3
26.7529	25.6048	25.3601	25.8485	25.4525	25.43	25.3168	25.5993	25.4615	25.7195	25.702	25.3693	25.5758	25.4045	25.6354	25.3567	8	8	8	45.5	45.5	45.5	24.946	0	62.673	1417700000	60	8	3	2	5	4	3	3	5	2	3	5	2	4	3	6	2	P72733 | P72733_SYNY3	P72733 | P72733_SYNY3	sll1318	P72733_SYNY3		HAS-barrel
25.8343	25.8481	25.5965	25.3553	25.7565	26.1537	25.7131	25.9126	25.7995	25.7217	25.6649	25.5465	26.2008	26.321	25.9154	26.4415	11	11	11	57.7	57.7	57.7	28.656	0	58.762	1825500000	85	6	6	2	5	8	5	6	6	4	3	5	3	6	7	6	7	P72734 | P72734_SYNY3	P72734 | P72734_SYNY3	sll1041	P72734_SYNY3		ABC_tran
NaN	NaN	NaN	NaN	NaN	NaN	NaN	NaN	NaN	NaN	24.0058	NaN	NaN	NaN	NaN	NaN	5	5	5	22.6	22.6	22.6	29.518	0	9.6504	157990000	7	0	0	2	1	0	0	2	0	0	0	2	0	0	0	0	0	P72737 | P72737_SYNY3	P72737 | P72737_SYNY3	slr1094	P72737_SYNY3		DUF429
NaN	NaN	NaN	NaN	NaN	NaN	NaN	NaN	NaN	NaN	NaN	NaN	NaN	23.8243	23.4382	NaN	2	2	2	13	13	13	25.034	0	5.2975	168430000	16	1	1	1	1	1	1	1	1	0	0	1	1	1	2	2	1	P72739 | P72739_SYNY3	P72739 | P72739_SYNY3	slr1095	P72739_SYNY3		Uma2
27.0384	26.3589	NaN	26.7174	25.7189	26.8474	26.1845	26.8446	24.4133	25.4968	26.4018	NaN	27.4689	27.2662	27.7702	27.3323	11	11	11	62	62	62	19.003	0	24.731	3368100000	76	5	2	2	4	3	5	6	5	4	2	4	1	10	7	10	6	P72741 | P72741_SYNY3	P72741 | P72741_SYNY3	slr1097	P72741_SYNY3		DUF1817
24.8001	24.7004	24.7401	24.3933	24.6031	24.7756	24.5921	24.9731	25.2231	24.8509	24.8514	25.0139	25.1122	25.0955	24.7574	25.118	7	7	7	33.7	33.7	33.7	27.675	0	27.651	885140000	70	4	2	4	3	3	5	6	2	4	3	6	6	6	5	5	6	P72742 | P72742_SYNY3	P72742 | P72742_SYNY3	slr1098	P72742_SYNY3		HEAT_PBS
26.8403	26.4977	26.6516	26.8469	26.4763	26.4796	26.3366	26.5259	26.1574	26.3988	26.5416	26.7685	26.1146	26.3042	26.5131	26.4633	6	6	6	39.7	39.7	39.7	14.893	0	20.98	2783500000	91	5	7	10	5	8	6	6	6	5	7	5	6	4	3	4	4	P72744 | P72744_SYNY3	P72744 | P72744_SYNY3	slr1100	P72744_SYNY3
27.6037	27.4213	27.3577	27.4261	27.4253	27.6411	27.3377	27.657	26.903	27.0498	27.2146	27.2125	26.4087	26.9609	27.1891	26.4529	30	30	30	43.7	43.7	43.7	96.638	0	207.11	4815200000	240	20	21	16	17	19	22	18	21	11	12	12	11	7	12	13	8	P72746 | P72746_SYNY3	P72746 | P72746_SYNY3	slr1102	P72746_SYNY3		EAL;FHA;GGDEF;PAS_8
28.7096	28.5154	28.3342	28.4861	28.5048	28.6372	28.4429	28.5733	28.264	28.3979	28.6595	28.5481	28.246	28.3839	28.5535	28.2731	35	35	35	53.1	53.1	53.1	79.83	0	323.31	11033000000	382	33	28	19	34	25	28	24	30	21	20	23	21	17	18	24	17	P72747 | P72747_SYNY3	P72747 | P72747_SYNY3	slr1103	P72747_SYNY3		EAL;FHA;GGDEF
28.3583	27.9827	27.8124	27.9405	27.9968	28.3997	27.9931	28.2318	27.5625	27.6435	28.1424	27.6306	27.5741	27.9307	28.1498	27.7371	24	24	24	44.7	44.7	44.7	69.333	0	217.32	7738400000	245	17	14	16	19	18	24	18	21	11	12	16	10	9	13	14	13	P72748 | P72748_SYNY3	P72748 | P72748_SYNY3	slr1104	P72748_SYNY3		EAL;FHA;GGDEF
24.9963	24.7242	NaN	NaN	24.6582	NaN	24.7294	25.376	NaN	NaN	NaN	NaN	NaN	NaN	NaN	NaN	4	4	4	20.5	20.5	20.5	32.623	0	9.9812	378410000	16	3	2	1	1	2	1	3	3	0	0	0	0	0	0	0	0	P72751 | P72751_SYNY3	P72751 | P72751_SYNY3	sll1036	P72751_SYNY3
29.8026	29.6647	29.5005	29.5468	29.1821	29.4848	29.5061	29.4863	29.673	29.6181	29.735	29.4345	29.9942	30.1123	30.215	30.1107	36	36	36	96.5	96.5	96.5	30.569	0	323.31	25749000000	454	26	26	29	27	25	25	35	25	35	32	22	32	32	25	28	30	P72754 | P72754_SYNY3	P72754 | P72754_SYNY3	phb	P72754_SYNY3		Band_7
NaN	NaN	NaN	23.3973	NaN	NaN	NaN	NaN	NaN	NaN	NaN	NaN	NaN	NaN	NaN	NaN	4	4	4	14.6	14.6	14.6	50.979	0	6.2591	102820000	7	0	1	0	1	0	1	0	2	0	0	0	1	0	0	1	0	P72755 | P72755_SYNY3	P72755 | P72755_SYNY3	slr1107	P72755_SYNY3
29.7338	29.663	29.7979	29.8661	29.938	30.0338	29.8616	29.9943	29.249	29.455	29.4943	29.4913	29.1412	29.4373	29.6451	29.2053	25	25	25	33.5	33.5	33.5	73.711	0	323.31	24792000000	442	30	35	29	29	30	29	29	33	21	25	28	22	26	27	27	22	P72756 | P72756_SYNY3	P72756 | P72756_SYNY3	sll1033	P72756_SYNY3		DZR
26.8876	26.7208	26.9487	27.0156	26.798	26.6846	26.8123	26.9925	26.3452	26.7643	26.5102	26.4769	26.5629	26.6782	27.0667	26.601	6	6	6	38.6	38.6	38.6	25.057	0	96.449	3384700000	69	5	5	5	5	4	6	5	4	3	5	5	4	3	4	3	3	P72757 | P72757_SYNY3	P72757 | P72757_SYNY3	ccmN	P72757_SYNY3		Hexapep
34.0223	34.287	34.4619	34.3338	34.3783	34.2771	34.2804	34.1516	34.3214	34.4667	34.2895	34.6112	34.109	34.0874	34.2507	33.9766	59	59	59	66.1	66.1	66.1	73.12	0	323.31	599040000000	1839	104	116	130	114	133	101	123	111	117	122	113	135	118	100	97	105	P72758 | P72758_SYNY3	P72758 | P72758_SYNY3	ccmM	P72758_SYNY3		Hexapep;RuBisCO_small
29.8138	30.1486	30.0056	30.0069	29.7843	30.0252	29.8315	30.0338	29.2087	29.6526	29.7396	29.6622	28.8753	29.283	29.5174	28.8314	34	34	34	62.6	62.6	62.6	54.144	0	284.67	25873000000	485	34	38	37	39	34	29	35	39	19	30	32	31	17	23	27	21	P72762 | P72762_SYNY3	P72762 | P72762_SYNY3	gltD	P72762_SYNY3		Fer4_20;Pyr_redox;Pyr_redox_2	Alanine, aspartate and glutamate metabolism;Nitrogen metabolism
25.8901	25.5396	25.7222	25.7361	25.0693	25.4945	25.1425	25.5816	25.6816	25.5123	25.4927	25.5687	25.2038	25.6626	25.6841	25.6103	11	11	11	49.9	49.9	49.9	46.817	0	101.25	1506100000	92	9	5	7	6	6	6	4	7	4	7	5	7	4	4	5	6	P72763 | P72763_SYNY3	P72763 | P72763_SYNY3	ank	P72763_SYNY3		Ank;Ank_3
27.0324	26.7691	27.0039	27.0168	26.8146	26.9389	26.7576	26.4853	26.882	26.7244	26.7089	26.9848	27.0062	26.9478	26.7292	26.751	8	8	8	71.4	71.4	71.4	21.664	0	88.009	3617700000	98	6	6	5	9	4	3	4	7	7	5	8	5	6	7	8	8	P72764 | P72764_SYNY3	P72764 | P72764_SYNY3	slr1110	P72764_SYNY3		DUF1092
28.0136	27.8979	27.7341	27.9497	28.406	28.6139	28.3268	28.468	28.0683	27.9801	28.095	27.8671	28.9412	29.1399	29.1287	29.1126	22	22	22	65.8	65.8	65.8	41.664	0	205.67	10297000000	300	15	14	18	18	21	22	21	17	17	17	16	12	25	20	23	24	P72765 | P72765_SYNY3	P72765 | P72765_SYNY3	slr1772	P72765_SYNY3		CBAH	Primary bile acid biosynthesis;Secondary bile acid biosynthesis
26.7935	26.5831	26.1679	26.5017	26.2342	26.4648	26.3123	26.7086	26.6016	26.533	26.7632	26.4217	27.0076	27.1715	27.116	27.1511	7	7	7	38.4	38.4	38.4	28.885	0	58.858	3137900000	76	3	4	4	6	5	4	5	4	5	4	5	5	7	6	4	5	P72768 | P72768_SYNY3	P72768 | P72768_SYNY3	slr1773	P72768_SYNY3		DUF2092
NaN	NaN	NaN	NaN	NaN	NaN	23.4859	NaN	NaN	NaN	NaN	NaN	NaN	NaN	NaN	NaN	5	5	5	24.9	24.9	24.9	20.355	0	9.3388	133500000	10	1	1	0	2	0	0	1	0	1	2	0	1	0	0	1	0	P72773 | P72773_SYNY3	P72773 | P72773_SYNY3	slr1778	P72773_SYNY3
NaN	NaN	NaN	NaN	NaN	22.7126	22.8068	NaN	NaN	NaN	NaN	NaN	NaN	NaN	NaN	NaN	6	6	6	34	34	34	51.84	0	14.768	687260000	10	0	0	0	1	2	1	2	0	1	0	0	0	0	1	1	1	P72774 | P72774_SYNY3	P72774 | P72774_SYNY3	cad	P72774_SYNY3		OKR_DC_1;OKR_DC_1_C	Lysine degradation;Tropane, piperidine and pyridine alkaloid biosynthesis
29.0777	29.1923	29.071	29.1956	28.956	29.0179	28.7782	29.0804	29.2308	29.1783	29.3006	29.1458	29.0141	29.2616	29.1496	29.1364	24	24	24	81.1	81.1	81.1	38.267	0	301.64	16803000000	280	15	14	19	15	18	16	19	19	25	18	16	24	18	17	11	16	P72775 | P72775_SYNY3	P72775 | P72775_SYNY3	sll1682	P72775_SYNY3	Alanine dehydrogenase	AlaDh_PNT_C;AlaDh_PNT_N	Alanine, aspartate and glutamate metabolism;Taurine and hypotaurine metabolism
26.8501	26.4988	26.2233	26.5273	25.8788	26.6014	26.047	26.6027	26.1875	26.1647	26.26	25.4787	26.2708	26.5692	26.8911	26.8098	6	6	6	36.4	36.4	36.4	19.661	0	247.05	2686800000	88	8	6	3	6	6	6	6	7	5	5	3	2	4	7	8	6	P72779 | P72779_SYNY3	P72779 | P72779_SYNY3	sll1680	P72779_SYNY3		SelR
28.0556	27.9749	27.7528	28.1693	27.4025	27.8124	27.8145	27.983	27.8875	27.6431	27.9442	27.8047	28.4943	28.1128	28.1784	28.2986	13	13	13	40.4	40.4	40.4	31.395	0	120.81	7933300000	159	8	11	10	10	9	10	11	9	12	8	9	9	10	12	12	9	P72781 | P72781_SYNY3	P72781 | P72781_SYNY3	slr1783	P72781_SYNY3		GerE;Response_reg
27.9798	27.9363	27.6309	27.8467	27.5436	27.8449	27.2573	27.7468	27.753	27.6901	28.008	27.9465	27.3923	27.7693	27.6849	27.9365	18	18	18	53.7	53.7	53.7	36.64	0	150.86	6572400000	187	10	12	13	9	14	13	10	10	19	14	13	14	9	11	9	7	P72782 | P72782_SYNY3	P72782 | P72782_SYNY3	bvdR	P72782_SYNY3		GFO_IDH_MocA;GFO_IDH_MocA_C	Porphyrin and chlorophyll metabolism
NaN	NaN	NaN	NaN	NaN	26.9769	NaN	NaN	NaN	NaN	NaN	NaN	NaN	NaN	NaN	NaN	1	1	1	7.7	7.7	7.7	19.548	0	4.5685	293770000	6	1	0	0	0	0	2	1	0	1	0	0	1	0	0	0	0	P72783 | P72783_SYNY3	P72783 | P72783_SYNY3	sll1678	P72783_SYNY3
NaN	NaN	NaN	NaN	23.8938	NaN	23.7242	NaN	24.1768	NaN	NaN	NaN	24.7828	NaN	NaN	NaN	4	4	4	30	30	30	22.626	0	11.908	362710000	20	0	2	0	1	2	2	2	1	2	3	0	0	3	1	1	0	P72784 | P72784_SYNY3	P72784 | P72784_SYNY3	sll1677	P72784_SYNY3		Gate
26.5838	26.0494	26.6296	26.4644	25.9752	26.3584	26.3763	26.2466	25.709	NaN	NaN	NaN	25.8476	NaN	25.9955	25.4617	6	6	6	70.7	70.7	70.7	16.355	0	95.587	1859600000	60	5	3	5	6	5	6	6	6	2	2	1	1	1	1	6	4	P72786 | P72786_SYNY3	P72786 | P72786_SYNY3	sll1675	P72786_SYNY3		Glyoxalase
25.9094	25.1415	24.5496	25.6177	25.028	25.3548	25.4757	25.4286	24.4738	24.5063	24.8534	25.3286	25.5102	25.6124	26.0141	25.4596	14	14	14	43.4	43.4	43.4	51.309	0	43.037	1244700000	93	8	7	4	4	6	7	9	6	2	3	4	6	7	7	8	5	P72790 | P72790_SYNY3	P72790 | P72790_SYNY3	sll1673	P72790_SYNY3		GGDEF;Response_reg	Cell cycle - Caulobacter;Two-component system
24.9589	25.2031	24.3204	25.1155	25.2918	25.3711	25.0465	25.5405	23.8101	24.7709	24.7613	23.5556	24.6372	25.5423	25.8928	25.2929	16	16	16	23.7	23.7	23.7	94.098	0	64.007	1033200000	88	5	5	3	6	7	8	7	8	3	3	3	2	3	8	10	7	P72791 | P72791_SYNY3	P72791 | P72791_SYNY3	sll1672	P72791_SYNY3		HATPase_c;HisKA;MASE1;Response_reg
NaN	NaN	NaN	NaN	NaN	NaN	NaN	20.9441	NaN	NaN	NaN	NaN	NaN	NaN	NaN	NaN	2	2	2	20.6	20.6	20.6	17.769	0	9.2709	56635000	9	1	0	1	0	1	1	1	1	0	0	1	0	0	1	1	0	P72792 | P72792_SYNY3	P72792 | P72792_SYNY3	sll1671	P72792_SYNY3		Acetyltransf_1
31.1136	31.2875	32.2814	31.5224	31.6459	31.3594	31.7383	31.2543	32.006	31.6054	31.2251	31.8578	31.6011	31.4952	31.2148	31.5308	19	19	19	100	100	100	7.2203	0	276.81	92920000000	398	19	25	32	22	19	23	27	21	27	24	21	33	28	24	24	29	P72798 | P72798_SYNY3	P72798 | P72798_SYNY3	ssr2998	P72798_SYNY3		DUF2862
30.0079	29.8865	29.6806	29.8165	29.7486	29.8358	29.6329	29.8456	30.0528	29.7941	29.9121	29.9443	29.9989	30.2617	30.0852	30.163	28	28	28	65.7	65.7	65.7	39.139	0	323.31	29640000000	395	22	23	22	23	24	21	25	25	28	24	22	31	28	24	26	27	P72799 | P72799_SYNY3	P72799 | P72799_SYNY3	slr1794	P72799_SYNY3		ArsA_ATPase
27.6276	26.4344	26.8104	27.2673	26.455	27.0335	26.958	27.2823	26.9829	26.9789	27.3201	25.0929	27.9864	28.1085	28.0404	28.3614	13	13	13	64.7	64.7	64.7	29.889	0	323.31	5053400000	116	10	3	6	9	3	7	9	9	6	5	8	2	11	9	9	10	P72802 | P72802_SYNY3	P72802 | P72802_SYNY3	mom72	P72802_SYNY3		TPR_1
25.2913	25.3274	NaN	24.985	NaN	25.1883	NaN	NaN	NaN	NaN	25.1136	NaN	25.6314	25.5972	NaN	NaN	6	6	6	40.8	40.8	40.8	19.03	0	61.306	951470000	25	2	1	1	3	2	2	2	0	0	0	3	1	2	2	3	1	P72803 | P72803_SYNY3	P72803 | P72803_SYNY3	dnaJ	P72803_SYNY3		DnaJ
31.2634	31.08	30.5299	31.1171	31.0085	30.9077	31.0501	31.4521	30.2087	30.2368	30.2866	30.505	30.837	31.2529	31.4773	31.1819	12	12	12	17.5	17.5	17.5	63.607	0	323.31	61849000000	330	23	26	18	19	22	23	22	26	20	18	16	10	19	22	22	24	P72805 | P72805_SYNY3	P72805 | P72805_SYNY3	sll1665	P72805_SYNY3
NaN	NaN	NaN	25.5636	NaN	NaN	NaN	24.9312	NaN	NaN	NaN	NaN	NaN	NaN	24.9521	NaN	4	4	4	15.1	15.1	15.1	35.576	0	8.1798	594230000	19	0	2	2	2	2	1	1	1	1	1	2	2	1	0	1	0	P72806 | P72806_SYNY3	P72806 | P72806_SYNY3	sll1664	P72806_SYNY3		Glycos_transf_2
27.2477	26.9005	27.0026	26.7217	26.3439	26.902	27.2385	26.8552	26.8527	27.0915	27.3172	26.4219	27.6938	27.5107	27.3615	27.8163	17	17	17	83.6	83.6	83.6	24.104	0	114.33	4174900000	190	13	11	11	11	5	13	14	11	11	10	12	10	17	12	14	15	P72807 | P72807_SYNY3	P72807 | P72807_SYNY3	sll1663	P72807_SYNY3		HEAT_PBS
26.1481	25.9307	25.9488	26.1529	25.9827	26.0956	25.9928	26.016	25.6713	25.809	26.1503	26.0108	25.8686	25.9544	26.2605	25.9156	9	9	9	44.8	44.8	44.8	32.342	0	37.852	1978500000	95	7	8	4	8	7	6	6	5	5	6	5	10	3	6	6	3	P72808 | P72808_SYNY3	P72808 | P72808_SYNY3	pheA	P72808_SYNY3	Prephenate dehydratase	ACT;PDT	Phenylalanine, tyrosine and tryptophan biosynthesis
27.6994	26.8636	26.8051	27.2252	26.9777	27.0978	27.1237	27.1504	26.4754	26.7612	26.9188	26.7796	27.2008	27.4497	27.5867	27.2986	17	17	17	51.8	51.8	51.8	39.406	0	266.31	4433600000	135	8	7	5	11	7	8	9	8	5	5	8	11	11	11	11	10	P72814 | P72814_SYNY3	P72814 | P72814_SYNY3	slr1800	P72814_SYNY3
26.2587	27.4465	26.2313	25.7279	26.2335	NaN	NaN	26.2209	27.1566	26.8439	NaN	26.5706	NaN	NaN	26.558	NaN	4	4	4	35.1	35.1	35.1	20.493	0	201.74	2957400000	41	3	4	3	4	3	2	1	3	3	3	1	2	1	2	4	2	P72815 | P72815_SYNY3	P72815 | P72815_SYNY3	sll1656	P72815_SYNY3		DUF3611
24.1264	NaN	NaN	NaN	NaN	NaN	NaN	NaN	NaN	NaN	NaN	NaN	NaN	NaN	NaN	NaN	2	2	2	10.6	10.6	10.6	29.734	0	6.7222	87942000	5	2	1	0	0	1	1	0	0	0	0	0	0	0	0	0	0	P72816 | P72816_SYNY3	P72816 | P72816_SYNY3	birA	P72816_SYNY3		BPL_C;BPL_LplA_LipB	Biotin metabolism
23.9602	24.0259	NaN	23.9093	23.7773	NaN	NaN	23.8364	NaN	NaN	24.2496	24.1065	24.9277	24.4933	23.9603	24.4545	6	6	6	44.2	44.2	44.2	19.388	0	29.155	460780000	34	4	2	1	3	1	3	2	3	1	0	2	2	2	3	3	2	P72833 | P72833_SYNY3	P72833 | P72833_SYNY3	sll1193	P72833_SYNY3		HNH
29.4153	29.2621	29.0576	29.4573	29.6394	29.8787	29.5114	29.9066	28.7407	28.9456	29.1358	29.1834	29.3008	29.4022	29.8167	29.2217	29	29	29	74.2	74.2	74.2	49.097	0	323.31	20996000000	398	27	28	26	24	32	33	28	30	21	22	22	16	20	19	28	22	P72834 | P72834_SYNY3	P72834 | P72834_SYNY3	slr1299	P72834_SYNY3		UDPG_MGDP_dh;UDPG_MGDP_dh_C;UDPG_MGDP_dh_N	Amino sugar and nucleotide sugar metabolism;Ascorbate and aldarate metabolism;Pentose and glucuronate interconversions;Starch and sucrose metabolism
29.9728	29.9527	29.9779	29.9607	30.0341	30.1564	30.3353	30.0755	29.759	29.7776	29.8434	29.8635	30.0605	30.1965	30.3456	30.1562	53	53	53	76.6	76.6	76.6	61.692	0	323.31	32305000000	595	38	40	39	38	37	39	45	43	34	28	37	33	37	35	32	40	P72839 | P72839_SYNY3	P72839 | P72839_SYNY3	slr1301	P72839_SYNY3
26.2104	26.0416	26.3144	26.2425	25.9727	25.7353	25.7747	25.6299	26.2054	25.9119	26.0664	26.2038	25.9103	25.6375	25.6074	25.5526	9	9	9	26.7	26.7	26.7	47.376	0	85.585	1941600000	75	6	5	3	6	4	5	4	5	4	5	6	5	3	6	5	3	P72842 | P72842_SYNY3	P72842 | P72842_SYNY3	glcE	P72842_SYNY3		FAD_binding_4;FAD-oxidase_C	Glyoxylate and dicarboxylate metabolism
21.4725	NaN	NaN	NaN	NaN	NaN	NaN	NaN	NaN	NaN	NaN	NaN	NaN	NaN	NaN	NaN	2	2	2	4.4	4.4	4.4	96.226	0	5.4506	71316000	17	2	2	1	1	1	1	1	1	1	0	1	1	1	1	1	1	P72843 | P72843_SYNY3	P72843 | P72843_SYNY3	slr1305	P72843_SYNY3		EAL;GGDEF;PAS_9;Response_reg
29.0195	29.2474	29.0391	29.0287	28.8591	29.0883	28.914	29.2288	29.2713	29.2172	29.1785	28.9868	28.9254	29.2941	29.24	29.1553	14	14	14	58.5	58.5	58.5	18.816	0	150.86	16821000000	233	17	11	17	17	17	13	12	15	11	14	15	12	15	15	14	18	P72845 | P72845_SYNY3	P72845 | P72845_SYNY3	sll1188	P72845_SYNY3		Cupin_5
25.9281	25.8603	25.481	25.8806	24.9624	25.9381	25.7726	25.9822	25.3376	25.3632	25.8863	25.106	25.6947	25.9649	25.7752	25.9107	8	8	8	56.5	56.5	56.5	25.117	0	52.982	1621700000	83	7	6	4	7	4	6	6	6	4	5	5	4	3	5	5	6	P72847 | P72847_SYNY3	P72847 | P72847_SYNY3	sll1186	P72847_SYNY3		Uma2
28.8958	29.221	29.2197	29.1595	28.9786	28.7065	29.1155	29.0261	28.9134	28.8244	28.558	28.7608	28.7005	28.7945	29.1328	28.7941	14	14	14	37.9	37.9	37.9	51.836	0	306.14	15161000000	176	11	12	12	8	14	8	10	12	13	15	8	10	10	10	16	7	P72852 | P72852_SYNY3	P72852 | P72852_SYNY3	slr0962	P72852_SYNY3		Ycf66_N
NaN	NaN	NaN	NaN	NaN	NaN	NaN	22.6387	NaN	NaN	NaN	NaN	NaN	NaN	NaN	NaN	1	1	1	8	8	8	15.469	0.0018527	2.5385	77454000	5	0	0	0	0	0	1	1	1	0	0	0	0	1	0	1	0	P72857 | P72857_SYNY3	P72857 | P72857_SYNY3	slr0967	P72857_SYNY3		Pentapeptide
24.541	24.2423	NaN	24.4159	23.9699	24.2928	24.5391	24.1246	24.9068	24.7039	24.5996	24.8578	24.7995	24.5359	24.3338	24.4243	7	7	7	29.7	29.7	29.7	42.071	0	15.172	689080000	46	4	4	1	3	2	3	2	2	3	2	3	3	3	4	3	4	P72859 | P72859_SYNY3	P72859 | P72859_SYNY3	sll0938	P72859_SYNY3		Aminotran_1_2
25.1452	24.6565	NaN	24.9731	25.1361	25.4446	24.9348	25.3329	NaN	NaN	24.7787	NaN	24.5818	NaN	25.2594	NaN	10	10	10	26.3	26.3	26.3	67.61	0	49.786	724760000	49	4	3	1	6	6	6	3	4	1	1	4	1	2	2	4	1	P72862 | P72862_SYNY3	P72862 | P72862_SYNY3	cbiH	P72862_SYNY3		CbiG_C;CbiG_mid;CbiG_N;TP_methylase	Porphyrin and chlorophyll metabolism
28.4471	28.0222	28.7733	NaN	28.7321	28.5965	28.4184	NaN	28.3139	28.3663	NaN	27.5538	27.7015	27.8292	26.1446	NaN	9	9	9	25.7	25.7	25.7	49.667	0	18.618	7162200000	62	6	5	6	2	7	5	6	2	5	3	0	1	6	5	2	1	P72863 | P72863_SYNY3	P72863 | P72863_SYNY3	slr0971	P72863_SYNY3		DUF4335
31.2361	30.8465	30.8816	31.063	30.6798	30.966	30.8111	30.9081	30.7089	30.5724	30.7114	30.7391	30.5483	30.7821	30.8085	30.6978	28	28	28	78.3	78.3	78.3	37.633	0	323.31	55317000000	581	38	44	43	42	38	31	35	37	36	36	37	39	32	32	30	31	P72864 | P72864_SYNY3	P72864 | P72864_SYNY3	ccmA	P72864_SYNY3		DAHP_synth_1	Phenylalanine, tyrosine and tryptophan biosynthesis
25.6415	24.9247	24.9604	25.2562	NaN	NaN	24.6831	24.9359	25.4757	25.2781	25.141	25.8861	25.5685	25.6993	25.4225	NaN	5	5	5	38	38	38	17.647	0	9.2125	1160200000	46	3	3	3	2	2	2	3	2	4	2	2	4	4	4	4	2	P72865 | P72865_SYNY3	P72865 | P72865_SYNY3	sll0933	P72865_SYNY3		DUF3464
29.1883	29.1376	28.9829	29.0969	29.4201	29.6632	29.2965	29.6701	29.1713	29.1259	29.3811	29.1036	29.6549	29.9732	29.7314	29.7703	36	36	36	64.9	64.9	64.9	83.64	0	323.31	21043000000	529	30	30	27	35	37	31	31	38	27	26	29	29	40	41	38	40	P72877 | P72877_SYNY3	P72877 | P72877_SYNY3	epsB	P72877_SYNY3		CbiA;Wzz
NaN	NaN	NaN	NaN	NaN	23.1088	NaN	NaN	NaN	NaN	NaN	NaN	NaN	23.5545	23.684	NaN	3	3	3	6.9	6.9	6.9	31.542	0	4.0611	177020000	16	1	1	0	1	1	2	1	1	1	0	1	0	1	2	2	1	P72880 | P72880_SYNY3	P72880 | P72880_SYNY3	slr0977	P72880_SYNY3	Transport permease protein	ABC2_membrane	ABC transporters
26.0648	25.8013	25.588	25.9249	26.3784	26.5164	26.3452	26.6348	25.477	25.7436	25.5402	25.5013	25.6888	26.4254	26.4678	26.2089	15	15	15	50.2	50.2	50.2	47.863	0	62.907	2069000000	83	4	4	4	6	7	8	7	10	4	3	2	3	5	6	5	5	P72884 | P72884_SYNY3	P72884 | P72884_SYNY3	rfbB	P72884_SYNY3		ABC_tran;Wzt_C	ABC transporters
24.4713	NaN	NaN	NaN	24.8334	NaN	25.3844	NaN	NaN	24.449	25.04	NaN	25.1817	24.7946	25.2566	25.1091	7	7	7	39.1	39.1	39.1	28.793	0	37.304	655270000	31	1	2	1	0	5	3	3	2	0	2	2	0	3	3	2	2	P72885 | P72885_SYNY3	P72885 | P72885_SYNY3	rfbF	P72885_SYNY3		NTP_transferase	Amino sugar and nucleotide sugar metabolism;Starch and sucrose metabolism
26.997	25.7322	26.6263	26.8774	27.2551	27.4451	27.222	27.3415	26.7556	26.8309	26.8668	27.1315	27.364	27.1889	27.4449	27.0656	19	19	19	64.7	64.7	64.7	40.074	0	97.056	4110500000	173	12	4	7	11	11	15	10	15	8	7	9	7	13	16	16	12	P72886 | P72886_SYNY3	P72886 | P72886_SYNY3	rfbG	P72886_SYNY3		Epimerase	Amino sugar and nucleotide sugar metabolism
25.7225	25.9159	26.2474	26.065	26.7268	26.7615	26.7313	26.9265	NaN	25.5412	25.7133	25.7562	25.8249	26.3878	26.5059	26.1457	9	9	9	64	64	64	20.942	0	30.994	2194900000	75	4	6	5	3	6	6	6	5	2	5	5	3	2	6	5	6	P72887 | P72887_SYNY3	P72887 | P72887_SYNY3	rfbC	P72887_SYNY3		dTDP_sugar_isom	Polyketide sugar unit biosynthesis;Streptomycin biosynthesis
27.3779	26.6927	26.8009	27.2111	27.3214	27.7612	27.3235	27.434	25.8732	26.5006	26.8551	26.8027	26.8329	27.1918	27.4629	27.0138	15	15	15	46	46	46	48.013	0	106.61	4315500000	133	7	8	7	7	14	9	11	14	3	5	8	9	8	7	8	8	P72888 | P72888_SYNY3	P72888 | P72888_SYNY3	slr1610	P72888_SYNY3		Methyltransf_13;Methyltransf_14
NaN	NaN	NaN	NaN	NaN	NaN	NaN	NaN	NaN	NaN	NaN	NaN	NaN	NaN	NaN	23.5724	2	2	2	32	32	32	17.744	0	5.5224	111040000	12	1	1	0	2	0	1	0	0	0	0	1	1	1	1	1	2	P72889 | P72889_SYNY3	P72889 | P72889_SYNY3	slr1611	P72889_SYNY3		DUF29
26.5579	26.1261	25.3046	25.8785	25.8999	26.6218	26.2603	26.7849	26.0157	25.7354	26.3041	24.443	26.4485	26.7381	26.9587	26.7001	13	13	13	60.8	60.8	60.8	33.045	0	111.37	2409500000	100	7	6	4	7	4	10	8	7	4	5	7	2	5	7	9	8	P72890 | P72890_SYNY3;P72879 | P72879_SYNY3	P72890 | P72890_SYNY3	slr0976	P72879_SYNY3		Uma2
26.9957	26.5951	26.5205	26.6246	26.7808	26.7962	26.8333	27.0116	26.545	26.3252	26.6375	26.0904	26.9928	27.1536	27.1114	26.7759	7	7	7	62.2	62.2	62.2	22.344	0	68.449	3364800000	116	9	3	6	7	9	8	9	10	5	5	5	6	11	7	11	5	P72891 | P72891_SYNY3	P72891 | P72891_SYNY3	slr1613	P72891_SYNY3		Uma2
28.529	28.3908	28.3109	28.5544	28.8058	29.0512	28.7493	29.0745	28.0287	28.3684	28.4305	28.5897	28.4974	28.57	28.7635	28.4654	21	21	21	56.9	56.9	56.9	41.944	0	234.45	11865000000	347	21	21	20	20	31	25	28	27	17	23	17	18	12	23	26	18	P72893 | P72893_SYNY3	P72893 | P72893_SYNY3	rfbE	P72893_SYNY3		DegT_DnrJ_EryC1
27.7926	27.8139	27.8315	28.1052	28.2263	28.4608	28.2272	28.4291	27.5183	27.6992	27.6486	28.2521	28.0917	28.0144	27.9527	27.871	14	14	14	45.7	45.7	45.7	37.353	0	194.16	7825700000	128	8	8	9	8	12	10	8	10	9	7	8	5	8	7	5	6	P72894 | P72894_SYNY3	P72894 | P72894_SYNY3	slr1616	P72894_SYNY3			Alanine, aspartate and glutamate metabolism;Pyrimidine metabolism
29.8875	29.7644	29.6512	29.9434	29.9687	30.2369	29.9933	30.0579	29.0857	29.3106	29.5367	29.4099	29.4466	29.5912	29.7164	29.3402	29	29	29	80.8	80.8	80.8	45.405	0	323.31	26347000000	434	30	26	31	30	32	28	37	35	19	23	24	23	21	25	27	23	P72895 | P72895_SYNY3	P72895 | P72895_SYNY3	slr1617	P72895_SYNY3		Epimerase
27.537	27.6984	27.2807	27.3327	27.5549	27.7528	27.6589	27.9083	26.18	26.3991	26.4958	26.2825	26.2762	26.3685	26.6956	26.4825	11	11	11	57.5	57.5	57.5	29.001	0	111.92	4520300000	120	12	10	7	10	12	11	10	11	3	5	5	5	4	4	6	5	P72896 | P72896_SYNY3	P72896 | P72896_SYNY3	slr1618	P72896_SYNY3		Methyltransf_12
30.0518	30.1094	30.0401	30.1399	30.306	30.4222	30.3662	30.3138	29.495	29.5473	29.6736	29.5285	29.8843	29.9758	29.9962	29.8722	19	19	19	41.4	41.4	41.4	27.752	0	323.31	31810000000	359	21	23	27	24	23	22	26	26	19	22	20	21	25	19	20	21	P72897 | P72897_SYNY3	P72897 | P72897_SYNY3	slr1619	P72897_SYNY3		CmcI
26.4301	26.1658	26.081	26.3758	26.5205	26.4535	26.1874	26.676	25.8111	25.5929	25.9232	26.0037	24.7516	26.3659	25.9502	25.1185	17	17	17	24.4	24.4	24.4	79.962	0	57.252	2169800000	119	6	10	6	9	11	9	8	12	5	4	8	6	2	11	8	4	P72899 | P72899_SYNY3	P72899 | P72899_SYNY3	slr1063	P72899_SYNY3		Glycos_transf_1;Glycos_transf_2
26.6531	26.5486	26.5226	26.6764	26.7622	27.1646	26.7783	26.9259	25.5902	26.2579	26.0925	25.8501	26.2271	26.2679	26.3044	25.8036	11	11	11	28.9	28.9	28.9	41.848	0	56.499	2651700000	95	6	6	5	7	7	6	4	9	5	4	6	6	6	5	7	6	P72900 | P72900_SYNY3	P72900 | P72900_SYNY3	rfbU	P72900_SYNY3		Glycos_transf_1
NaN	NaN	NaN	NaN	NaN	NaN	NaN	NaN	NaN	NaN	NaN	NaN	NaN	NaN	NaN	23.047	2	2	2	3.9	3.9	3.9	41.592	0.0036613	2.2344	105040000	12	1	0	0	2	1	1	0	0	0	0	1	0	3	1	1	1	P72901 | P72901_SYNY3	P72901 | P72901_SYNY3	slr1065	P72901_SYNY3		Glycos_transf_2
25.4661	NaN	NaN	24.8011	25.0099	25.628	24.2567	25.2965	24.3438	24.5528	25.1815	24.5167	25.7666	27.32	27.1592	26.7036	14	14	14	46.9	46.9	46.9	45.95	0	38.073	1526000000	63	4	0	0	4	4	4	2	3	2	3	3	2	4	10	11	7	P72902 | P72902_SYNY3	P72902 | P72902_SYNY3	slr1066	P72902_SYNY3		Glycos_transf_1
26.8339	26.5399	26.2529	26.7704	26.995	27.2841	26.8663	27.1522	26.4229	26.5176	26.8292	26.915	26.8791	26.8845	27.0311	26.8289	11	11	11	26.2	26.2	26.2	37.495	0	50.539	3538700000	121	7	6	7	7	11	8	8	9	8	5	7	7	6	8	7	10	P72903 | P72903_SYNY3	P72903 | P72903_SYNY3	galE	P72903_SYNY3		Epimerase	Amino sugar and nucleotide sugar metabolism;Galactose metabolism
NaN	NaN	NaN	NaN	NaN	NaN	NaN	23.7433	NaN	NaN	NaN	NaN	NaN	NaN	NaN	NaN	2	2	2	7.4	7.4	7.4	33.16	0	3.199	866880000	4	1	0	0	1	1	0	0	1	0	0	0	0	0	0	0	0	P72906 | P72906_SYNY3	P72906 | P72906_SYNY3	slr1070	P72906_SYNY3		Glycos_transf_2
25.338	24.9562	24.6136	NaN	25.071	25.3557	25.0825	25.3792	NaN	NaN	NaN	NaN	NaN	NaN	NaN	NaN	6	6	6	35.4	35.4	35.4	30.875	0	16.596	543630000	29	2	4	2	1	2	4	3	5	1	1	1	0	0	1	0	2	P72907 | P72907_SYNY3	P72907 | P72907_SYNY3	slr1071	P72907_SYNY3
23.4044	23.431	NaN	NaN	NaN	23.7666	23.3158	24.0512	NaN	NaN	NaN	NaN	NaN	23.4596	NaN	NaN	5	5	5	21.9	21.9	21.9	35.702	0	15.748	196420000	24	3	2	0	1	2	3	3	2	0	0	0	1	2	1	2	2	P72908 | P72908_SYNY3	P72908 | P72908_SYNY3	yefA	P72908_SYNY3		Epimerase	Amino sugar and nucleotide sugar metabolism;Fructose and mannose metabolism
24.8438	24.2569	NaN	24.6233	24.7775	24.8	24.7689	24.5937	NaN	NaN	24.0239	NaN	24.4026	24.4343	24.3905	NaN	7	7	7	30.5	30.5	30.5	43.527	0	35.351	656890000	41	6	4	0	3	2	4	2	4	1	0	3	1	3	3	4	1	P72909 | P72909_SYNY3	P72909 | P72909_SYNY3	slr1073	P72909_SYNY3
26.22	25.8553	NaN	26.1796	26.4544	26.7976	26.5764	26.7049	26.0269	25.8909	25.8845	25.7851	26.8309	26.8504	26.9037	26.9676	17	17	17	42.5	42.5	42.5	43.374	0	55.486	2624800000	136	8	8	2	9	9	12	9	10	6	3	8	4	11	10	13	14	P72911 | P72911_SYNY3	P72911 | P72911_SYNY3	slr1076	P72911_SYNY3		Glyco_transf_4;Glycos_transf_1
NaN	23.8407	23.6122	23.8644	23.9855	24.1017	23.8115	24.0433	23.8849	NaN	24.0149	23.7678	24.7322	24.786	23.9125	24.3807	5	5	5	19.7	19.7	19.7	43.52	0	18.556	452080000	48	1	3	3	3	4	3	4	2	3	0	2	1	6	7	2	4	P72912 | P72912_SYNY3	P72912 | P72912_SYNY3	slr1077	P72912_SYNY3		Glyco_trans_4_4;Glycos_transf_1
NaN	NaN	NaN	NaN	NaN	NaN	NaN	NaN	23.5956	NaN	NaN	NaN	NaN	NaN	NaN	NaN	1	1	1	20	20	20	7.4883	0	3.4225	268320000	14	0	1	0	1	1	1	1	1	1	1	1	1	1	1	1	1	P72917 | P72917_SYNY3	P72917 | P72917_SYNY3	ssr1768	P72917_SYNY3		DUF2283
24.3481	23.9191	NaN	24.2805	23.8756	24.4012	23.7428	24.6722	NaN	NaN	23.9896	NaN	NaN	24.3818	24.346	23.9181	5	5	5	29	29	29	23.888	0	16.002	441040000	39	2	3	3	2	4	5	4	3	1	1	2	1	2	2	2	2	P72918 | P72918_SYNY3	P72918 | P72918_SYNY3	slr1081	P72918_SYNY3		Uma2
NaN	NaN	NaN	24.2181	NaN	NaN	NaN	NaN	NaN	NaN	NaN	NaN	NaN	NaN	NaN	NaN	4	4	4	29.3	29.3	29.3	20.978	0	3.8472	119260000	12	1	2	0	2	0	1	1	0	1	0	0	1	1	1	1	0	P72920 | P72920_SYNY3	P72920 | P72920_SYNY3	slr1083	P72920_SYNY3		Uma2
NaN	NaN	NaN	NaN	NaN	NaN	NaN	23.0982	NaN	NaN	NaN	NaN	NaN	NaN	NaN	NaN	1	1	1	7.5	7.5	7.5	16.05	0	3.2267	136380000	9	0	0	0	1	1	1	1	1	0	0	0	0	1	1	1	1	P72921 | P72921_SYNY3	P72921 | P72921_SYNY3	slr1084	P72921_SYNY3		Hexapep
NaN	NaN	NaN	NaN	23.9788	NaN	23.6291	NaN	NaN	NaN	NaN	NaN	NaN	NaN	NaN	NaN	3	3	3	8.5	8.5	8.5	47.383	0	9.9577	110810000	8	1	0	0	0	1	0	2	0	0	0	0	0	0	1	2	1	P72922 | P72922_SYNY3	P72922 | P72922_SYNY3	slr1085	P72922_SYNY3		Glyco_trans_4_4
26.307	26.2518	26.1655	26.2537	26.7041	26.7807	26.6186	26.7045	26.4621	26.2781	26.3281	26.4898	27.2188	27.3399	27.3187	27.3951	15	15	15	65.9	65.9	65.9	39.395	0	113.57	3145100000	141	6	7	7	10	11	10	10	8	8	8	5	5	8	12	12	14	P72923 | P72923_SYNY3	P72923 | P72923_SYNY3	slr1087	P72923_SYNY3		Phytase-like
25.5734	25.4461	25.4397	25.5673	25.6001	25.5811	25.5869	25.6111	25.142	25.2768	25.3779	25.3717	24.9942	25.3077	25.3146	25.1771	7	7	7	32.4	32.4	32.4	42.971	0	61.609	1314700000	71	5	6	4	5	5	5	5	4	5	5	5	4	4	4	3	2	P72924 | P72924_SYNY3	P72924 | P72924_SYNY3	sll1025	P72924_SYNY3		DAO
28.3026	28.3	28.2066	28.5015	28.0669	28.4904	28.0812	28.349	27.8893	27.9963	28.2726	27.9076	27.858	27.973	28.0066	27.8747	18	18	18	47.9	47.9	47.9	44.052	0	156.67	8720800000	225	16	14	16	15	16	12	14	14	12	15	12	15	11	15	14	14	P72927 | P72927_SYNY3	P72927 | P72927_SYNY3	sucC	P72927_SYNY3		ATP-grasp_2	C5-Branched dibasic acid metabolism;Carbon fixation pathways in prokaryotes;Citrate cycle (TCA cycle);Propanoate metabolism
25.0494	25.0563	24.6838	25.1207	25.3974	25.1632	24.9304	25.2865	NaN	NaN	24.9505	NaN	25.3178	25.4945	25.4278	25.4652	8	8	8	27.9	27.9	27.9	33.697	0	19.132	964730000	66	3	4	3	5	4	5	3	5	2	2	6	2	4	7	6	5	P72930 | P72930_SYNY3	P72930 | P72930_SYNY3	sll1020	P72930_SYNY3		Glycos_transf_2
NaN	NaN	NaN	NaN	NaN	NaN	NaN	21.0646	NaN	NaN	NaN	NaN	NaN	NaN	NaN	NaN	1	1	1	5.3	5.3	5.3	42.043	0	5.1961	9975500	3	0	0	0	1	0	1	0	1	0	0	0	0	0	0	0	0	P72936 | P72936_SYNY3	P72936 | P72936_SYNY3	slr1400	P72936_SYNY3		HATPase_c;HisKA;Response_reg
29.752	29.5815	29.6636	29.7141	29.5004	29.7589	29.6141	29.7046	29.8768	29.644	29.7021	30.0133	29.9396	29.8165	29.7853	29.7999	23	23	23	80.1	80.1	80.1	32.676	0	323.31	26299000000	603	37	40	34	39	39	41	40	43	42	33	39	36	39	36	32	33	P72937 | P72937_SYNY3	P72937 | P72937_SYNY3	slr0670	P72937_SYNY3		Usp
25.9217	26.0905	25.7359	26.0516	25.5977	26.087	25.9442	25.7069	25.9679	25.7091	26.1604	25.6741	26.4162	26.518	26.2545	26.6787	5	5	5	36.4	36.4	36.4	15.731	0	50.014	1961200000	68	3	6	5	4	3	5	3	4	5	6	5	4	4	4	3	4	P72944 | P72944_SYNY3	P72944 | P72944_SYNY3	slr0680	P72944_SYNY3		TerB
25.8022	25.6994	NaN	25.5608	24.939	24.9594	NaN	25.2471	NaN	NaN	25.5868	25.3	25.5813	25.752	25.9665	25.6935	6	6	6	12.2	12.2	12.2	46.306	0	51.874	1166900000	40	4	4	0	2	3	2	1	2	2	0	2	3	5	3	4	3	P72945 | P72945_SYNY3	P72945 | P72945_SYNY3	slr0681	P72945_SYNY3		Na_Ca_ex
26.5802	26.0717	25.9298	26.8774	26.3073	26.5774	26.0932	26.4015	25.8516	25.9265	26.0981	26.0776	25.7194	26.6295	26.6319	26.6824	10	10	10	54.3	54.3	54.3	28.428	0	31.692	2648400000	77	8	5	4	9	3	5	6	4	4	3	4	6	3	4	4	5	P72948 | P72948_SYNY3	P72948 | P72948_SYNY3	sll0649	P72948_SYNY3		Response_reg;Trans_reg_C
NaN	NaN	NaN	NaN	NaN	NaN	NaN	NaN	NaN	NaN	NaN	NaN	NaN	NaN	NaN	NaN	1	1	1	2.8	2.8	2.8	38.523	0.0089807	1.6288	0	3	0	0	0	0	0	0	0	0	1	1	1	0	0	0	0	0	P72949 | P72949_SYNY3	P72949 | P72949_SYNY3	lim	P72949_SYNY3		Glycos_transf_4
NaN	NaN	NaN	NaN	NaN	NaN	21.7546	NaN	NaN	NaN	NaN	NaN	NaN	NaN	NaN	NaN	2	2	2	14.1	14.1	14.1	28.73	0	4.8839	26116000	6	0	0	1	0	1	0	1	1	0	1	0	1	0	0	0	0	P72950 | P72950_SYNY3	P72950 | P72950_SYNY3	sll0647	P72950_SYNY3
NaN	NaN	NaN	NaN	NaN	NaN	NaN	NaN	NaN	NaN	NaN	NaN	NaN	NaN	21.6518	NaN	2	2	2	4.6	4.6	4.6	82.313	0.0018561	2.5685	12478000	3	0	0	0	0	0	0	0	1	0	0	0	0	1	0	1	0	P72951 | P72951_SYNY3	P72951 | P72951_SYNY3	cyaA	P72951_SYNY3		CHASE2;Guanylate_cyc	Meiosis - yeast;Purine metabolism
NaN	NaN	NaN	NaN	NaN	NaN	24.2542	NaN	NaN	NaN	NaN	NaN	NaN	NaN	NaN	NaN	2	2	2	7.8	7.8	7.8	27.096	0	6.4868	133910000	19	0	1	1	1	2	1	1	1	2	2	1	1	0	2	1	2	P72952 | P72952_SYNY3	P72952 | P72952_SYNY3	sll0645	P72952_SYNY3		DUF928
NaN	NaN	NaN	NaN	24.0385	NaN	23.9585	23.9341	NaN	NaN	NaN	NaN	NaN	24.1188	24.007	24.1365	5	5	5	22.4	22.4	22.4	36.408	0	9.7026	255490000	20	1	1	1	1	2	1	2	2	0	0	0	0	1	3	2	3	P72953 | P72953_SYNY3	P72953 | P72953_SYNY3	sll0644	P72953_SYNY3		Abhydrolase_3
NaN	NaN	NaN	NaN	NaN	NaN	NaN	NaN	NaN	NaN	NaN	NaN	NaN	25.356	25.4744	25.8423	3	3	3	20.2	20.2	20.2	13.373	0	34.797	485800000	22	1	1	1	0	1	1	1	2	1	1	1	0	3	2	3	3	P72954 | P72954_SYNY3	P72954 | P72954_SYNY3	slr0686	P72954_SYNY3		Tic20
NaN	NaN	NaN	NaN	NaN	NaN	NaN	NaN	NaN	NaN	NaN	NaN	NaN	NaN	NaN	23.5666	5	5	5	12.6	12.6	12.6	58.509	0	9.6274	102810000	8	0	0	0	0	1	0	0	1	0	0	0	0	1	1	2	2	P72957 | P72957_SYNY3	P72957 | P72957_SYNY3	sll0641	P72957_SYNY3
NaN	NaN	NaN	23.7313	23.6454	NaN	23.459	NaN	NaN	NaN	NaN	NaN	NaN	NaN	NaN	NaN	12	12	12	43.7	43.7	43.7	37.956	0	29.092	261630000	23	4	1	1	2	1	1	1	3	1	1	3	1	1	0	1	1	P72959 | P72959_SYNY3	P72959 | P72959_SYNY3	slr0688	P72959_SYNY3		PS_pyruv_trans
27.3854	27.1966	27.309	27.4907	27.4649	27.4259	27.4153	27.4489	27.3234	27.4001	27.2647	27.3768	27.1436	27.2385	27.4914	27.1132	20	20	20	57.8	57.8	57.8	42.546	0	158.8	5094900000	186	11	12	14	10	13	11	18	12	8	9	10	10	15	10	12	11	P72961 | P72961_SYNY3	P72961 | P72961_SYNY3	slr0689	P72961_SYNY3		DUF39
25.2396	24.8363	24.2239	25.1616	24.68	24.8529	24.5317	25.0085	NaN	NaN	23.8105	NaN	NaN	NaN	NaN	NaN	10	10	10	34.1	34.1	34.1	45.927	0	70.396	560730000	45	4	8	2	6	5	6	3	7	0	0	2	1	1	0	0	0	P72962 | P72962_SYNY3	P72962 | P72962_SYNY3	sll0639	P72962_SYNY3		DHH
NaN	NaN	NaN	NaN	NaN	NaN	NaN	24.2058	NaN	NaN	NaN	NaN	NaN	NaN	NaN	NaN	2	2	2	6.8	6.8	6.8	50.443	0	3.4736	322300000	9	1	1	0	0	0	1	1	1	0	0	1	0	0	1	1	1	P72963 | P72963_SYNY3	P72963 | P72963_SYNY3	sll0638	P72963_SYNY3		CHAT
27.2388	26.6967	26.7574	27.0142	26.4063	26.8025	26.6824	26.7749	26.871	26.9215	26.8473	27.1405	27.214	26.9517	27.0549	27.1004	24	24	24	68.8	68.8	68.8	65.942	0	229.14	3839800000	209	13	12	19	16	11	15	17	14	10	9	10	15	13	11	13	11	P72964 | P72964_SYNY3	P72964 | P72964_SYNY3	ycf45	P72964_SYNY3		AAA;R3H
29.7058	29.6392	29.5075	29.7011	29.325	29.6233	29.4386	29.6687	29.6894	29.5349	29.7068	29.7857	30.1257	29.9772	30.0813	29.9064	22	22	22	75.1	75.1	75.1	19.049	0	323.31	26235000000	324	17	22	19	23	20	19	21	17	18	25	22	18	23	19	19	22	P72967 | P72967_SYNY3	P72967 | P72967_SYNY3	slr0695	P72967_SYNY3
30.0705	29.9094	29.9621	29.8944	29.8555	29.8153	29.8491	29.7423	30.1438	29.8861	29.5872	29.8116	29.945	29.9121	29.9633	29.7123	23	23	23	85.8	85.8	85.8	32.604	0	323.31	29136000000	395	26	30	21	24	27	24	18	25	33	23	24	20	26	24	27	23	P72968 | P72968_SYNY3	P72968 | P72968_SYNY3	slr1590	P72968_SYNY3
NaN	NaN	NaN	NaN	28.0473	28.8558	29.5007	28.6075	NaN	NaN	24.9282	NaN	27.1453	27.3255	27.2343	27.1983	13	13	13	77.9	77.9	77.9	16.68	0	173.19	4584600000	78	0	1	0	0	10	14	17	9	2	1	3	1	5	5	5	5	P72975 | P72975_SYNY3	P72975 | P72975_SYNY3	sll1515	P72975_SYNY3		DUF4278
27.0793	26.8339	26.8261	26.9536	26.9392	27.2276	27.0926	27.1321	26.5718	26.7128	26.871	26.8918	26.8016	26.8933	27.0999	26.6734	12	12	12	57.7	57.7	57.7	33.061	0	114.37	3812300000	136	11	11	9	11	9	9	10	8	6	5	10	7	6	8	10	6	P72976 | P72976_SYNY3	P72976 | P72976_SYNY3	slr1597	P72976_SYNY3		CbiA
26.0811	26.1716	NaN	26.0956	27.2163	27.4394	27.5346	27.4527	25.2251	25.4558	25.997	NaN	27.7131	28.0249	28.1376	28.1825	10	10	10	79.5	79.5	79.5	16.595	0	88.016	4000600000	92	4	5	2	5	7	8	7	8	2	2	4	1	7	8	11	11	P72977 | P72977_SYNY3	P72977 | P72977_SYNY3	hsp17	P72977_SYNY3		HSP20	Protein processing in endoplasmic reticulum
NaN	NaN	NaN	NaN	NaN	22.8941	NaN	NaN	NaN	NaN	NaN	NaN	NaN	NaN	NaN	NaN	2	2	2	11.7	11.7	11.7	21.877	0	4.545	308590000	10	1	0	0	1	1	1	0	1	0	1	0	1	1	1	1	0	P72984 | P72984_SYNY3	P72984 | P72984_SYNY3	slr1599	P72984_SYNY3		NnrU
25.4179	NaN	25.4871	NaN	NaN	24.7505	25.626	24.8355	NaN	NaN	NaN	NaN	25.319	25.1462	24.9356	25.7025	7	7	7	82.6	82.6	82.6	17.13	0	107.37	731830000	36	4	0	3	1	2	2	7	4	0	0	1	0	4	2	3	3	P72985 | P72985_SYNY3	P72985 | P72985_SYNY3	slr1600	P72985_SYNY3		YlqD
26.9572	26.5748	26.5361	26.7585	26.6239	26.6975	26.5301	26.7103	26.6264	26.6954	26.741	26.344	26.8627	27.04	27.0578	26.9303	12	12	12	31.4	31.4	31.4	49.215	0	60.485	3499800000	105	6	8	6	4	5	8	9	6	6	6	7	4	6	9	7	8	P72990 | P72990_SYNY3	P72990 | P72990_SYNY3	slr1603	P72990_SYNY3
30.0217	29.8411	29.7878	29.8928	30.1783	30.3689	30.14	30.2919	29.8584	29.9023	29.907	29.8597	29.9894	30.1617	30.4016	30.0887	37	37	37	68.4	68.4	68.4	77.663	0	323.31	32631000000	596	33	39	40	40	40	36	43	43	35	32	37	28	41	40	36	33	P73004 | P73004_SYNY3	P73004 | P73004_SYNY3	slr1609	P73004_SYNY3		AMP-binding	Adipocytokine signaling pathway;Fatty acid metabolism;Peroxisome;PPAR signaling pathway
NaN	NaN	NaN	25.1832	NaN	NaN	NaN	NaN	NaN	NaN	NaN	NaN	25.8561	25.5412	NaN	NaN	5	5	5	14.7	14.7	14.7	43.923	0	3.9218	1030500000	16	1	2	1	2	2	1	0	0	0	2	0	0	3	2	0	0	P73005 | P73005_SYNY3	P73005 | P73005_SYNY3	slr1041	P73005_SYNY3	Protein PatA	DUF4388;Response_reg	Two-component system
28.503	27.9705	27.6762	28.1092	28.0587	28.387	28.1132	27.9949	26.4397	26.9436	27.499	27.0136	27.056	27.2863	27.5586	27.1754	5	5	5	38.8	38.8	38.8	16.668	0	97.143	6542300000	109	11	6	7	10	9	10	7	8	4	3	5	4	4	5	10	6	P73006 | P73006_SYNY3	P73006 | P73006_SYNY3	slr1042	P73006_SYNY3		Response_reg	Two-component system
NaN	24.4912	NaN	24.4261	24.5988	25.4368	25.269	25.2694	NaN	NaN	24.4298	NaN	25.7098	25.6025	25.4832	26.1095	4	4	4	40.1	40.1	40.1	20.682	0	29.79	912460000	30	1	2	1	2	2	2	2	3	0	1	2	0	4	2	3	3	P73007 | P73007_SYNY3	P73007 | P73007_SYNY3	slr1043	P73007_SYNY3		CheW	Two-component system
29.7316	29.5843	29.3899	29.5363	30.0479	30.062	29.9392	30.1441	29.3629	29.3435	29.5176	29.2975	30.0409	30.2217	30.4288	30.0721	43	43	43	46.8	46.8	46.8	93.209	0	323.31	28055000000	570	33	32	33	35	46	44	46	41	32	32	28	27	31	41	32	37	P73008 | P73008_SYNY3	P73008 | P73008_SYNY3	mcpA	P73008_SYNY3		HAMP;MCPsignal	Two-component system
NaN	25.3149	25.0347	25.8252	25.0249	25.635	25.6007	25.3993	25.1713	25.3242	NaN	25.8977	NaN	NaN	25.4047	25.8869	2	2	2	25.4	25.4	25.4	13.673	0	10.042	1269800000	30	1	2	2	2	2	2	2	3	2	3	1	2	1	1	2	2	P73010 | P73010_SYNY3	P73010 | P73010_SYNY3	tatA	P73010_SYNY3	Sec-independent protein translocase protein TatA	MttA_Hcf106	Bacterial secretion system;Protein export
NaN	NaN	24.2549	NaN	NaN	NaN	NaN	NaN	NaN	NaN	NaN	NaN	NaN	NaN	NaN	NaN	3	3	3	9.9	9.9	9.9	52.819	0	3.3208	170720000	6	0	1	1	2	0	1	0	0	0	0	1	0	0	0	0	0	P73011 | P73011_SYNY3	P73011 | P73011_SYNY3	pleD	P73011_SYNY3		GAF;GGDEF	Cell cycle - Caulobacter;Two-component system
NaN	NaN	NaN	NaN	NaN	NaN	NaN	25.8634	NaN	NaN	NaN	NaN	NaN	NaN	NaN	NaN	7	7	7	9.2	9.2	9.2	116.21	0	10.833	238900000	11	1	1	0	1	0	1	2	3	0	1	0	0	0	0	0	1	P73012 | P73012_SYNY3	P73012 | P73012_SYNY3	slr1048	P73012_SYNY3
NaN	24.4005	24.5589	NaN	24.1614	NaN	24.1132	NaN	24.6963	24.3297	NaN	24.2954	NaN	NaN	NaN	NaN	4	4	4	27.8	27.8	27.8	29.996	0	24.396	293790000	26	0	1	2	1	2	1	2	1	4	4	1	3	1	0	2	1	P73013 | P73013_SYNY3	P73013 | P73013_SYNY3	sll1011	P73013_SYNY3		DnaJ;Pentapeptide
24.5129	24.6249	24.6922	NaN	NaN	NaN	NaN	24.0783	NaN	NaN	24.9539	24.7173	24.7443	24.6978	NaN	24.5126	6	6	6	44.7	44.7	44.7	19.47	0	28.972	614130000	23	1	1	1	1	1	2	1	1	2	1	2	2	2	3	1	1	P73017 | P73017_SYNY3	P73017 | P73017_SYNY3	slr1052	P73017_SYNY3
NaN	NaN	22.2482	NaN	NaN	NaN	NaN	NaN	NaN	NaN	NaN	NaN	23.1836	NaN	22.7648	22.8955	8	8	8	33.7	33.7	33.7	29.848	0	20.937	90810000	26	1	0	2	1	1	1	2	1	0	1	1	1	3	1	6	4	P73018 | P73018_SYNY3	P73018 | P73018_SYNY3	slr1053	P73018_SYNY3		DUF2993
28.4325	28.0633	27.6557	28.0885	27.7475	28.2249	27.79	28.4331	28.1333	27.8969	28.2721	27.5645	28.3441	28.5914	28.8167	28.762	14	14	14	34.3	34.3	34.3	60.483	0	284.8	9057600000	175	12	13	7	9	9	10	10	11	10	9	14	9	12	16	11	13	P73019 | P73019_SYNY3	P73019 | P73019_SYNY3	frpC	P73019_SYNY3		HemolysinCabind
28.6954	28.5288	28.6138	28.637	28.1934	28.5452	28.2124	28.3879	27.5148	28.1061	28.1399	28.1863	26.8707	27.2305	27.6611	25.5717	44	44	44	49.3	49.3	49.3	148.55	0	323.31	8798900000	326	33	30	25	32	21	31	26	29	9	17	18	17	8	10	15	5	P73020 | P73020_SYNY3	P73020 | P73020_SYNY3	chlH	P73020_SYNY3		CobN-Mg_chel;DUF3479	Porphyrin and chlorophyll metabolism
23.0452	NaN	NaN	NaN	NaN	NaN	NaN	NaN	NaN	NaN	NaN	NaN	NaN	NaN	NaN	NaN	3	3	3	16.4	16.4	16.4	30.244	0	3.9383	31982000	4	2	0	0	1	0	0	1	0	0	0	0	0	0	0	0	0	P73023 | P73023_SYNY3	P73023 | P73023_SYNY3	sll1005	P73023_SYNY3		MazG	Purine metabolism;Pyrimidine metabolism
25.4142	25.6422	25.5696	25.6619	25.6549	25.5693	25.5323	25.4158	25.479	25.6544	25.5968	25.6726	25.64	25.6262	25.5826	25.6604	9	9	9	32	32	32	43.849	0	62.585	1455900000	72	4	4	4	5	5	4	4	6	3	4	4	5	3	7	4	6	P73024 | P73024_SYNY3	P73024 | P73024_SYNY3	sll1004	P73024_SYNY3		Glycos_transf_2	N-Glycan biosynthesis
26.5693	26.075	26.0045	26.409	26.1938	26.3744	26.1066	26.6188	26.0455	26.0449	26.3523	25.6149	26.9858	27.2075	27.3694	27.191	14	14	14	46.3	46.3	46.3	49.208	0	232.23	2828600000	151	8	7	4	7	6	14	10	13	8	6	11	5	14	13	11	14	P73029 | P73029_SYNY3	P73029 | P73029_SYNY3	ycf22	P73029_SYNY3		MCE
NaN	NaN	NaN	NaN	NaN	NaN	NaN	22.8305	NaN	NaN	NaN	NaN	NaN	NaN	NaN	NaN	1	1	1	7.2	7.2	7.2	11.332	0.0094255	1.6225	224070000	13	1	1	1	1	1	1	0	1	0	1	1	1	1	0	1	1	P73031 | P73031_SYNY3	P73031 | P73031_SYNY3	ssl1918	P73031_SYNY3
27.5843	27.8426	27.4367	27.6907	28.1356	28.4874	28.0606	28.4151	27.7549	27.6661	27.959	27.6651	28.6894	28.8776	28.7267	28.7807	22	22	22	17	17	17	185.06	0	183.49	8863100000	229	13	8	10	13	17	13	15	14	13	13	15	14	17	15	20	19	P73032 | P73032_SYNY3	P73032 | P73032_SYNY3	slr1753	P73032_SYNY3		CHAT;Haemagg_act
NaN	NaN	NaN	NaN	NaN	NaN	20.71	NaN	NaN	NaN	NaN	NaN	NaN	NaN	NaN	NaN	2	2	2	11.7	11.7	11.7	35.479	0	7.0922	246100000	2	0	0	0	1	0	0	0	1	0	0	0	0	0	0	0	0	P73036 | P73036_SYNY3	P73036 | P73036_SYNY3	slr1760	P73036_SYNY3		GGDEF;Response_reg	Cell cycle - Caulobacter;Two-component system
30.6743	30.4446	30.2318	30.432	30.2344	30.8366	30.4988	30.7911	30.3162	30.2195	30.5561	30.2195	30.8613	31.0994	31.0757	31.1409	15	15	15	44.3	44.3	44.3	21.555	0	287.74	51292000000	630	44	36	34	40	34	38	37	39	33	32	37	39	47	47	48	45	P73037 | P73037_SYNY3	P73037 | P73037_SYNY3	ytfC	P73037_SYNY3	Peptidyl-prolyl cis-trans isomerase	FKBP_C
24.8362	NaN	NaN	25.0084	NaN	25.0807	24.4413	24.8593	NaN	NaN	NaN	NaN	NaN	NaN	NaN	24.3841	5	5	5	32.1	32.1	32.1	23.714	0	16.38	633060000	31	3	2	1	3	2	3	2	3	2	1	2	1	0	3	1	2	P73039 | P73039_SYNY3	P73039 | P73039_SYNY3	slr1762	P73039_SYNY3		Hydrolase	Glyoxylate and dicarboxylate metabolism
29.2675	28.8976	28.8037	29.064	28.816	29.1114	28.8076	29.2176	29.1417	29.2154	29.1982	28.9813	29.1506	29.2293	29.3115	29.1255	32	32	32	82.5	82.5	82.5	45.355	0	323.31	16723000000	456	27	28	26	32	23	31	27	31	28	24	27	28	24	37	31	32	P73040 | P73040_SYNY3	P73040 | P73040_SYNY3	slr1763	P73040_SYNY3		Methyltransf_13;Methyltransf_14
28.5773	28.2203	28.1493	28.3224	28.5817	28.7648	28.574	28.5103	28.3891	28.5393	28.6664	28.6566	28.8688	28.9963	28.9034	28.7725	21	21	21	55	55	55	53.041	0	225.67	11689000000	366	25	23	19	17	25	24	23	20	23	22	20	26	23	27	25	24	P73043 | P73043_SYNY3	P73043 | P73043_SYNY3	gad	P73043_SYNY3	Glutamate decarboxylase	Pyridoxal_deC	Alanine, aspartate and glutamate metabolism;beta-Alanine metabolism;Butanoate metabolism;Taurine and hypotaurine metabolism;Type I diabetes mellitus
25.0011	24.52	24.9453	24.6795	24.9212	24.7265	24.9454	25.0632	24.7237	24.7066	24.6774	25.3225	24.779	24.609	24.9882	24.6789	9	9	9	42.1	42.1	42.1	35.589	0	54.387	874850000	77	5	7	3	4	5	7	5	8	3	3	5	6	3	4	5	4	P73046 | P73046_SYNY3	P73046 | P73046_SYNY3	sll1640	P73046_SYNY3		CN_hydrolase
29.3778	29.5066	29.6842	29.597	29.5505	29.7735	30.054	29.5973	29.9258	29.7598	29.8007	29.8141	30.7646	30.3165	29.6044	30.2455	15	15	15	71.8	71.8	71.8	16.477	0	188.91	28217000000	395	19	23	23	24	29	18	27	21	23	25	25	26	37	27	19	29	P73048 | P73048_SYNY3	P73048 | P73048_SYNY3	sll1638	P73048_SYNY3		PsbQ
28.4432	28.1313	28.203	28.2377	28.184	28.4587	28.4044	28.4293	28.51	28.5511	28.637	28.6248	29.0772	28.9712	28.9842	28.7886	26	26	26	80.2	80.2	80.2	32.828	0	185.69	11363000000	293	18	18	15	15	20	20	23	19	21	14	21	17	18	18	16	20	P73049 | P73049_SYNY3	P73049 | P73049_SYNY3	slr1768	P73049_SYNY3		Band_7
26.4102	25.8474	25.6915	26.0133	26.3212	26.6794	26.1778	26.7144	25.3258	25.0561	25.3583	25.693	26.2098	26.3322	26.0195	26.0617	5	5	5	51.1	51.1	51.1	19.547	0	64.265	2083800000	64	2	5	4	5	5	4	5	5	2	2	4	4	3	6	4	4	P73050 | P73050_SYNY3	P73050 | P73050_SYNY3	fbp	P73050_SYNY3		Hexapep
NaN	NaN	NaN	NaN	NaN	NaN	NaN	22.2891	NaN	NaN	NaN	NaN	NaN	NaN	NaN	NaN	3	3	3	14.6	14.6	14.6	26.376	0.0018544	2.558	44223000	7	2	0	0	0	0	1	0	0	0	0	1	1	1	0	1	0	P73054 | P73054_SYNY3	P73054 | P73054_SYNY3	sll1752	P73054_SYNY3		Acyltransferase
23.62	NaN	NaN	23.3554	NaN	22.755	NaN	NaN	NaN	NaN	NaN	NaN	NaN	NaN	NaN	NaN	3	3	3	16	16	16	55.715	0	21.383	116390000	20	5	1	1	2	1	3	1	1	1	1	0	0	1	1	0	1	P73059 | P73059_SYNY3	P73059 | P73059_SYNY3	merA	P73059_SYNY3		Pyr_redox;Pyr_redox_2;Pyr_redox_dim
30.3682	30.3643	30.4737	30.409	29.8727	30.0182	30.1829	29.7923	30.6135	30.3499	30.4237	30.6264	30.5116	30.5107	30.2299	30.5156	16	16	16	40.7	40.7	40.7	25.366	0	323.31	39909000000	328	19	20	22	20	20	18	21	18	25	23	21	26	21	18	18	18	P73066 | P73066_SYNY3	P73066 | P73066_SYNY3	ycf23	P73066_SYNY3		DUF561
NaN	NaN	NaN	NaN	NaN	NaN	22.2153	NaN	NaN	NaN	NaN	NaN	NaN	NaN	NaN	NaN	1	1	1	7.9	7.9	7.9	27.164	0	4.1857	8240800	1	0	0	0	0	0	0	1	0	0	0	0	0	0	0	0	0	P73076 | P73076_SYNY3	P73076 | P73076_SYNY3	sll1942	P73076_SYNY3
26.737	26.5045	26.2245	26.6587	25.9853	26.2766	25.9512	26.22	26.3739	26.1706	26.5528	26.4285	26.7893	26.7327	26.7621	26.8298	8	8	8	63.2	63.2	63.2	19.319	0	98.538	2788300000	62	5	5	3	5	3	3	3	4	3	3	6	2	4	5	5	3	P73078 | P73078_SYNY3	P73078 | P73078_SYNY3	divK	P73078_SYNY3		Response_reg
26.9141	26.7526	26.4672	26.5299	26.8588	26.9564	26.6832	27.3039	26.8721	26.924	26.7737	25.9006	NaN	27.6247	27.4574	27.547	5	5	5	36.3	36.3	36.3	17.011	0	57.756	3534500000	54	3	3	3	1	4	4	4	5	4	3	5	2	2	5	4	2	P73080 | P73080_SYNY3	P73080 | P73080_SYNY3	sll1940	P73080_SYNY3		PPC
25.3213	25.3089	25.5337	25.612	25.3933	25.4499	25.2342	25.3855	25.1018	25.2258	24.9384	25.5244	24.8445	25.3634	25.3393	25.0609	4	4	4	34.5	34.5	34.5	22.548	0	31.489	1231700000	34	3	2	2	2	1	3	2	2	2	2	2	2	3	2	2	2	P73083 | P73083_SYNY3	P73083 | P73083_SYNY3	sll1938	P73083_SYNY3		Uma2
NaN	NaN	NaN	NaN	NaN	NaN	NaN	NaN	NaN	NaN	NaN	NaN	NaN	NaN	NaN	23.5656	2	2	2	15.2	15.2	15.2	15.422	0	5.2769	28134000	3	0	0	0	0	0	0	0	0	1	0	0	0	0	0	0	2	P73084 | P73084_SYNY3	P73084 | P73084_SYNY3	fur	P73084_SYNY3		FUR
25.475	24.9713	25.1756	25.3695	24.8315	25.3345	25.2996	25.3341	24.6223	25.1381	24.8664	NaN	25.4911	25.5291	25.4556	25.4494	7	7	7	38.8	38.8	38.8	36.989	0	65.211	1163000000	61	6	3	6	4	5	2	4	4	3	2	3	1	6	4	4	4	P73085 | P73085_SYNY3	P73085 | P73085_SYNY3	zntC	P73085_SYNY3		TroA	ABC transporters
26.3752	26.2019	25.725	26.0961	26.5493	26.7591	26.4241	26.5427	26.5439	26.1699	26.3096	26.4007	27.3688	27.2808	27.3733	27.2592	7	7	7	7.3	7.3	7.3	205.73	0	212.89	3123500000	93	9	7	4	8	4	7	4	6	4	3	6	5	7	7	5	7	P73089 | P73089_SYNY3	P73089 | P73089_SYNY3	slr2046	P73089_SYNY3		Cadherin;SWM_repeat;W_rich_C
24.4225	24.6339	25.0443	NaN	24.6446	24.2487	NaN	24.9599	25.0801	NaN	NaN	24.9846	25.6691	25.9478	25.1981	25.7466	16	16	16	47	47	47	44.256	0	65.473	890790000	65	5	3	3	1	4	3	3	4	4	0	2	3	6	9	7	8	P73091 | P73091_SYNY3	P73091 | P73091_SYNY3	slr2048	P73091_SYNY3		TPR_1;TPR_2;TPR_4;TPR_8
NaN	NaN	NaN	NaN	NaN	NaN	NaN	NaN	NaN	NaN	NaN	NaN	NaN	NaN	NaN	22.1818	2	2	2	14.8	14.8	14.8	32.621	0.00046773	2.8657	67114000	9	1	0	0	1	0	1	1	0	0	0	0	0	1	1	1	2	P73094 | P73094_SYNY3	P73094 | P73094_SYNY3	slr2052	P73094_SYNY3
27.1175	26.5476	26.7135	26.8451	26.8555	27.0592	26.9797	26.9423	26.9183	26.6573	26.6883	26.895	27.2938	27.2526	27.2858	27.1567	10	10	10	51.9	51.9	51.9	31.923	0	69.165	3899900000	169	12	8	9	13	10	13	7	10	9	7	9	8	15	12	16	11	P73096 | P73096_SYNY3	P73096 | P73096_SYNY3	slr2053	P73096_SYNY3		Abhydrolase_6
23.9055	NaN	NaN	24.0855	NaN	24.1746	NaN	NaN	NaN	NaN	NaN	NaN	NaN	24.4818	24.4259	NaN	3	3	3	14.5	14.5	14.5	19.447	0	4.4234	254580000	14	2	0	0	2	0	1	0	1	0	0	1	0	1	2	2	2	P73102 | P73102_SYNY3	P73102 | P73102_SYNY3	slr1907	P73102_SYNY3
31.4715	31.8805	31.4518	31.7844	31.7409	31.3751	31.6211	31.7392	31.804	32.0234	32.4782	32.295	32.3234	32.1797	32.2351	32.2961	41	41	33	68.7	68.7	62.6	64.51	0	323.31	118830000000	997	55	65	53	65	60	50	53	60	58	65	69	83	75	56	67	63	P73103 | P73103_SYNY3	P73103 | P73103_SYNY3	slr1908	P73103_SYNY3		OprB;SLH
29.0337	28.8367	28.7735	28.8801	28.6538	28.9239	28.8022	28.9442	28.4983	28.5336	28.7923	28.3734	28.7302	29.2052	29.1466	28.9422	17	17	17	61	61	61	24.046	0	254.44	14008000000	267	14	18	21	17	19	14	27	16	17	14	12	22	17	10	13	16	P73104 | P73104_SYNY3	P73104 | P73104_SYNY3	slr1909	P73104_SYNY3		GerE;Response_reg
NaN	NaN	NaN	NaN	NaN	NaN	NaN	NaN	24.4349	NaN	NaN	24.2708	NaN	NaN	NaN	NaN	3	3	3	11.5	11.5	11.5	37.929	0	7.9984	214150000	12	1	1	1	0	1	0	0	1	2	1	1	2	0	0	0	1	P73105 | P73105_SYNY3	P73105 | P73105_SYNY3	amiA	P73105_SYNY3		Amidase_3;AMIN
NaN	NaN	NaN	NaN	NaN	NaN	NaN	22.3221	NaN	NaN	NaN	NaN	NaN	NaN	NaN	NaN	3	3	3	35.9	35.9	35.9	16.212	0	14.225	67475000	6	1	1	0	1	0	0	0	1	0	0	0	0	0	1	1	0	P73106 | P73106_SYNY3	P73106 | P73106_SYNY3	slr1911	P73106_SYNY3
27.0912	27.2301	27.4245	27.191	27.9977	27.9164	27.7559	27.7272	27.6453	27.5269	27.6661	27.3395	27.8068	28.4155	28.302	28.2469	5	5	5	31.7	31.7	31.7	15.467	0	37.04	6654400000	109	9	6	5	8	5	6	7	7	6	5	6	3	7	11	9	9	P73107 | P73107_SYNY3	P73107 | P73107_SYNY3	sll1837	P73107_SYNY3		DUF1036
30.1414	30.0991	29.9475	29.9921	30.2756	30.3562	30.2047	30.3067	30.3154	30.1941	30.3188	30.1988	30.834	30.893	30.8056	30.974	14	14	14	70.2	70.2	70.2	28.832	0	323.31	41824000000	281	18	14	12	22	17	17	16	19	16	12	14	20	20	19	21	24	P73111 | P73111_SYNY3	P73111 | P73111_SYNY3	sll1835	P73111_SYNY3		CsgG
NaN	NaN	NaN	NaN	NaN	NaN	NaN	NaN	NaN	NaN	NaN	NaN	NaN	NaN	NaN	22.5331	3	3	3	25	25	25	12.378	0.0032169	2.3099	19959000	2	0	0	0	1	0	0	0	0	0	0	0	0	0	0	0	1	P73113 | P73113_SYNY3	P73113 | P73113_SYNY3	slr1915	P73113_SYNY3		DUF1825
NaN	NaN	NaN	NaN	24.9913	25.1621	24.9699	25.2357	NaN	NaN	NaN	NaN	25.4068	25.2414	25.3666	25.1261	8	8	8	32.2	32.2	32.2	31.762	0	17.525	583830000	32	0	0	0	0	2	3	3	3	0	0	0	0	5	5	6	5	P73114 | P73114_SYNY3	P73114 | P73114_SYNY3	slr1916	P73114_SYNY3		Abhydrolase_6	Ubiquinone and other terpenoid-quinone biosynthesis
25.6297	25.3032	25.1833	25.1619	25.1668	NaN	25.2466	25.3823	25.145	24.9116	25.1787	NaN	24.7743	25.4541	25.0124	24.9953	3	3	3	12.3	12.3	12.3	25.216	0	48.5	1079900000	43	2	3	3	2	4	1	4	2	2	2	2	1	4	4	2	5	P73116 | P73116_SYNY3	P73116 | P73116_SYNY3	slr1918	P73116_SYNY3		DUF3353
25.0209	24.9151	24.9812	24.7106	NaN	24.6575	NaN	NaN	25.4418	NaN	NaN	NaN	25.2934	25.261	25.1317	25.2741	16	16	16	39.5	39.5	39.5	66.631	0	47.521	1114400000	43	3	4	2	3	2	2	2	1	3	1	1	3	3	4	4	5	P73117 | P73117_SYNY3	P73117 | P73117_SYNY3	ftsI	P73117_SYNY3		PBP_dimer;Transpeptidase	Peptidoglycan biosynthesis
26.4015	26.5774	26.5688	26.2711	26.1628	26.7087	26.1713	26.1543	26.4541	26.5038	26.7734	26.4702	25.9522	26.0735	26.2582	25.9442	10	10	10	23	23	23	50.548	0	47.149	2492000000	114	10	8	6	7	9	9	5	7	7	9	6	6	6	6	7	6	P73119 | P73119_SYNY3	P73119 | P73119_SYNY3	glcF	P73119_SYNY3	Glycolate oxidase iron-sulfur subunit	CCG;Fer4;Fer4_4	Glyoxylate and dicarboxylate metabolism
30.5257	30.2271	30.2454	30.3844	30.5349	30.5324	30.4138	30.5128	30.3312	30.3313	30.3252	30.5253	30.6287	30.6838	30.6262	30.5606	32	32	32	75.7	75.7	75.7	39.648	0	323.31	43524000000	592	41	34	36	36	46	41	38	39	35	34	28	38	39	37	35	35	P73120 | P73120_SYNY3	P73120 | P73120_SYNY3	sll1830	P73120_SYNY3
NaN	NaN	NaN	NaN	NaN	NaN	25.9552	NaN	NaN	NaN	NaN	NaN	NaN	NaN	NaN	NaN	1	1	1	40	40	40	7.4753	0	24.024	110100000	2	0	0	0	0	0	0	2	0	0	0	0	0	0	0	0	0	P73124 | P73124_SYNY3	P73124 | P73124_SYNY3	ssl1911	P73124_SYNY3
32.4692	32.3346	32.2773	32.2205	32.131	32.2075	32.0991	32.2178	32.2453	32.3655	32.2943	32.3928	32.0328	32.1787	32.3072	32.028	36	36	36	75.7	75.7	75.7	43.202	0	323.31	148210000000	956	70	66	59	58	57	60	56	63	58	51	61	62	56	56	62	61	P73128 | P73128_SYNY3	P73128 | P73128_SYNY3	sqdB	P73128_SYNY3		Epimerase
26.3284	26.0649	26.6388	26.7238	25.6798	26.0113	26.171	25.8353	NaN	25.3467	NaN	25.717	25.3631	25.8408	25.8938	NaN	3	3	3	37.5	37.5	37.5	10.43	0	43.182	1914200000	41	3	4	4	3	2	3	4	3	1	3	1	4	2	1	2	1	P73129 | P73129_SYNY3	P73129 | P73129_SYNY3	ssr1698	P73129_SYNY3		DUF2470
27.1331	26.9249	26.986	27.0855	26.676	26.8845	26.8583	26.9237	27.2387	26.8908	27.0866	27.2055	27.2409	27.1763	26.9717	27.1555	12	12	12	74.5	74.5	74.5	26.229	0	108.9	4087300000	78	6	7	5	6	2	4	4	7	3	2	4	3	5	8	6	6	P73130 | P73130_SYNY3	P73130 | P73130_SYNY3	sll0995	P73130_SYNY3		Uma2
NaN	NaN	NaN	24.563	NaN	NaN	NaN	NaN	NaN	NaN	NaN	NaN	NaN	NaN	NaN	NaN	2	2	2	7.1	7.1	7.1	29.32	0	4.9107	215300000	7	1	0	1	1	1	1	0	0	0	0	0	0	0	0	1	1	P73131 | P73131_SYNY3	P73131 | P73131_SYNY3	sll0994	P73131_SYNY3		DUF1449
27.3986	26.8457	26.916	27.0628	27.0254	27.0866	26.9724	27.17	26.7836	26.8311	27.1052	27.0752	27.249	27.2569	27.315	27.223	12	12	12	55.9	55.9	55.9	23.648	0	54.08	4298900000	129	9	7	6	9	10	10	4	9	6	7	9	10	8	9	7	9	P73135 | P73135_SYNY3	P73135 | P73135_SYNY3	slr1024	P73135_SYNY3		PAP_fibrillin
NaN	NaN	NaN	NaN	25.629	25.091	26.2212	24.9853	NaN	NaN	NaN	NaN	25.5362	25.7508	25.3344	25.2934	21	21	21	8.8	8.8	8.8	418.28	0	137.1	677030000	56	0	0	0	0	6	7	13	5	0	0	1	0	6	7	6	5	P73139 | P73139_SYNY3	P73139 | P73139_SYNY3	slr1028	P73139_SYNY3		B_lectin;Calx-beta;DUF4114;FG-GAP
NaN	NaN	NaN	NaN	NaN	22.6586	NaN	NaN	NaN	NaN	NaN	NaN	NaN	NaN	NaN	NaN	4	4	4	11.7	11.7	11.7	64.181	0	8.7786	62677000	13	1	1	1	2	1	2	1	1	0	0	1	0	0	0	1	1	P73143 | P73143_SYNY3	P73143 | P73143_SYNY3	slr1033	P73143_SYNY3
25.7545	25.0103	25.292	25.2241	25.2053	25.5776	25.7658	25.8198	25.3152	25.0101	25.2371	25.374	26.1194	25.9821	25.8789	26.0166	8	8	8	74.3	74.3	74.3	19.903	0	57.64	1502100000	83	6	5	5	4	4	5	8	7	6	3	5	4	4	6	6	5	P73146 | P73146_SYNY3	P73146 | P73146_SYNY3	slr1035	P73146_SYNY3
NaN	NaN	NaN	NaN	NaN	NaN	NaN	23.6878	NaN	NaN	NaN	NaN	NaN	NaN	NaN	NaN	4	4	4	6.5	6.5	6.5	79.464	0	6.6722	31512000	6	0	0	0	0	0	0	0	3	0	0	1	0	0	0	2	0	P73148 | P73148_SYNY3	P73148 | P73148_SYNY3	sll0985	P73148_SYNY3		MS_channel
NaN	23.5375	NaN	NaN	NaN	23.7318	23.7366	NaN	NaN	NaN	23.6506	NaN	NaN	NaN	NaN	NaN	2	2	2	29.8	29.8	29.8	14.322	0	12.525	153770000	15	1	1	1	1	1	2	1	1	0	0	2	1	0	1	1	1	P73150 | P73150_SYNY3	P73150 | P73150_SYNY3	slr1037	P73150_SYNY3		Response_reg
25.2656	25.3544	NaN	25.3756	NaN	25.1877	NaN	25.2706	25.0904	24.9161	25.2421	NaN	25.2046	25.3309	25.3388	25.0963	8	8	8	58.8	58.8	58.8	18.894	0	36.142	1009700000	41	3	3	2	3	2	3	1	2	3	2	2	1	3	3	6	2	P73153 | P73153_SYNY3	P73153 | P73153_SYNY3	sll0981	P73153_SYNY3
25.2335	24.9941	25.0228	25.429	25.167	25.2236	25.0771	25.3515	NaN	25.1549	24.876	NaN	NaN	NaN	24.9502	NaN	6	6	6	40.3	40.3	40.3	26.104	0	34.785	860050000	39	2	4	3	5	3	3	3	2	1	2	2	1	1	1	4	2	P73155 | P73155_SYNY3	P73155 | P73155_SYNY3	slr1039	P73155_SYNY3		Methyltransf_11
26.5792	25.5242	25.7874	25.9077	NaN	25.8238	25.8335	25.8772	25.7018	25.7414	25.3118	25.8548	25.9028	26.1666	26.1254	25.8509	9	9	9	56.5	56.5	56.5	26.989	0	55.285	1910400000	90	11	7	3	9	2	9	5	7	2	5	2	2	8	6	7	5	P73158 | P73158_SYNY3	P73158 | P73158_SYNY3	slr1378	P73158_SYNY3		Uma2
27.8094	27.6248	27.5194	27.8196	27.2747	27.2103	27.0578	27.2578	27.638	27.5024	27.7547	27.6703	27.8252	27.9281	27.9545	27.6239	11	11	11	26.3	26.3	26.3	53.852	0	73.709	6107200000	134	8	9	8	10	8	9	5	9	7	8	9	9	10	8	9	8	P73159 | P73159_SYNY3	P73159 | P73159_SYNY3	cydA	P73159_SYNY3		Bac_Ubq_Cox	Oxidative phosphorylation
24.5164	24.4466	NaN	23.9173	NaN	23.5761	NaN	NaN	NaN	NaN	23.5836	NaN	NaN	NaN	24.348	NaN	3	3	3	24.1	24.1	24.1	18.05	0	22.755	461360000	19	1	1	1	1	1	2	1	1	2	1	2	1	1	1	1	1	P73165 | P73165_SYNY3	P73165 | P73165_SYNY3	slr1383	P73165_SYNY3		PIN
28.823	28.6992	28.4081	28.7216	28.4638	28.7644	28.586	28.6611	28.5342	28.5654	28.7408	28.5079	28.4599	28.3613	28.7112	28.2884	18	18	18	62.1	62.1	62.1	35.64	0	173.72	11770000000	262	16	15	18	18	18	18	16	16	16	15	16	16	17	17	15	15	P73168 | P73168_SYNY3	P73168 | P73168_SYNY3	slr1385	P73168_SYNY3		GAF;PAS_9
26.1726	25.0978	25.3846	25.8008	26.1064	26.3909	25.7947	26.443	24.7541	25.3112	25.2537	25.1695	25.0191	NaN	25.5718	25.3265	19	19	19	31.5	31.5	31.5	101.71	0	122.14	1372400000	94	7	7	3	8	9	10	6	17	3	5	3	3	2	1	7	3	P73172 | P73172_SYNY3	P73172 | P73172_SYNY3	sll1296	P73172_SYNY3		CheW;HATPase_c;H-kinase_dim;Hpt;Response_reg	Two-component system
30.1515	30.1183	29.9528	30.192	30.4376	30.5308	30.4649	30.5799	30.063	30.084	30.1961	30.1409	30.7236	30.8918	30.941	30.9027	71	71	71	71.7	71.7	71.7	103.18	0	323.31	42172000000	912	54	45	52	53	63	64	64	64	54	48	50	41	69	67	63	61	P73173 | P73173_SYNY3	P73173 | P73173_SYNY3	pilJ	P73173_SYNY3		HAMP;MCPsignal	Two-component system
NaN	24.6782	24.9034	NaN	25.2542	25.5003	25.262	NaN	25.3257	NaN	NaN	NaN	25.9323	25.889	25.4662	25.574	4	4	4	34.2	34.2	34.2	16.885	0	15.718	919990000	30	1	1	2	1	2	3	2	1	2	1	1	1	4	3	3	2	P73174 | P73174_SYNY3	P73174 | P73174_SYNY3	sll1293	P73174_SYNY3		CheW	Two-component system
27.7124	27.5116	27.4415	27.417	27.738	28.1203	28.0739	28.041	27.1812	27.1726	27.5538	27.2822	27.6709	28.0908	27.8011	28	7	7	7	47.9	47.9	47.9	13.685	0	47.834	6397000000	90	6	5	5	8	5	5	5	6	5	5	4	3	7	6	6	9	P73175 | P73175_SYNY3	P73175 | P73175_SYNY3	sll1292	P73175_SYNY3		Response_reg	Two-component system
23.9559	24.119	NaN	23.7852	NaN	23.8366	23.7959	24.1469	23.8912	23.8899	23.9247	NaN	24.2348	23.9066	24.0963	24.156	5	5	5	11.7	11.7	11.7	44.66	0	10.03	427680000	38	2	2	1	2	1	2	2	4	2	2	4	1	2	3	4	4	P73176 | P73176_SYNY3	P73176 | P73176_SYNY3	sll1291	P73176_SYNY3	Protein PatA	Response_reg	Two-component system
27.761	26.9002	27.2276	27.4838	26.7848	27.2563	27.0237	27.238	26.7832	26.8668	27.0908	27.0949	26.8151	27.1897	27.432	27.0043	7	7	7	58.2	58.2	58.2	21.221	0	73.997	4512200000	99	6	7	10	5	7	5	6	6	7	4	5	8	8	5	5	5	P73178 | P73178_SYNY3	P73178 | P73178_SYNY3	sll1289	P73178_SYNY3		AhpC-TSA
NaN	NaN	NaN	NaN	NaN	NaN	NaN	NaN	NaN	NaN	NaN	NaN	NaN	NaN	NaN	26.2003	2	2	2	15.4	15.4	15.4	16.806	0	11.589	640850000	18	2	1	1	1	1	1	1	1	1	1	1	1	1	1	2	1	P73180 | P73180_SYNY3	P73180 | P73180_SYNY3	slr1391	P73180_SYNY3
22.5574	NaN	NaN	NaN	NaN	NaN	NaN	NaN	NaN	NaN	NaN	NaN	NaN	NaN	NaN	NaN	3	3	3	3.5	3.5	3.5	109.53	0.0058984	1.9151	21603000	0	0	0	0	0	0	0	0	0	0	0	0	0	0	0	0	0	P73184 | P73184_SYNY3	P73184 | P73184_SYNY3	slr1393	P73184_SYNY3	Histidine kinase	GAF;HATPase_c;HisKA;PAS_8
NaN	24.5641	25.3788	25.3449	25.0717	24.8785	25.4205	25.2345	NaN	25.2191	25.5406	25.3366	25.7122	25.4355	25.7925	25.3954	3	3	3	35.8	35.8	35.8	15.996	0	62.828	1153100000	46	3	3	3	3	3	4	2	4	1	3	3	2	2	4	2	4	P73185 | P73185_SYNY3	P73185 | P73185_SYNY3	slr1394	P73185_SYNY3		DUF212
NaN	NaN	NaN	NaN	NaN	NaN	NaN	NaN	NaN	NaN	NaN	NaN	23.4349	NaN	NaN	NaN	2	2	2	16.9	16.9	16.9	26.384	0	5.9628	55980000	12	0	1	1	1	1	1	1	1	1	0	0	1	2	1	0	0	P73186 | P73186_SYNY3	P73186 | P73186_SYNY3	sll1286	P73186_SYNY3		TetR_N
24.3952	23.8064	24.6295	24.406	24.62	24.7853	24.2828	24.1428	NaN	24.2159	24.4774	24.6132	24.3543	24.4003	24.3044	24.2191	7	7	7	22.6	22.6	22.6	40.525	0	34.313	660960000	54	4	3	3	5	5	4	2	4	1	3	3	5	3	2	4	3	P73187 | P73187_SYNY3	P73187 | P73187_SYNY3	slr1395	P73187_SYNY3
27.5097	27.5459	27.4062	27.6099	27.5469	27.4067	27.3151	27.4035	27.1326	27.2788	27.5553	26.7213	27.6557	27.7062	27.5714	27.7831	11	11	11	54.6	54.6	54.6	22.967	0	38.225	5871300000	97	8	7	5	5	8	7	6	6	6	4	5	5	7	5	7	6	P73189 | P73189_SYNY3	P73189 | P73189_SYNY3	slr1397	P73189_SYNY3
24.9075	24.8096	24.4187	24.7328	NaN	25.1462	24.7583	24.9143	25.0836	NaN	25.003	24.6097	25.332	25.0449	25.343	25.4013	12	12	12	47.6	47.6	47.6	28.331	0	25.201	929560000	65	5	4	2	4	1	6	3	4	3	2	4	3	5	5	7	7	P73190 | P73190_SYNY3	P73190 | P73190_SYNY3	slr1398	P73190_SYNY3
24.636	24.3858	24.5092	24.1174	24.8061	24.976	25.3327	24.6076	24.6867	24.6224	24.1736	24.6378	25.4195	25.2919	25.1569	24.8986	4	4	4	42.2	42.2	42.2	22.209	0	96.375	846420000	54	3	3	2	2	2	3	4	3	4	3	2	2	6	7	4	4	P73192 | P73192_SYNY3	P73192 | P73192_SYNY3	sll1284	P73192_SYNY3		Abhydrolase_2
NaN	26.1399	26.022	25.9237	25.8022	26.0278	25.5476	25.6706	NaN	NaN	NaN	NaN	NaN	25.1288	25.447	NaN	4	4	4	34.3	34.3	34.3	15.56	0	11.031	1106800000	30	2	3	4	2	3	3	2	3	1	1	1	0	0	2	2	1	P73195 | P73195_SYNY3	P73195 | P73195_SYNY3	sll1584	P73195_SYNY3
31.2351	31.448	31.0752	31.1776	30.5632	30.9652	31.0773	31.0088	30.9766	30.7731	31.0615	30.5512	31.0368	31.1648	30.9466	31.3193	59	59	59	92	92	92	61.468	0	323.31	64403000000	883	63	65	68	60	53	57	60	49	53	46	50	48	52	55	50	54	P73196 | P73196_SYNY3	P73196 | P73196_SYNY3	lig	P73196_SYNY3		BRCT
NaN	NaN	NaN	NaN	NaN	NaN	NaN	NaN	NaN	NaN	NaN	NaN	NaN	22.5396	NaN	NaN	3	3	3	4.4	4.4	4.4	129.02	0	6.5194	64928000	5	0	1	0	0	0	0	0	1	0	0	0	0	0	1	1	1	P73197 | P73197_SYNY3	P73197 | P73197_SYNY3	sll1582	P73197_SYNY3
29.3038	28.9956	29.0238	29.0965	29.4094	29.4399	29.3746	29.4001	29.3052	29.2765	29.1194	29.3721	30.0174	30.033	29.9991	29.974	36	36	36	73.2	73.2	73.2	54.125	0	323.31	22077000000	467	24	26	21	28	27	27	31	28	26	24	27	28	38	38	35	39	P73198 | P73198_SYNY3	P73198 | P73198_SYNY3	gumB	P73198_SYNY3		Poly_export;SLBB
28.2014	27.9681	28.0556	28.144	28.0382	28.1409	28.1923	28.1887	28.1791	27.947	28.0674	28.3741	28.2247	28.3309	28.2458	28.3499	19	19	19	81.7	81.7	81.7	27.287	0	265.31	8875900000	198	15	13	14	10	12	10	10	9	15	14	9	14	15	12	15	11	P73200 | P73200_SYNY3	P73200 | P73200_SYNY3	slr1702	P73200_SYNY3		DUF1995
26.266	26.0851	26.1693	26.2934	26.1827	26.388	26.1397	26.3356	26.4276	26.1439	26.5776	26.2867	27.2234	27.0405	27.1246	27.1501	9	9	9	48.9	48.9	48.9	28.956	0	153.74	2832200000	102	6	5	6	7	5	5	6	7	6	5	6	4	8	9	7	10	P73207 | P73207_SYNY3	P73207 | P73207_SYNY3	slr1704	P73207_SYNY3
NaN	24.5704	NaN	24.6391	NaN	NaN	NaN	NaN	NaN	NaN	24.5712	NaN	NaN	NaN	24.8414	24.7603	5	5	5	70.2	70.2	70.2	12.02	0	10.6	337950000	20	1	2	1	3	1	1	0	1	0	1	1	1	0	1	2	4	P73210 | P73210_SYNY3	P73210 | P73210_SYNY3	sll1573	P73210_SYNY3
25.5769	25.176	25.4383	25.6056	NaN	25.2852	25.3291	25.3974	26.986	26.9993	26.9575	27.3887	27.7221	27.5754	27.5094	27.5619	5	5	5	67.2	67.2	67.2	6.6855	0	23.297	2983400000	50	3	2	2	2	2	2	2	2	5	4	5	4	3	5	3	4	P73213 | P73213_SYNY3	P73213 | P73213_SYNY3	ssr2857	P73213_SYNY3		HMA	Mineral absorption
27.407	26.868	27.2437	27.4473	27.4276	27.5901	27.4782	27.3077	27.4342	27.0848	27.3671	27.386	28.0063	27.9805	28.0975	27.9453	8	8	8	25.6	25.6	25.6	34.534	0	86.297	5771400000	112	6	8	6	8	8	7	8	8	7	6	5	6	8	7	6	8	P73216 | P73216_SYNY3	P73216 | P73216_SYNY3	sll1571	P73216_SYNY3		DUF975
NaN	24.0552	24.4059	24.257	NaN	24.8208	24.8632	24.9373	NaN	NaN	24.5185	24.7173	24.7736	24.5336	NaN	25.0188	4	4	4	28.4	28.4	28.4	26.62	0	24.796	637330000	28	1	2	2	1	0	1	2	2	1	1	3	3	3	2	1	3	P73217 | P73217_SYNY3	P73217 | P73217_SYNY3	sll1570	P73217_SYNY3
NaN	NaN	NaN	NaN	NaN	NaN	NaN	NaN	NaN	NaN	NaN	NaN	NaN	23.8071	23.9534	23.9531	6	6	6	13.4	13.4	13.4	82.25	0	13.274	319610000	24	1	1	2	1	2	2	2	1	1	1	1	2	1	2	2	2	P73218 | P73218_SYNY3	P73218 | P73218_SYNY3	mrcB	P73218_SYNY3		FHA;Transgly;Transpeptidase
27.7303	27.4001	27.6883	27.4927	27.154	27.3574	27.6016	27.6049	27.8777	27.5133	27.596	27.8711	28.2909	27.9377	27.7523	28.0668	18	18	18	90.1	90.1	90.1	22.728	0	112.56	6387600000	219	18	16	14	13	12	11	14	14	16	11	13	12	13	17	13	12	P73219 | P73219_SYNY3	P73219 | P73219_SYNY3	sll1568	P73219_SYNY3		PAP_fibrillin
27.8399	27.8319	27.7952	27.6875	28.0501	28.069	27.8119	28.161	27.7327	27.5685	27.6941	27.6346	27.7211	27.8546	28.1301	27.9299	35	35	35	65.1	65.1	65.1	72.878	0	200.92	7057900000	219	15	17	14	15	18	18	15	18	11	14	11	10	12	8	16	7	P73220 | P73220_SYNY3	P73220 | P73220_SYNY3	sll1927	P73220_SYNY3		ABC_tran;oligo_HPY	ABC transporters
29.2497	29.1569	29.1322	29.3091	29.3152	29.4196	29.2027	29.3475	29.4001	29.514	29.4422	29.4699	29.7764	29.8043	29.7429	29.681	18	18	18	65.9	65.9	65.9	27.975	0	139.18	21207000000	308	19	19	17	15	20	18	19	18	21	24	18	21	21	21	18	19	P73222 | P73222_SYNY3	P73222 | P73222_SYNY3	slr2005	P73222_SYNY3
25.8364	NaN	25.242	24.9528	NaN	NaN	NaN	NaN	NaN	NaN	NaN	24.7646	25.3239	NaN	25.9111	24.8287	3	3	3	24.4	24.4	24.4	25.843	0	31.337	948050000	25	5	0	2	2	1	1	1	1	1	1	1	3	1	1	2	2	P73223 | P73223_SYNY3	P73223 | P73223_SYNY3	sll1925	P73223_SYNY3		DUF2301
NaN	NaN	NaN	NaN	NaN	NaN	NaN	NaN	24.1732	NaN	NaN	NaN	NaN	NaN	NaN	NaN	1	1	1	7	7	7	12.427	0.0067568	1.7557	469070000	11	1	1	1	1	1	1	0	0	1	1	1	0	0	1	0	1	P73224 | P73224_SYNY3	P73224 | P73224_SYNY3	slr2006	P73224_SYNY3		Oxidored_q2
NaN	NaN	23.9447	NaN	NaN	NaN	NaN	NaN	23.8623	23.7195	NaN	NaN	23.5836	23.7469	23.6225	23.8542	6	6	6	20.5	20.5	20.5	52.116	0	18.081	254440000	32	2	2	3	1	0	1	1	1	3	2	2	2	2	2	4	4	P73225 | P73225_SYNY3	P73225 | P73225_SYNY3	ndhD	P73225_SYNY3		Oxidored_q1	Oxidative phosphorylation
22.2007	NaN	NaN	NaN	NaN	NaN	NaN	NaN	NaN	NaN	NaN	NaN	NaN	NaN	NaN	NaN	3	3	3	8.3	8.3	8.3	53.675	0	9.6496	84127000	12	1	1	1	1	1	0	0	0	1	1	1	1	0	0	1	2	P73227 | P73227_SYNY3	P73227 | P73227_SYNY3	ndhF	P73227_SYNY3		Oxidored_q1	Oxidative phosphorylation
NaN	NaN	NaN	NaN	NaN	NaN	NaN	22.6688	NaN	NaN	NaN	NaN	NaN	NaN	NaN	NaN	3	3	3	22.3	22.3	22.3	15.247	0.00093327	2.7837	60020000	5	1	0	0	0	0	0	0	1	1	0	0	1	0	0	1	0	P73228 | P73228_SYNY3	P73228 | P73228_SYNY3	slr2010	P73228_SYNY3		MNHE
26.5656	26.3979	26.3721	26.4974	26.0924	26.3277	26.0768	26.2474	26.4933	26.3497	26.5836	26.3818	26.7423	26.7292	26.5786	26.6068	7	7	7	44.7	44.7	44.7	21.212	0	24.819	2626200000	80	5	4	5	7	4	6	6	5	6	4	5	3	4	6	5	5	P73231 | P73231_SYNY3	P73231 | P73231_SYNY3	slr2011	P73231_SYNY3		DUF4040
NaN	NaN	NaN	23.7974	NaN	NaN	23.5168	23.9227	NaN	NaN	23.73	NaN	NaN	23.3434	NaN	23.3679	7	7	7	25.3	25.3	25.3	48.517	0	13.039	239390000	23	2	3	1	2	1	2	2	3	0	0	2	1	0	3	0	1	P73233 | P73233_SYNY3	P73233 | P73233_SYNY3	slr2013	P73233_SYNY3		DUF58
23.5775	NaN	NaN	NaN	NaN	NaN	NaN	NaN	NaN	NaN	NaN	NaN	NaN	NaN	NaN	NaN	2	2	2	14.4	14.4	14.4	38.471	0	7.7558	156480000	13	2	1	1	1	1	0	0	1	1	1	1	0	0	1	1	1	P73237 | P73237_SYNY3	P73237 | P73237_SYNY3	slr2017	P73237_SYNY3
NaN	25.4245	NaN	NaN	NaN	NaN	NaN	NaN	26.0679	NaN	NaN	NaN	NaN	NaN	NaN	NaN	4	4	4	6.9	6.9	6.9	84.853	0	4.7228	232900000	7	0	1	0	1	1	0	0	0	4	0	0	0	0	0	0	0	P73238 | P73238_SYNY3	P73238 | P73238_SYNY3	slr2018	P73238_SYNY3
24.174	24.6246	NaN	24.5687	NaN	24.3506	NaN	24.464	24.1939	24.4209	24.6892	24.389	NaN	24.2575	24.5056	24.4455	8	8	8	20.2	20.2	20.2	65.761	0	48.121	578510000	36	2	2	1	4	1	4	1	2	2	3	4	2	1	2	3	2	P73239 | P73239_SYNY3	P73239 | P73239_SYNY3	slr2019	P73239_SYNY3		ABC_membrane;ABC_tran
30.2366	30.0079	29.7739	30.0647	29.7403	30.1166	30.0202	30.2231	29.5504	29.2241	29.7482	29.5874	30.1473	30.1547	30.0836	30.2502	18	18	18	95	95	95	20.233	0	196.6	30910000000	350	20	23	26	22	27	26	30	26	17	16	17	21	24	20	16	19	P73243 | P73243_SYNY3	P73243 | P73243_SYNY3	slr2024	P73243_SYNY3		Response_reg
30.1234	29.9559	29.8925	29.9302	29.7757	29.6977	29.8425	29.6839	30.0945	30.0602	29.9406	30.251	30.2793	30.0799	29.986	30.169	7	7	7	41.2	41.2	41.2	16.888	0	165.24	31897000000	223	18	15	15	15	9	13	13	13	14	15	13	11	14	16	17	12	P73244 | P73244_SYNY3	P73244 | P73244_SYNY3	slr2025	P73244_SYNY3		YbjN
24.6665	NaN	NaN	NaN	24.1804	24.6755	NaN	24.5382	NaN	NaN	25.3085	NaN	24.7944	24.9983	25.2603	25.6094	5	5	5	19.1	19.1	19.1	21.001	0	10.332	837310000	27	3	2	1	1	2	1	1	2	1	1	2	2	1	2	2	3	P73247 | P73247_SYNY3	P73247 | P73247_SYNY3	sll1915	P73247_SYNY3		Glyoxalase_2
24.4189	NaN	24.0128	NaN	23.863	24.1185	NaN	NaN	24.5688	NaN	24.5087	24.166	24.7004	NaN	24.695	24.731	12	12	12	34.9	34.9	34.9	66.599	0	40.615	490970000	38	2	1	2	2	2	2	0	1	6	1	3	3	4	2	4	3	P73250 | P73250_SYNY3	P73250 | P73250_SYNY3	sll1913	P73250_SYNY3
26.4269	26.6377	26.3503	26.2567	25.3581	25.7642	25.9846	26.1335	26.1529	25.8367	26.3211	26.0579	26.8949	26.7213	26.6157	27.0917	13	13	13	84.4	84.4	84.4	14.126	0	61.988	2517800000	101	8	8	5	7	2	6	5	6	7	5	4	4	8	9	8	9	P73253 | P73253_SYNY3	P73253 | P73253_SYNY3	sll1911	P73253_SYNY3
23.8825	NaN	NaN	23.495	NaN	NaN	NaN	NaN	NaN	NaN	NaN	NaN	NaN	NaN	NaN	NaN	6	6	6	27.1	27.1	27.1	50.346	0	20.556	229220000	25	3	2	1	3	1	1	2	2	2	1	1	1	1	2	1	1	P73255 | P73255_SYNY3	P73255 | P73255_SYNY3	slr2030	P73255_SYNY3		DUF512
NaN	NaN	NaN	NaN	NaN	NaN	24.3309	NaN	NaN	NaN	NaN	NaN	NaN	NaN	NaN	NaN	6	6	6	14.5	14.5	14.5	97.388	0	9.2625	644160000	11	1	0	2	0	1	0	3	3	0	0	0	1	0	0	0	0	P73260 | P73260_SYNY3	P73260 | P73260_SYNY3	sll1084	P73260_SYNY3		DUF2344;Radical_SAM
30.7557	30.6542	30.3922	30.7504	30.3276	30.4912	30.2554	30.453	30.489	30.6297	30.7525	30.6842	30.6142	30.6986	30.8566	30.6824	27	27	27	69.3	69.3	69.3	41.559	0	323.31	47444000000	484	25	34	35	30	32	28	32	27	34	34	28	41	27	27	24	26	P73264 | P73264_SYNY3	P73264 | P73264_SYNY3	slr1140	P73264_SYNY3		DegT_DnrJ_EryC1
28.726	28.5316	28.5216	28.7182	28.4778	28.8128	28.7723	28.6268	28.6497	28.6168	28.8553	28.7971	29.2605	29.4725	29.094	29.2582	23	23	23	63.1	63.1	63.1	38.209	0	179.5	13914000000	365	23	18	22	24	23	25	27	18	23	17	25	19	26	28	24	23	P73267 | P73267_SYNY3	P73267 | P73267_SYNY3	sll1080	P73267_SYNY3			ABC transporters
NaN	NaN	NaN	23.7022	NaN	NaN	NaN	NaN	NaN	NaN	NaN	NaN	NaN	NaN	NaN	NaN	1	1	1	10.5	10.5	10.5	25.079	0	4.971	33890000	1	0	0	0	1	0	0	0	0	0	0	0	0	0	0	0	0	P73268 | P73268_SYNY3	P73268 | P73268_SYNY3	hypB	P73268_SYNY3		cobW
26.9661	26.5264	26.4234	26.6356	26.6633	27.1677	26.5763	27.1036	26.2899	26.5324	26.8099	26.3718	26.7871	26.8003	27.0745	26.6816	15	15	15	48.4	48.4	48.4	38.761	0	113.42	3353900000	131	11	10	4	9	7	9	10	12	5	6	8	8	7	9	9	7	P73272 | P73272_SYNY3	P73272 | P73272_SYNY3	slr1143	P73272_SYNY3		GAF;GGDEF
NaN	23.055	NaN	NaN	NaN	NaN	NaN	NaN	NaN	NaN	NaN	NaN	NaN	NaN	NaN	NaN	2	2	2	3.6	3.6	3.6	106.11	0.0063406	1.8449	39404000	10	1	2	1	1	1	1	1	0	0	0	1	0	0	1	0	0	P73273 | P73273_SYNY3	P73273 | P73273_SYNY3	ziaA	P73273_SYNY3		Cation_ATPase_C;Cation_ATPase_N;E1-E2_ATPase;Hydrolase
NaN	NaN	NaN	NaN	NaN	NaN	NaN	21.7396	NaN	NaN	NaN	NaN	NaN	NaN	NaN	NaN	1	1	1	1.7	1.7	1.7	42.922	0.00093197	2.7579	77539000	9	1	1	0	1	0	0	0	1	0	0	1	0	1	1	1	1	P73275 | P73275_SYNY3	P73275 | P73275_SYNY3	gltS	P73275_SYNY3		Glt_symporter
25.0766	24.5565	23.9978	24.8603	24.3114	24.6459	24.0402	24.5015	NaN	NaN	24.9963	NaN	NaN	NaN	24.699	NaN	8	8	8	19.1	19.1	19.1	67.374	0	30.75	544910000	40	5	2	4	4	2	4	2	3	1	1	5	0	0	2	4	1	P73278 | P73278_SYNY3	P73278 | P73278_SYNY3	slr1149	P73278_SYNY3		ABC_membrane;ABC_tran
28.4746	27.9554	27.2808	27.8317	27.4982	28.1971	27.6924	28.1976	27.92	27.6221	28.2773	27.4668	28.5391	28.8511	28.8136	28.7909	4	4	4	18.8	18.8	18.8	18.995	0	24.223	8825400000	101	6	8	4	6	5	7	5	7	4	7	7	5	6	8	9	7	P73279 | P73279_SYNY3	P73279 | P73279_SYNY3	slr1150	P73279_SYNY3
25.0776	25.0492	24.8889	25.0234	24.7497	24.5879	24.727	24.6252	25.0899	NaN	NaN	NaN	25.4977	25.179	24.5062	24.8631	10	10	10	81.2	81.2	81.2	25.182	0	80.856	921150000	48	3	4	2	2	2	4	3	4	2	1	1	4	3	7	2	4	P73280 | P73280_SYNY3	P73280 | P73280_SYNY3	sll1072	P73280_SYNY3		Uma2
26.8743	26.0887	26.3338	26.3409	26.1008	26.1457	26.2633	26.3964	26.3438	26.8711	26.6595	26.2866	26.5381	26.7004	26.8182	26.6729	12	12	12	46.5	46.5	46.5	30.532	0	61.812	2754500000	149	9	12	7	11	8	9	7	10	12	8	8	7	9	11	11	10	P73281 | P73281_SYNY3	P73281 | P73281_SYNY3	sll1071	P73281_SYNY3		TPM
34.0107	34.0493	34.0952	33.9784	33.8195	33.9721	33.8489	33.9956	33.7822	34.1102	34.0091	34.3056	33.4455	33.6498	33.6244	33.4828	58	58	58	63.1	63.1	63.1	71.724	0	323.31	471390000000	1922	121	126	133	127	130	113	131	125	124	139	117	146	91	94	110	95	P73282 | P73282_SYNY3	P73282 | P73282_SYNY3	tktA	P73282_SYNY3	Transketolase	Transket_pyr;Transketolase_C;Transketolase_N	Biosynthesis of ansamycins;Carbon fixation in photosynthetic organisms;Pentose phosphate pathway
NaN	NaN	NaN	NaN	NaN	NaN	NaN	NaN	23.7927	NaN	NaN	NaN	NaN	NaN	NaN	NaN	1	1	1	12.3	12.3	12.3	9.1165	0	3.1439	474880000	16	1	1	1	1	1	1	1	1	1	1	1	1	1	1	1	1	P73286 | P73286_SYNY3	P73286 | P73286_SYNY3	ssl3451	P73286_SYNY3		DUF3148
27.3721	27.5433	27.4982	27.4164	27.3757	27.8532	27.8026	27.7938	28.3016	27.9012	28.0996	27.2337	28.6951	28.5963	28.4006	28.7158	10	10	10	56.2	56.2	56.2	20.226	0	78.828	7623400000	150	12	7	5	6	5	6	9	9	11	7	9	9	15	14	14	12	P73287 | P73287_SYNY3	P73287 | P73287_SYNY3	bfr	P73287_SYNY3	Bacterioferritin	Ferritin
29.1058	29.7814	29.6736	29.6838	29.573	29.5096	29.6433	29.2655	30.1152	29.7531	29.7537	29.1545	29.1623	29.3934	29.2838	29.1958	7	7	7	40.5	40.5	40.5	21.976	0	100.43	22360000000	116	7	6	7	8	5	7	7	7	5	8	11	8	8	6	8	8	P73288 | P73288_SYNY3	P73288 | P73288_SYNY3	sll1825	P73288_SYNY3		adh_short
NaN	NaN	NaN	NaN	NaN	NaN	NaN	NaN	NaN	NaN	NaN	NaN	NaN	NaN	NaN	24.2672	5	5	5	20.5	20.5	20.5	45.138	0	15.757	188880000	11	1	1	0	1	1	1	0	0	1	1	0	1	0	0	1	2	P73323 | P73323_SYNY3	P73323 | P73323_SYNY3	slr1895	P73323_SYNY3		Metallophos
NaN	NaN	NaN	NaN	NaN	NaN	NaN	23.6048	23.2718	NaN	NaN	NaN	NaN	23.5775	24.5078	23.6743	2	2	2	20	20	20	15.07	0	3.1963	445900000	23	2	1	1	2	1	0	1	2	2	1	1	1	1	2	3	2	P73324 | P73324_SYNY3	P73324 | P73324_SYNY3	slr1896	P73324_SYNY3		DUF1823
27.1593	27.1206	27.2873	27.1931	27.4418	27.4386	27.4045	27.362	27.7694	27.5168	27.4301	27.6666	27.9311	27.9446	27.6771	27.9408	25	25	25	79.2	79.2	79.2	47.606	0	220.46	5651600000	225	11	10	13	13	8	14	14	15	12	12	15	14	24	17	15	18	P73325 | P73325_SYNY3	P73325 | P73325_SYNY3	srrA	P73325_SYNY3		SBP_bac_1
29.8191	29.3951	28.8561	29.1749	28.1126	28.4	28.2532	28.8848	28.6536	28.709	28.8853	28.43	28.211	28.5579	28.8027	28.431	14	14	14	74.5	74.5	74.5	27.406	0	323.31	14355000000	199	18	18	13	18	10	12	10	13	14	11	15	12	8	8	10	9	P73328 | P73328_SYNY3	P73328 | P73328_SYNY3	slr1900	P73328_SYNY3		DUF3386
NaN	NaN	NaN	NaN	NaN	24.2326	NaN	NaN	NaN	NaN	NaN	NaN	NaN	NaN	NaN	24.4379	6	6	6	25.5	25.5	25.5	36.62	0	13.681	250470000	23	2	1	2	0	0	3	1	1	1	1	1	1	1	1	2	5	P73329 | P73329_SYNY3	P73329 | P73329_SYNY3	slr1901	P73329_SYNY3		ABC_tran
NaN	NaN	NaN	NaN	NaN	NaN	NaN	24.565	NaN	NaN	NaN	NaN	NaN	NaN	NaN	NaN	2	2	2	22	22	22	15.855	0	6.9778	64843000	8	0	1	0	1	1	1	1	2	0	0	0	0	1	0	0	0	P73923 | P73923_SYNY3;P73782 | P73782_SYNY3;P73330 | P73330_SYNY3	P73923 | P73923_SYNY3;P73782 | P73782_SYNY3;P73330 | P73330_SYNY3	sll1156	P73782_SYNY3
21.0953	NaN	NaN	NaN	NaN	NaN	NaN	NaN	NaN	NaN	NaN	NaN	NaN	NaN	NaN	NaN	1	1	1	0.9	0.9	0.9	154.57	0.0027675	2.4168	6593100	1	1	0	0	0	0	0	0	0	0	0	0	0	0	0	0	0	P73337 | P73337_SYNY3	P73337 | P73337_SYNY3	sll1124	P73337_SYNY3	Histidine kinase	GAF;HATPase_c;HisKA;PAS_8;PAS_9
25.4625	24.9461	25.2397	25.2817	25.1035	25.3276	25.1101	25.1785	25.302	25.1444	25.038	25.3985	25.5967	25.6079	25.4852	25.6612	7	7	7	57	57	57	28.896	0	75.419	1248500000	69	8	4	2	5	4	4	4	5	2	4	4	3	5	5	6	4	P73338 | P73338_SYNY3	P73338 | P73338_SYNY3	sll1123	P73338_SYNY3
NaN	22.1719	NaN	NaN	NaN	NaN	NaN	NaN	NaN	NaN	NaN	NaN	NaN	NaN	NaN	22.735	3	3	3	8.2	8.2	8.2	85.496	0	10.71	125670000	17	1	2	1	1	2	1	2	1	0	0	0	1	1	1	1	2	P73339 | P73339_SYNY3	P73339 | P73339_SYNY3	sll1121	P73339_SYNY3	DNA helicase	UvrD_C;UvrD-helicase	Mismatch repair;Nucleotide excision repair
27.577	27.2642	26.9682	27.4147	26.7657	27.4955	27.0252	27.2792	27.0613	27.2334	27.7888	27.0172	27.3513	27.5416	27.5489	27.5945	7	7	7	55.4	55.4	55.4	25.17	0	180.97	4960400000	126	11	11	8	8	7	6	7	8	8	10	7	6	7	7	7	8	P73342 | P73342_SYNY3	P73342 | P73342_SYNY3	slr1194	P73342_SYNY3		DUF533;Mo-nitro_C
26.2767	25.8257	25.3671	26.2365	25.538	25.5512	25.757	26.0741	25.3423	25.4293	25.4985	25.9625	26.0726	25.705	26.4535	25.7519	3	3	3	18.8	18.8	18.8	18.098	0	41.104	1896000000	44	4	3	2	4	4	3	2	2	2	2	2	2	3	3	3	3	P73343 | P73343_SYNY3	P73343 | P73343_SYNY3	slr1195	P73343_SYNY3		DUF3531
NaN	NaN	NaN	NaN	NaN	NaN	NaN	21.6055	NaN	NaN	NaN	NaN	NaN	NaN	NaN	NaN	2	2	2	8.6	8.6	8.6	48.001	0	8.7244	13494000	3	0	0	0	0	0	0	0	1	0	0	0	0	1	0	0	1	P73344 | P73344_SYNY3	P73344 | P73344_SYNY3	slr1196	P73344_SYNY3		TPR_2;TPR_8
33.7074	33.7722	33.7703	33.6778	33.562	33.4426	33.4462	33.3003	33.6474	33.6466	33.6147	33.8645	33.5641	33.4969	33.5057	33.3833	19	19	19	54.5	54.5	54.5	23.559	0	323.31	375610000000	701	39	44	53	51	44	47	47	43	45	46	40	49	42	37	36	38	P73348 | P73348_SYNY3	P73348 | P73348_SYNY3	slr1198	P73348_SYNY3		1-cysPrx_C;AhpC-TSA
NaN	NaN	NaN	NaN	NaN	NaN	24.4697	NaN	NaN	NaN	NaN	NaN	NaN	NaN	NaN	NaN	1	1	1	2.8	2.8	2.8	41.681	0	3.9998	140890000	5	0	1	1	0	1	0	1	0	1	0	0	0	0	0	0	0	P73350 | P73350_SYNY3	P73350 | P73350_SYNY3	livH	P73350_SYNY3		BPD_transp_2	ABC transporters
26.6468	26.4229	26.3685	26.6767	26.6328	26.5958	26.6115	26.7116	26.6748	26.2153	26.761	26.6787	26.5372	27.1527	26.9446	27.0852	7	7	7	20.2	20.2	20.2	45.084	0	28.444	3192800000	52	3	3	3	3	4	2	4	4	3	2	2	4	4	3	5	3	P73351 | P73351_SYNY3	P73351 | P73351_SYNY3	slr1201	P73351_SYNY3		BPD_transp_2	ABC transporters
NaN	NaN	NaN	NaN	NaN	NaN	NaN	NaN	NaN	NaN	NaN	NaN	NaN	NaN	NaN	23.5685	1	1	1	4	4	4	33.382	0	3.557	46244000	8	0	1	0	0	1	1	0	1	0	1	0	0	1	0	1	1	P73352 | P73352_SYNY3	P73352 | P73352_SYNY3	lacF	P73352_SYNY3		BPD_transp_1	ABC transporters
NaN	NaN	NaN	23.9761	NaN	NaN	23.8938	NaN	NaN	NaN	NaN	NaN	NaN	NaN	NaN	NaN	2	2	2	17.9	17.9	17.9	17.066	0	7.5448	152270000	14	1	1	0	2	1	1	2	1	1	0	1	1	0	0	1	1	P73353 | P73353_SYNY3	P73353 | P73353_SYNY3	slr1203	P73353_SYNY3		DUF29
27.4963	27.7349	27.8709	27.6246	27.5085	27.5018	27.9635	27.8509	27.9117	27.7296	27.8436	27.5424	27.6293	27.9272	28.1452	27.9815	5	5	5	27.4	27.4	27.4	17.559	0	45.087	6951600000	171	9	9	10	11	10	7	13	12	12	13	9	11	11	10	12	12	P73355 | P73355_SYNY3	P73355 | P73355_SYNY3	slr1205	P73355_SYNY3
NaN	NaN	NaN	NaN	24.4326	NaN	NaN	NaN	NaN	NaN	NaN	NaN	NaN	NaN	NaN	NaN	6	6	6	39.8	39.8	39.8	24.064	0	24.059	374280000	19	1	1	1	1	2	0	0	1	0	1	1	3	1	1	4	1	P73356 | P73356_SYNY3	P73356 | P73356_SYNY3	slr1206	P73356_SYNY3		DUF1997
28.0437	27.696	27.771	27.8583	27.6606	27.6244	27.6544	27.706	27.9095	27.7986	27.8824	27.875	28.0849	28.1553	28.2464	28.2498	24	24	24	69.3	69.3	69.3	55.776	0	323.31	7433100000	248	17	15	17	16	12	15	15	15	14	13	14	14	14	19	19	19	P73357 | P73357_SYNY3	P73357 | P73357_SYNY3	slr1207	P73357_SYNY3
27.589	27.7266	27.6513	27.6364	27.3983	27.3509	27.4243	27.3374	27.4476	27.3101	27.3657	27.6198	25.7588	26.3825	26.717	25.3839	27	27	27	57.1	57.1	57.1	71.553	0	142.29	4750900000	202	18	19	12	22	11	12	16	16	10	11	12	10	7	8	13	5	P73359 | P73359_SYNY3	P73359 | P73359_SYNY3	slr1208	P73359_SYNY3		adh_short;Aldolase_II
NaN	NaN	NaN	NaN	NaN	NaN	NaN	NaN	NaN	NaN	NaN	NaN	24.2823	NaN	NaN	NaN	1	1	1	24.8	24.8	24.8	12.374	0	11.025	40028000	1	0	0	0	0	0	0	0	0	0	0	0	0	1	0	0	0	P73360 | P73360_SYNY3	P73360 | P73360_SYNY3	slr1209	P73360_SYNY3		DUF433
23.8817	NaN	NaN	NaN	NaN	NaN	NaN	NaN	NaN	NaN	24.3841	NaN	NaN	24.5273	24.5183	24.4027	7	7	7	56.6	56.6	56.6	14.936	0	15.169	334270000	19	3	1	0	1	0	1	1	0	0	0	2	1	2	2	2	3	P73361 | P73361_SYNY3	P73361 | P73361_SYNY3	slr1210	P73361_SYNY3
27.4156	27.1165	26.9118	27.3	27.3743	27.7066	27.3547	27.5352	27.1385	26.9685	27.2544	27.185	27.6214	27.8328	27.7958	27.8555	20	20	20	57	57	57	51.1	0	146.68	5151800000	182	6	10	10	11	13	15	12	13	10	8	11	8	14	12	15	14	P73368 | P73368_SYNY3	P73368 | P73368_SYNY3	mgtE	P73368_SYNY3	Magnesium transporter MgtE	CBS;MgtE;MgtE_N
24.4343	NaN	NaN	24.361	24.1723	24.2489	23.8377	24.0344	NaN	NaN	23.9694	NaN	24.1736	NaN	NaN	NaN	7	7	7	29	29	29	46.173	0	41.89	388790000	28	4	1	1	3	2	4	2	2	0	0	2	2	2	1	1	1	P73369 | P73369_SYNY3	P73369 | P73369_SYNY3	sll1971	P73369_SYNY3		Glyco_trans_4_4;Glycos_transf_1
30.0855	29.8853	29.7523	30.1247	29.5037	29.8177	29.5643	29.8651	29.6887	29.6872	29.8374	29.9333	29.8281	29.9761	30.0651	30.0616	14	14	14	45.8	45.8	45.8	31.874	0	260.88	29065000000	300	18	19	21	19	19	15	19	20	20	22	16	19	21	15	19	18	P73370 | P73370_SYNY3	P73370 | P73370_SYNY3	slr2070	P73370_SYNY3
28.6161	28.5298	28.4815	28.7071	28.497	28.7492	28.4587	28.6139	28.3009	28.4047	28.4264	28.5353	28.0268	28.4669	28.4727	28.1028	26	26	26	57.3	57.3	57.3	56.545	0	132.66	10845000000	321	18	19	26	22	24	21	24	25	14	20	23	21	15	17	16	16	P73375 | P73375_SYNY3	P73375 | P73375_SYNY3	ilvA	P73375_SYNY3	L-threonine dehydratase	PALP;Thr_dehydrat_C	Glycine, serine and threonine metabolism;Valine, leucine and isoleucine biosynthesis
27.3321	26.9182	26.9172	27.2343	26.9892	27.3806	27.0765	27.2495	NaN	NaN	NaN	NaN	NaN	NaN	25.8272	NaN	6	6	6	86	86	86	14.639	0	24.283	2578900000	56	4	7	4	6	5	5	8	5	1	1	2	0	1	2	3	2	P73377 | P73377_SYNY3	P73377 | P73377_SYNY3	manA	P73377_SYNY3		MannoseP_isomer	Amino sugar and nucleotide sugar metabolism;Fructose and mannose metabolism
NaN	NaN	NaN	NaN	NaN	NaN	NaN	NaN	NaN	NaN	NaN	NaN	NaN	NaN	20.2378	NaN	1	1	1	7.2	7.2	7.2	22.237	0.0027599	2.3224	7818300	3	1	0	0	0	0	0	0	0	0	0	0	0	1	0	1	0	P73381 | P73381_SYNY3	P73381 | P73381_SYNY3	slr2078	P73381_SYNY3		NUDIX
NaN	NaN	NaN	NaN	NaN	NaN	NaN	24.2964	NaN	NaN	NaN	NaN	NaN	NaN	NaN	NaN	1	1	1	9.9	9.9	9.9	15.712	0	3.2135	253970000	5	0	1	0	0	0	0	1	1	0	0	0	0	0	0	1	1	P73383 | P73383_SYNY3	P73383 | P73383_SYNY3	slr1826	P73383_SYNY3
26.3212	26.1559	26.1426	26.1531	25.9823	26.2498	25.6266	26.2082	25.7555	25.8965	26.2303	26.1188	26.0185	26.4078	26.3278	25.9387	10	10	10	45.1	45.1	45.1	41.229	0	152.92	2201500000	87	7	6	8	6	5	5	4	5	4	5	4	7	6	5	5	5	P73385 | P73385_SYNY3	P73385 | P73385_SYNY3	sll1739	P73385_SYNY3		ComFB
28.7913	28.6983	28.8906	28.823	28.6817	28.7746	28.7691	28.9336	28.1658	28.1634	28.0536	27.9574	27.6514	28.5351	28.5118	28.4287	5	5	5	43.4	43.4	43.4	11.264	0	152.58	11320000000	67	4	5	4	4	5	6	4	4	5	3	5	2	3	5	3	5	P73388 | P73388_SYNY3	P73388 | P73388_SYNY3	petF	P73388_SYNY3		Fer2	Photosynthesis
30.953	30.3847	30.0673	30.4369	30.5955	30.4845	30.3951	30.1629	30.829	30.1011	31.0099	30.0431	31.335	31.3541	31.0628	31.3863	35	35	35	71	71	71	50.038	0	290.16	50782000000	566	32	34	35	32	44	31	40	29	36	23	32	29	46	39	41	43	P73393 | P73393_SYNY3	P73393 | P73393_SYNY3	sll1734	P73393_SYNY3		ChpXY
27.3053	28.0543	27.732	27.4465	28.0234	27.6266	27.9203	27.953	28.3944	28.2234	28.3039	28.0219	28.1358	28.4549	28.4166	28.5349	3	3	3	15.9	15.9	15.9	54.346	0	80.553	7632900000	129	6	8	9	9	6	7	6	9	10	8	8	11	8	4	11	9	P73394 | P73394_SYNY3	P73394 | P73394_SYNY3	ndhD3	P73394_SYNY3		Oxidored_q1	Oxidative phosphorylation
27.4155	27.4642	27.0162	26.9704	27.2814	26.9742	27.1829	27.1424	27.6759	27.7445	27.3472	26.8255	26.8899	27.6534	27.6869	27.6089	15	15	14	35.3	35.3	34.1	66.627	0	143.73	4750800000	183	13	15	10	11	11	11	7	14	12	12	10	8	8	10	19	12	P73395 | P73395_SYNY3	P73395 | P73395_SYNY3	ndhF	P73395_SYNY3		Oxidored_q1	Oxidative phosphorylation
NaN	NaN	NaN	NaN	NaN	NaN	NaN	NaN	NaN	NaN	NaN	NaN	21.0596	NaN	NaN	NaN	2	2	2	8.1	8.1	8.1	24.115	0	4.8813	15038000	2	0	0	0	0	0	0	0	0	0	0	0	0	1	0	1	0	P73396 | P73396_SYNY3	P73396 | P73396_SYNY3	sll1730	P73396_SYNY3
25.9043	25.9664	25.8401	25.9932	25.7568	26.0786	25.9554	25.9147	25.0928	25.1887	25.5438	25.2638	25.6077	25.5031	25.5621	25.5124	5	5	5	29.1	29.1	29.1	25.655	0	48.203	1601100000	53	3	5	3	3	4	4	4	4	3	3	2	3	3	3	3	3	P73404 | P73404_SYNY3	P73404 | P73404_SYNY3	slr1837	P73404_SYNY3		Response_reg;Trans_reg_C	Two-component system
31.0556	30.849	31.0544	31.051	30.8736	30.9517	30.9283	30.8843	30.9807	30.9494	31.0657	31.0621	30.8307	30.9781	30.9786	30.6193	33	33	33	80.2	80.2	80.2	35.709	0	323.31	60989000000	764	58	50	51	51	52	46	50	46	44	43	38	63	49	43	43	37	P73405 | P73405_SYNY3	P73405 | P73405_SYNY3	pdhB	P73405_SYNY3		Transket_pyr;Transketolase_C	Butanoate metabolism;Citrate cycle (TCA cycle);Glycolysis / Gluconeogenesis;Pyruvate metabolism;Valine, leucine and isoleucine biosynthesis
31.2538	31.8705	31.5639	31.5828	32.0143	31.5935	31.8229	31.6675	32.1089	32.3191	32.6453	31.955	32.1573	32.082	31.9663	32.2747	27	19	19	51.6	45.9	45.9	67.6	0	323.31	117450000000	553	31	32	34	34	34	29	36	35	31	31	42	40	34	35	35	40	P73409 | P73409_SYNY3	P73409 | P73409_SYNY3	slr1841	P73409_SYNY3		OprB;SLH
22.7331	NaN	NaN	NaN	NaN	NaN	NaN	NaN	NaN	NaN	NaN	NaN	NaN	NaN	NaN	NaN	2	2	2	24.2	24.2	24.2	17.758	0	8.1577	39918000	9	2	0	0	1	0	0	1	1	0	0	0	1	1	1	1	0	P73415 | P73415_SYNY3	P73415 | P73415_SYNY3	sll1715	P73415_SYNY3		PIN
24.0475	NaN	NaN	NaN	NaN	NaN	NaN	NaN	NaN	NaN	NaN	NaN	NaN	NaN	NaN	NaN	3	3	3	18.8	18.8	18.8	15.201	0	4.799	184490000	10	3	1	1	0	0	0	0	0	1	1	0	1	0	1	1	0	P73416 | P73416_SYNY3	P73416 | P73416_SYNY3	sll1714	P73416_SYNY3
NaN	NaN	NaN	NaN	NaN	NaN	NaN	22.2212	NaN	NaN	NaN	NaN	NaN	NaN	NaN	NaN	1	1	1	7	7	7	31.778	0	14.82	80104000	8	1	0	0	0	0	1	1	1	0	0	1	1	1	1	0	0	P73419 | P73419_SYNY3	P73419 | P73419_SYNY3	sll1469	P73419_SYNY3		Acetyltransf_1
27.3948	27.2268	26.8313	27.1803	26.7296	27.2911	27.1315	27.2087	26.9626	26.6775	26.9107	27.0191	27.1619	27.3283	27.389	27.1547	15	15	15	59.9	59.9	59.9	32.416	0	191.23	4411500000	159	11	11	9	13	8	11	12	13	9	7	7	7	10	12	10	9	P73422 | P73422_SYNY3	P73422 | P73422_SYNY3	slr1537	P73422_SYNY3		Glycos_transf_2
31.0052	31.0145	30.6265	30.849	30.5738	30.9422	30.5706	30.9039	30.6219	30.8122	30.9618	30.5371	30.4996	30.8067	31.0141	30.8663	31	31	31	80.4	80.4	80.4	35.092	0	323.31	55865000000	616	38	47	41	42	43	37	38	44	38	39	38	37	33	33	34	34	P73424 | P73424_SYNY3	P73424 | P73424_SYNY3	slr1540	P73424_SYNY3
27.5838	27.4411	27.7113	27.5731	27.1847	27.3326	27.5663	27.4061	27.5066	27.5735	27.3569	27.5644	27.9196	27.8175	27.5211	27.6192	13	13	13	68.1	68.1	68.1	24.188	0	87.373	5730700000	138	8	9	9	9	7	12	8	8	9	8	10	7	11	8	7	8	P73425 | P73425_SYNY3	P73425 | P73425_SYNY3	slr1541	P73425_SYNY3
NaN	NaN	NaN	NaN	NaN	NaN	NaN	NaN	22.071	NaN	NaN	NaN	NaN	NaN	NaN	NaN	1	1	1	1.7	1.7	1.7	51.675	0.0067812	1.8055	78284000	6	1	0	0	1	0	0	0	1	0	0	1	0	1	0	1	0	P73427 | P73427_SYNY3	P73427 | P73427_SYNY3	slr1543	P73427_SYNY3		MatE
23.8044	NaN	23.6149	NaN	23.7026	23.67	23.7188	NaN	23.8592	23.8758	23.9191	NaN	24.2228	24.1152	24.2971	24.1279	4	4	4	23.8	23.8	23.8	36.631	0	47.328	378470000	40	3	1	1	1	3	4	2	1	3	2	3	1	3	4	5	3	P73433 | P73433_SYNY3	P73433 | P73433_SYNY3	slr1547	P73433_SYNY3		DUF318
25.815	26.0494	25.7938	26.2494	26.1713	26.2934	25.9839	26.4356	26.1425	26.0781	26.2455	26.095	25.9151	26.0486	26.0344	25.8163	15	15	15	55.7	55.7	55.7	47.141	0	65.104	2052700000	106	8	6	5	7	9	9	9	6	7	7	8	2	5	9	7	2	P73434 | P73434_SYNY3	P73434 | P73434_SYNY3	sll1466	P73434_SYNY3		Glyco_trans_4_3;Glycos_transf_1
[truncated: 985 more rows]
[truncated: 1 more columns]
