# Supplementary material for: The Role of Pseudo-Orthocaspase (SyOC) of Synechocystis sp. PCC 6803 in Attenuating the Effect of Oxidative Stress
Source: Front Microbiol. 2021 Feb 4;12:634366. doi: 10.3389/fmicb.2021.634366 (PMC7889975; doi:10.3389/fmicb.2021.634366)
Supplement: Supplementary file 3 [file Table_3.XLSX]

## Sheet: Sheet2
Supplementary Table 3. Differentially expressed proteins between the two genotypes and two growth conditions.
Down regulated proteins
Up regulated proteins
(A) Control condition: comparison of ∆OC vs WT
id	Gene name	Protein IDs	Majority protein IDs	GOBP name	GOMF name	GOCC name	KEGG name	Pfam	Condition	Student's T-test significant	Mol. weight [kDa]	-Log 10 p-value	Log2 Fold Change	WT_control_1	WT_control_2	WT_control_3	WT_control_4	∆OCmutant_control_1	∆OCmutant_control_2	∆OCmutant_control_3	∆OCmutant_control_4
2205	sll6055	Q6YRU9	tr|Q6YRU9|Q6YRU9_SYNY3					Multi_ubiq	A	∆OC control_WT control	17.444	6.37829	-2.24837	0.776149	0.828345	0.682462	0.740299	-1.76496	-1.39395	-1.37617	-1.43115
1467	slr1259	P73799	tr|P73799|P73799_SYNY3				Pyruvate metabolism	Lactamase_B	A	∆OC control_WT control	25.747	2.34405	-1.70564	-0.803134	-1.22231	-1.57868	-0.860973	NaN	-2.51883	-3.48255	-2.46437
154	rplT	P48957	sp|P48957|RL20_SYNY3	biosynthetic process;cellular biosynthetic process;cellular component assembly;cellular component assembly at cellular level;cellular component organization;cellular component organization at cellular level;cellular component organization or biogenesis;cellular component organization or biogenesis at cellular level;cellular macromolecular complex assembly;cellular macromolecular complex subunit o…	binding;nucleic acid binding;RNA binding;rRNA binding;structural constituent of ribosome;structural molecule activity	cell part;cytoplasmic part;intracellular non-membrane-bounded organelle;intracellular organelle;intracellular part;macromolecular complex;non-membrane-bounded organelle;organelle;ribonucleoprotein complex;ribosome	Ribosome	Ribosomal_L20	A	∆OC control_WT control	13.553	3.14628	-1.35897	1.01667	0.37317	0.0725355	0.782452	-0.864034	-0.835568	-0.684209	-0.807241
592	nadE	P74292	sp|P74292|NADE_SYNY3	biosynthetic process;cellular biosynthetic process;cellular metabolic process;cellular nitrogen compound biosynthetic process;cellular nitrogen compound metabolic process;cellular process;coenzyme biosynthetic process;coenzyme metabolic process;cofactor biosynthetic process;cofactor metabolic process;heterocycle biosynthetic process;heterocycle metabolic process;metabolic process;NAD biosynthetic…	adenyl nucleotide binding;adenyl ribonucleotide binding;ATP binding;binding;carbon-nitrogen ligase activity, with glutamine as amido-N-donor;catalytic activity;hydrolase activity;hydrolase activity, acting on carbon-nitrogen (but not peptide) bonds;ligase activity;ligase activity, forming carbon-nitrogen bonds;NAD+ synthase (glutamine-hydrolyzing) activity;nucleotide binding;purine nucleotide bin…		Nicotinate and nicotinamide metabolism;Nitrogen metabolism	CN_hydrolase;NAD_synthase	A	∆OC control_WT control	61.075	3.47616	-0.97812	0.950255	0.719201	0.534638	0.924433	-0.287791	-0.21985	-0.344731	0.0684185
1827	norB	P74677	tr|P74677|P74677_SYNY3	aerobic respiration;cellular metabolic process;cellular process;cellular respiration;energy derivation by oxidation of organic compounds;generation of precursor metabolites and energy;metabolic process;oxidation-reduction process	binding;catalytic activity;cation binding;cation transmembrane transporter activity;cytochrome-c oxidase activity;heme binding;heme-copper terminal oxidase activity;hydrogen ion transmembrane transporter activity;inorganic cation transmembrane transporter activity;ion binding;ion transmembrane transporter activity;iron ion binding;metal ion binding;monovalent inorganic cation transmembrane transp…	cell part;integral to membrane;intrinsic to membrane;membrane part	Nitrogen metabolism	COX1	A	∆OC control_WT control	84.922	4.1643	-0.885301	1.32148	1.32912	1.12343	1.25802	0.140855	0.46139	0.425691	0.462914
371	rplB	P73317	sp|P73317|RL2_SYNY3	biosynthetic process;cellular biosynthetic process;cellular macromolecule biosynthetic process;cellular macromolecule metabolic process;cellular metabolic process;cellular process;cellular protein metabolic process;macromolecule biosynthetic process;macromolecule metabolic process;metabolic process;primary metabolic process;protein metabolic process;translation	binding;catalytic activity;nucleic acid binding;RNA binding;rRNA binding;structural constituent of ribosome;structural molecule activity;transferase activity	cell part;intracellular organelle part;intracellular part;large ribosomal subunit;macromolecular complex;organelle part;ribonucleoprotein complex	Ribosome	Ribosomal_L2;Ribosomal_L2_C	A	∆OC control_WT control	30.433	4.33122	-0.84738	3.99627	3.74223	3.88699	4.03349	3.20625	3.03836	2.97757	3.04728
1698	slr0442	P74375	tr|P74375|P74375_SYNY3						A	∆OC control_WT control	62.907	4.96961	0.685167	1.00283	1.06721	0.882644	1.1008	1.74998	1.67274	1.68253	1.68891
1946	sll0540	Q55410	tr|Q55410|Q55410_SYNY3				ABC transporters;ko05152;Two-component system	PBP_like_2	A	∆OC control_WT control	32.534	4.02888	0.689297	-2.11753	-1.86765	-1.8068	-1.86729	-1.22722	-1.27134	-1.14245	-1.26107
1900	sll0064	Q55146	tr|Q55146|Q55146_SYNY3			cell part;external encapsulating structure part;outer membrane-bounded periplasmic space;periplasmic space			A	∆OC control_WT control	30.177	3.26796	0.71312	1.28656	0.866462	1.14432	1.01656	1.74956	1.64794	1.87548	1.8934
1748	slr1931	P74483	tr|P74483|P74483_SYNY3						A	∆OC control_WT control	31.954	3.3643	0.811996	-0.717715	-0.404508	-0.95733	-0.752071	0.069602	0.167741	0.0706129	0.108404
1063	rfbC	P72887	tr|P72887|P72887_SYNY3	biosynthetic process;carbohydrate biosynthetic process;carbohydrate metabolic process;cellular biosynthetic process;cellular carbohydrate biosynthetic process;cellular carbohydrate metabolic process;cellular lipid metabolic process;cellular macromolecule biosynthetic process;cellular macromolecule metabolic process;cellular metabolic process;cellular polysaccharide biosynthetic process;cellular p…	catalytic activity;dTDP-4-dehydrorhamnose 3,5-epimerase activity;isomerase activity;racemase and epimerase activity;racemase and epimerase activity, acting on carbohydrates and derivatives		Polyketide sugar unit biosynthesis;Streptomycin biosynthesis	dTDP_sugar_isom	A	∆OC control_WT control	20.942	3.22673	0.859421	-1.93485	-1.68248	-1.40663	-1.50809	-0.83689	-0.856091	-0.808217	-0.593159
2147	slr0106	Q55877	tr|Q55877|Q55877_SYNY3	biosynthetic process;cellular biosynthetic process;cellular macromolecule metabolic process;cellular metabolic process;cellular nitrogen compound metabolic process;cellular process;macromolecule metabolic process;metabolic process;nitrogen compound metabolic process;nucleic acid metabolic process;nucleobase-containing compound metabolic process;primary metabolic process;RNA biosynthetic process;R…				Rho_N	A	∆OC control_WT control	25.879	3.28798	0.875061	-2.39636	-2.45057	-2.50442	-2.1316	-1.76691	-1.36949	-1.522	-1.32431
2077	slr0226	Q55698	tr|Q55698|Q55698_SYNY3						A	∆OC control_WT control	50.848	1.94555	0.954773	-2.47276	-1.74276	NaN	-1.9148	-1.06986	-0.714869	-1.32744	-1.2425
2089	dacB	Q55728	tr|Q55728|Q55728_SYNY3		carboxypeptidase activity;catalytic activity;exopeptidase activity;hydrolase activity;peptidase activity;peptidase activity, acting on L-amino acid peptides;serine hydrolase activity;serine-type carboxypeptidase activity;serine-type exopeptidase activity;serine-type peptidase activity		Peptidoglycan biosynthesis	Peptidase_S13	A	∆OC control_WT control	53.027	2.37451	0.95619	-2.54937	-2.92268	-3.16059	-2.35426	-1.77565	-1.89913	-2.00504	-1.48232
613	sll1526	P74360	sp|P74360|Y1526_SYNY3					Methyltransf_31;MethyTransf_Reg	A	∆OC control_WT control	57.726	3.95094	0.975463	1.82776	1.96058	1.74184	1.95651	2.71432	2.91189	2.67375	3.08858
1391	slr1869	P73621	tr|P73621|P73621_SYNY3						A	∆OC control_WT control	27.893	2.75658	1.01373	NaN	-2.19242	-2.48368	-2.81994	-1.61641	-1.33188	-1.51608	-1.47542
2001	slr0322	Q55527	tr|Q55527|Q55527_SYNY3	chemotaxis;locomotion;response to chemical stimulus;response to external stimulus;response to stimulus;taxis	catalytic activity;kinase activity;molecular transducer activity;phosphotransferase activity, alcohol group as acceptor;phosphotransferase activity, nitrogenous group as acceptor;protein histidine kinase activity;protein kinase activity;signal transducer activity;transferase activity;transferase activity, transferring phosphorus-containing groups;two-component sensor activity	cell part;cytoplasm;intracellular part	Two-component system	CheW;HATPase_c;H-kinase_dim;Response_reg	A	∆OC control_WT control	120.56	5.56844	1.11019	1.82811	1.71784	1.64429	1.9181	2.84243	2.92459	2.84388	2.93823
1930	slr0909	Q55375	tr|Q55375|Q55375_SYNY3					Methyltransf_21	A	∆OC control_WT control	52.495	2.01711	1.13259	-0.549386	-0.864985	-1.68116	-0.979626	0.221286	0.0615206	0.533389	-0.360991
870	mfd	Q55750	sp|Q55750|MFD_SYNY3	biological regulation;cellular component organization;cellular component organization at cellular level;cellular component organization or biogenesis;cellular component organization or biogenesis at cellular level;cellular process;chromosome organization;nucleotide-excision repair, DNA damage recognition;organelle organization;regulation of biological process;regulation of biosynthetic process;re…	adenyl nucleotide binding;adenyl ribonucleotide binding;ATP binding;binding;catalytic activity;damaged DNA binding;DNA binding;helicase activity;hydrolase activity;hydrolase activity, acting on acid anhydrides;hydrolase activity, acting on acid anhydrides, in phosphorus-containing anhydrides;nucleic acid binding;nucleoside-triphosphatase activity;nucleotide binding;purine nucleotide binding;purin…	cell part;cytoplasm;intracellular part	Nucleotide excision repair	CarD_CdnL_TRCF;DEAD;Helicase_C;TRCF	A	∆OC control_WT control	134.53	2.89243	1.24091	-1.57791	-1.77132	-1.20863	-1.21369	-0.0792627	-0.447091	-0.498696	0.217152
1114	hsp17	P72977	tr|P72977|P72977_SYNY3				Protein processing in endoplasmic reticulum	HSP20	A	∆OC control_WT control	16.595	4.47264	1.34416	-1.57628	-1.42672	NaN	-1.4775	-0.347331	-0.178195	-0.00492001	-0.0669479
2146	slr0105	Q55876	tr|Q55876|Q55876_SYNY3					CbiA	A	∆OC control_WT control	51.93	1.86217	1.47572	-1.0226	-2.45224	-0.837258	-0.534277	0.163693	0.34686	0.194047	0.351913
1633	sll1173	P74191	tr|P74191|P74191_SYNY3					Methyltransf_21	A	∆OC control_WT control	28.014	4.57525	1.47737	-2.67261	-3.18169	-2.95365	-2.70448	-1.31012	-1.42142	-1.53148	-1.33992
917	polA	Q55971	sp|Q55971|DPO1_SYNY3	biosynthetic process;cellular biosynthetic process;cellular macromolecule biosynthetic process;cellular macromolecule metabolic process;cellular metabolic process;cellular nitrogen compound metabolic process;cellular process;cellular response to stimulus;cellular response to stress;DNA metabolic process;DNA repair;DNA replication;DNA-dependent DNA replication;macromolecule biosynthetic process;ma…	3'-5' exonuclease activity;binding;catalytic activity;DNA binding;DNA polymerase activity;DNA-directed DNA polymerase activity;exonuclease activity;hydrolase activity;hydrolase activity, acting on ester bonds;nuclease activity;nucleic acid binding;nucleotidyltransferase activity;transferase activity;transferase activity, transferring phosphorus-containing groups		Base excision repair;DNA replication;Homologous recombination;Nucleotide excision repair;Purine metabolism;Pyrimidine metabolism	5_3_exonuc;5_3_exonuc_N;DNA_pol_A;DNA_pol_A_exo1	A	∆OC control_WT control	110.29	0.906833	2.65397	0.986203	1.43077	-1.7369	5.02789	4.21026	2.80368	3.96621	5.34369
(B) Hydrogen peroxide treatment: comparison of ∆OC vs WT
id	Gene name	Protein IDs	Majority protein IDs	GOBP name	GOMF name	GOCC name	KEGG name	Pfam	Condition	Student's T-test significant	Mol. weight [kDa]	-Log 10 p-valuep-value	Log2 Fold Change	WT_H2O2_1	WT_H2O2_2	WT_H2O2_3	WT_H2O2_4	∆OCmutant_H2O2_1	∆OCmutant_H2O2_2	∆OCmutant_H2O2_3	∆OCmutant_H2O2_4
2205	sll6055	Q6YRU9	tr|Q6YRU9|Q6YRU9_SYNY3					Multi_ubiq	B	∆OCH2O2_WT H2O2	17.444	6.33989	-1.84713	-1.76496	-1.39395	-1.37617	-1.43115	-1.14346	-1.24538	-1.01791	-0.945662
119	isiB	P27319	sp|P27319|FLAV_SYNY3		binding;catalytic activity;coenzyme binding;cofactor binding;electron carrier activity;FMN binding;nucleotide binding;oxidoreductase activity			Flavodoxin_1	B	∆OCH2O2_WT H2O2	18.822	2.26219	-1.56101	-2.3382	NaN	-3.18565	NaN	-3.21727	-1.93764	-1.58439	-1.94837
1268	slr1208	P73359	tr|P73359|P73359_SYNY3		catalytic activity;oxidoreductase activity			adh_short;Aldolase_II	B	∆OCH2O2_WT H2O2	71.553	2.36067	-1.37018	-0.165378	-0.266698	-0.115218	-0.182255	-1.99683	-1.38438	-0.982698	-2.34108
155	rpmG	P48958	sp|P48958|RL33_SYNY3	biosynthetic process;cellular biosynthetic process;cellular macromolecule biosynthetic process;cellular macromolecule metabolic process;cellular metabolic process;cellular process;cellular protein metabolic process;macromolecule biosynthetic process;macromolecule metabolic process;metabolic process;primary metabolic process;protein metabolic process;translation	structural constituent of ribosome;structural molecule activity	cell part;cytoplasmic part;intracellular non-membrane-bounded organelle;intracellular organelle;intracellular part;macromolecular complex;non-membrane-bounded organelle;organelle;ribonucleoprotein complex;ribosome	Ribosome	Ribosomal_L33	B	∆OCH2O2_WT H2O2	7.5487	1.52339	-1.3589	1.02266	0.406953	0.872354	NaN	-0.539128	-0.259676	-2.0033	0.0298328
592	nadE	P74292	sp|P74292|NADE_SYNY3	biosynthetic process;cellular biosynthetic process;cellular metabolic process;cellular nitrogen compound biosynthetic process;cellular nitrogen compound metabolic process;cellular process;coenzyme biosynthetic process;coenzyme metabolic process;cofactor biosynthetic process;cofactor metabolic process;heterocycle biosynthetic process;heterocycle metabolic process;metabolic process;NAD biosynthetic…	adenyl nucleotide binding;adenyl ribonucleotide binding;ATP binding;binding;carbon-nitrogen ligase activity, with glutamine as amido-N-donor;catalytic activity;hydrolase activity;hydrolase activity, acting on carbon-nitrogen (but not peptide) bonds;ligase activity;ligase activity, forming carbon-nitrogen bonds;NAD+ synthase (glutamine-hydrolyzing) activity;nucleotide binding;purine nucleotide bin…		Nicotinate and nicotinamide metabolism;Nitrogen metabolism	CN_hydrolase;NAD_synthase	B	∆OCH2O2_WT H2O2	61.075	2.56402	-1.1792	-0.287791	-0.21985	-0.344731	0.0684185	-1.63249	-0.886223	-0.619692	-1.08577
1130	chlH	P73020	tr|P73020|P73020_SYNY3	biosynthetic process;cellular biosynthetic process;cellular metabolic process;cellular nitrogen compound biosynthetic process;cellular nitrogen compound metabolic process;cellular process;chlorophyll biosynthetic process;chlorophyll metabolic process;cofactor biosynthetic process;cofactor metabolic process;heterocycle biosynthetic process;heterocycle metabolic process;metabolic process;nitrogen c…	catalytic activity;ligase activity;ligase activity, forming nitrogen-metal bonds;ligase activity, forming nitrogen-metal bonds, forming coordination complexes;magnesium chelatase activity		Porphyrin and chlorophyll metabolism	CobN-Mg_chel;DUF3479	B	∆OCH2O2_WT H2O2	148.55	1.29966	-1.14823	0.629727	0.927611	0.672864	0.868277	-0.884959	-0.536358	-0.0386333	-2.15325
405	nrtC	P73450	sp|P73450|NRTC_SYNY3	metabolic process;nitrate assimilation;nitrate metabolic process;nitrogen compound metabolic process;nitrogen cycle metabolic process	adenyl nucleotide binding;adenyl ribonucleotide binding;anion transmembrane transporter activity;ATP binding;ATPase activity;binding;catalytic activity;hydrolase activity;hydrolase activity, acting on acid anhydrides;hydrolase activity, acting on acid anhydrides, in phosphorus-containing anhydrides;inorganic anion transmembrane transporter activity;ion transmembrane transporter activity;nitrate t…	cell part;membrane;plasma membrane	ABC transporters	ABC_tran	B	∆OCH2O2_WT H2O2	75.1	1.61266	-1.02664	-0.315488	-0.183753	-0.548663	0.0687046	-1.79058	-2.71568	-1.23168	-1.48501
336	cpcC2	P73204	sp|P73204|PYR2_SYNY3	cellular metabolic process;cellular process;metabolic process;photosynthesis		cell part;intracellular part;light-harvesting complex;macromolecular complex;membrane part;phycobilisome;protein complex;thylakoid part	Photosynthesis - antenna proteins	CpcD;PBS_linker_poly	B	∆OCH2O2_WT H2O2	30.797	1.49096	-1.0056	8.72285	7.7716	8.45329	7.1478	7.9648	7.78361	6.7372	7.87301
578	rpsL	P74230	sp|P74230|RS12_SYNY3	biosynthetic process;cellular biosynthetic process;cellular macromolecule biosynthetic process;cellular macromolecule metabolic process;cellular metabolic process;cellular process;cellular protein metabolic process;macromolecule biosynthetic process;macromolecule metabolic process;metabolic process;primary metabolic process;protein metabolic process;translation	binding;nucleic acid binding;RNA binding;rRNA binding;structural constituent of ribosome;structural molecule activity;tRNA binding	cell part;intracellular organelle part;intracellular part;macromolecular complex;organelle part;ribonucleoprotein complex;small ribosomal subunit	Ribosome	Ribosom_S12_S23	B	∆OCH2O2_WT H2O2	14.176	2.26072	-0.897249	3.41217	3.17215	3.28717	2.56243	3.36995	3.05953	2.52891	2.94181
1883	glnN	P77970	tr|P77970|P77970_SYNY3	metabolic process;nitrogen compound metabolic process	acid-ammonia (or amide) ligase activity;ammonia ligase activity;catalytic activity;glutamate-ammonia ligase activity;ligase activity;ligase activity, forming carbon-nitrogen bonds		Alanine, aspartate and glutamate metabolism;Arginine and proline metabolism;Nitrogen metabolism;Two-component system	Gln-synt_C;GSIII_N	B	∆OCH2O2_WT H2O2	79.209	2.13072	-0.889314	1.63433	1.58055	1.36474	1.71495	0.464475	0.794285	1.33438	0.424406
1406	sll2009	P73669	tr|P73669|P73669_SYNY3		binding;catalytic activity;cation binding;hydrolase activity;ion binding;metal ion binding;peptidase activity		Biotin metabolism;Lysine degradation	Peptidase_M16;Peptidase_M16_C	B	∆OCH2O2_WT H2O2	48.104	1.3984	-0.884858	-2.30192	-1.94242	-2.38604	-2.0353	NaN	-3.80699	-3.57782	-4.25798
258	ndhD2	P72823	sp|P72823|NU4C2_SYNY3	ATP synthesis coupled electron transport;cellular metabolic process;cellular process;electron transport chain;generation of precursor metabolites and energy;metabolic process;oxidation-reduction process;respiratory electron transport chain	binding;catalytic activity;cofactor binding;NADH dehydrogenase (quinone) activity;NADH dehydrogenase (ubiquinone) activity;NADH dehydrogenase activity;oxidoreductase activity;oxidoreductase activity, acting on NADH or NADPH;oxidoreductase activity, acting on NADH or NADPH, quinone or similar compound as acceptor;quinone binding	cell part;integral to membrane;intracellular part;intrinsic to membrane;membrane;membrane part;photosynthetic membrane;thylakoid membrane;thylakoid part	Oxidative phosphorylation	Oxidored_q1	B	∆OCH2O2_WT H2O2	61.006	2.53789	-0.857974	-1.40724	-1.15403	-1.12557	-0.946936	NaN	-2.54118	-2.49845	-2.63523
2186	slr0042	Q59991	tr|Q59991|Q59991_SYNY3		transporter activity	cell part;integral to membrane;intrinsic to membrane;membrane part		OprB;SLH	B	∆OCH2O2_WT H2O2	61.85	2.86121	-0.816128	0.400676	-0.129409	0.246541	-0.0757713	0.517383	0.437992	0.248245	0.451004
154	rplT	P48957	sp|P48957|RL20_SYNY3	biosynthetic process;cellular biosynthetic process;cellular component assembly;cellular component assembly at cellular level;cellular component organization;cellular component organization at cellular level;cellular component organization or biogenesis;cellular component organization or biogenesis at cellular level;cellular macromolecular complex assembly;cellular macromolecular complex subunit o…	binding;nucleic acid binding;RNA binding;rRNA binding;structural constituent of ribosome;structural molecule activity	cell part;cytoplasmic part;intracellular non-membrane-bounded organelle;intracellular organelle;intracellular part;macromolecular complex;non-membrane-bounded organelle;organelle;ribonucleoprotein complex;ribosome	Ribosome	Ribosomal_L20	B	∆OCH2O2_WT H2O2	13.553	3.18866	-0.810925	-0.864034	-0.835568	-0.684209	-0.807241	-0.150159	-0.400078	-0.288822	-0.499613
1827	norB	P74677	tr|P74677|P74677_SYNY3	aerobic respiration;cellular metabolic process;cellular process;cellular respiration;energy derivation by oxidation of organic compounds;generation of precursor metabolites and energy;metabolic process;oxidation-reduction process	binding;catalytic activity;cation binding;cation transmembrane transporter activity;cytochrome-c oxidase activity;heme binding;heme-copper terminal oxidase activity;hydrogen ion transmembrane transporter activity;inorganic cation transmembrane transporter activity;ion binding;ion transmembrane transporter activity;iron ion binding;metal ion binding;monovalent inorganic cation transmembrane transp…	cell part;integral to membrane;intrinsic to membrane;membrane part	Nitrogen metabolism	COX1	B	∆OCH2O2_WT H2O2	84.922	2.41378	-0.779875	0.140855	0.46139	0.425691	0.462914	-0.482083	0.0653954	0.0739193	0.102926
1323	ssl2245	P73489	tr|P73489|P73489_SYNY3						B	∆OCH2O2_WT H2O2	9.2063	1.60686	-0.776458	2.48114	2.44913	2.46203	1.46155	2.28615	1.98494	1.1689	1.90086
1714	sll0359	P74426	tr|P74426|P74426_SYNY3					AbrB-like	B	∆OCH2O2_WT H2O2	17.218	2.44862	-0.761562	6.23722	5.71094	6.03071	5.09582	5.33908	5.17228	4.74499	5.32589
1821	ppx	P74663	tr|P74663|P74663_SYNY3				Purine metabolism	HD;Ppx-GppA	B	∆OCH2O2_WT H2O2	60.885	1.8634	-0.723704	-0.955001	-0.818666	-1.12591	-0.622063	-2.18788	-1.93817	-1.64455	-2.51134
2140	sll0585	Q55865	tr|Q55865|Q55865_SYNY3				Alanine, aspartate and glutamate metabolism;Cyanoamino acid metabolism;Nitrogen metabolism	Asparaginase_II	B	∆OCH2O2_WT H2O2	37.618	3.13542	-0.632425	1.22353	1.20802	1.17773	1.03632	0.222018	0.335735	0.211966	0.249512
1563	dacB	P74032	tr|P74032|P74032_SYNY3		carboxypeptidase activity;catalytic activity;exopeptidase activity;hydrolase activity;peptidase activity;peptidase activity, acting on L-amino acid peptides;serine hydrolase activity;serine-type carboxypeptidase activity;serine-type exopeptidase activity;serine-type peptidase activity		Peptidoglycan biosynthesis	Peptidase_S13	B	∆OCH2O2_WT H2O2	33.623	5.16145	0.550925	0.764689	0.66434	0.667474	0.659945	0.291495	0.289761	0.391956	0.405235
1683	slr1624	P74339	tr|P74339|P74339_SYNY3						B	∆OCH2O2_WT H2O2	51.008	4.03228	0.585551	2.73435	2.93827	2.78017	3.14222	3.33895	3.42192	3.44347	3.37914
2068	slr0013	Q55671	tr|Q55671|Q55671_SYNY3					DUF4330	B	∆OCH2O2_WT H2O2	18.69	2.83456	0.608578	2.3259	2.45105	2.33698	2.40571	2.78067	2.71795	2.94226	2.81651
1651	slr1173	P74254	tr|P74254|P74254_SYNY3					DUF2330	B	∆OCH2O2_WT H2O2	52.541	3.41691	0.620539	1.04873	1.0528	1.03875	1.08918	1.488	1.45378	1.36739	1.3057
131	ndhD1	P32421	sp|P32421|NU4C1_SYNY3	ATP synthesis coupled electron transport;cellular metabolic process;cellular process;electron transport chain;generation of precursor metabolites and energy;metabolic process;oxidation-reduction process;respiratory electron transport chain	binding;catalytic activity;cofactor binding;NADH dehydrogenase (quinone) activity;NADH dehydrogenase (ubiquinone) activity;NADH dehydrogenase activity;oxidoreductase activity;oxidoreductase activity, acting on NADH or NADPH;oxidoreductase activity, acting on NADH or NADPH, quinone or similar compound as acceptor;quinone binding	cell part;integral to membrane;intracellular part;intrinsic to membrane;membrane;membrane part;photosynthetic membrane;thylakoid membrane;thylakoid part	Oxidative phosphorylation	Oxidored_q1	B	∆OCH2O2_WT H2O2	57.51	3.19061	0.622261	0.20888	0.188359	-0.00417805	0.15642	0.85411	0.814362	0.911469	0.878345
1165	sll1835	P73111	tr|P73111|P73111_SYNY3			cell part;external encapsulating structure part;outer membrane-bounded periplasmic space;periplasmic space		CsgG	B	∆OCH2O2_WT H2O2	28.832	3.3945	0.624936	2.71199	2.73852	2.66514	2.78707	3.07838	3.12616	3.10587	3.24907
512	apt	P73935	sp|P73935|APT_SYNY3	adenine biosynthetic process;adenine metabolic process;adenine salvage;AMP biosynthetic process;AMP metabolic process;AMP salvage;biosynthetic process;cellular aromatic compound metabolic process;cellular biosynthetic process;cellular metabolic compound salvage;cellular metabolic process;cellular nitrogen compound biosynthetic process;cellular nitrogen compound metabolic process;cellular process;…	adenine phosphoribosyltransferase activity;catalytic activity;transferase activity;transferase activity, transferring glycosyl groups;transferase activity, transferring pentosyl groups	cell part;cytoplasm;intracellular part	Purine metabolism	Pribosyltran	B	∆OCH2O2_WT H2O2	18.997	3.58629	0.626753	1.13554	1.43176	1.18906	1.43493	0.966964	1.1002	0.952845	0.969007
912	minE	Q55899	sp|Q55899|MINE_SYNY3	biological regulation;cell cycle;cell division;cellular process;regulation of barrier septum formation;regulation of biological process;regulation of cell division;regulation of cellular component biogenesis;regulation of cellular component organization;regulation of cellular process;regulation of cytokinesis;regulation of cytokinetic process				MinE	B	∆OCH2O2_WT H2O2	11.239	2.71449	0.627287	-0.271108	-0.297965	-0.256394	-0.214689	0.282153	0.0287724	-0.124622	0.192776
1227	slr2024	P73243	tr|P73243|P73243_SYNY3	biological regulation;cellular process;cellular response to stimulus;regulation of biological process;regulation of cellular process;response to stimulus;signal transduction;two-component signal transduction system (phosphorelay)				Response_reg	B	∆OCH2O2_WT H2O2	20.233	2.58541	0.636503	2.17662	2.49893	2.4807	2.70344	2.39171	2.38787	2.38391	2.52525
1946	sll0540	Q55410	tr|Q55410|Q55410_SYNY3				ABC transporters;ko05152;Two-component system	PBP_like_2	B	∆OCH2O2_WT H2O2	32.534	3.16766	0.637713	-1.22722	-1.27134	-1.14245	-1.26107	-0.98021	-1.09585	-1.24217	-0.983349
962	sll1053	P72647	tr|P72647|P72647_SYNY3	cellular process;establishment of localization;establishment of localization in cell;establishment of protein localization;protein secretion;protein transport;secretion;secretion by cell;transmembrane transport;transport		cell part;membrane			B	∆OCH2O2_WT H2O2	56.258	2.63957	0.640569	2.59649	2.69915	2.63427	2.88634	2.85989	3.19006	3.19846	3.15948
391	ccmK3	P73406	sp|P73406|CCMK3_SYNY3					BMC	B	∆OCH2O2_WT H2O2	11.003	3.96509	0.641492	-0.338201	0.150298	0.0273657	0.315142	0.518228	0.526609	0.692133	0.709227
1271	mgtE	P73368	tr|P73368|P73368_SYNY3		binding;cation binding;cation transmembrane transporter activity;divalent inorganic cation transmembrane transporter activity;inorganic cation transmembrane transporter activity;ion binding;ion transmembrane transporter activity;magnesium ion transmembrane transporter activity;metal ion binding;metal ion transmembrane transporter activity;substrate-specific transmembrane transporter activity;subs…	cell part;integral to membrane;intrinsic to membrane;membrane;membrane part;plasma membrane		CBS;MgtE;MgtE_N	B	∆OCH2O2_WT H2O2	51.1	3.22558	0.644856	-0.189391	0.0889158	-0.184794	0.0155487	-0.13421	0.0659389	0.0961304	0.130514
1670	pqqE	P74305	tr|P74305|P74305_SYNY3		binding;catalytic activity;cation binding;endopeptidase activity;hydrolase activity;ion binding;metal ion binding;metalloendopeptidase activity;metallopeptidase activity;peptidase activity;peptidase activity, acting on L-amino acid peptides	cell part;external encapsulating structure part;outer membrane-bounded periplasmic space;periplasmic space		Peptidase_M16;Peptidase_M16_C	B	∆OCH2O2_WT H2O2	59.588	2.59852	0.645219	1.16408	1.38325	1.4168	1.47289	1.51843	1.77317	1.57227	1.76289
1756	slr1940	P74500	tr|P74500|P74500_SYNY3			cell part;external encapsulating structure part;outer membrane-bounded periplasmic space;periplasmic space			B	∆OCH2O2_WT H2O2	51.261	2.57191	0.65398	2.34605	2.3159	2.24341	2.48352	2.6864	2.7738	2.8714	2.73251
1340	cbbZp	P73525	tr|P73525|P73525_SYNY3		catalytic activity;hydrolase activity		Glyoxylate and dicarboxylate metabolism	Hydrolase	B	∆OCH2O2_WT H2O2	24.982	2.45999	0.654925	-1.54836	-1.32017	-1.41872	-1.17282	-0.857938	-0.963078	-0.484011	-0.683628
2084	slr0637	Q55715	tr|Q55715|Q55715_SYNY3						B	∆OCH2O2_WT H2O2	29.017	3.71374	0.655293	0.34485	0.449693	0.526011	0.682264	0.661439	0.330521	0.446348	0.531313
1041	slr1800	P72814	tr|P72814|P72814_SYNY3						B	∆OCH2O2_WT H2O2	39.406	2.66584	0.655294	-0.585944	-0.519855	-0.415856	-0.3692	-0.554849	-0.317148	-0.11298	-0.426386
2098	braG or livF	Q55753	tr|Q55753|Q55753_SYNY3		adenyl nucleotide binding;adenyl ribonucleotide binding;ATP binding;ATPase activity;binding;catalytic activity;hydrolase activity;hydrolase activity, acting on acid anhydrides;hydrolase activity, acting on acid anhydrides, in phosphorus-containing anhydrides;nucleoside-triphosphatase activity;nucleotide binding;purine nucleotide binding;purine ribonucleoside triphosphate binding;purine ribonucleo…		ABC transporters	ABC_tran	B	∆OCH2O2_WT H2O2	27.424	3.0549	0.659432	-0.148995	-0.00602436	-0.0524435	0.0768318	0.0296774	0.151859	0.156279	-0.0558548
507	txlA	P73920	sp|P73920|TXLA_SYNY3	biological regulation;cell redox homeostasis;cellular homeostasis;cellular process;glycerol ether metabolic process;homeostatic process;metabolic process;organic ether metabolic process;regulation of biological process;regulation of biological quality;regulation of cellular process;small molecule metabolic process	catalytic activity;disulfide oxidoreductase activity;oxidoreductase activity;oxidoreductase activity, acting on a sulfur group of donors;protein disulfide oxidoreductase activity	cell part;integral to membrane;intrinsic to membrane;membrane;membrane part;plasma membrane		Thioredoxin	B	∆OCH2O2_WT H2O2	19.517	2.24444	0.661363	-0.187072	0.0658102	-0.191619	0.196819	-0.571025	-0.035038	-0.210232	-0.0239658
222	rimP	P72687	sp|P72687|RIMP_SYNY3	cellular component biogenesis;cellular component biogenesis at cellular level;cellular component organization or biogenesis;cellular component organization or biogenesis at cellular level;cellular process;ribonucleoprotein complex biogenesis;ribosomal small subunit biogenesis		cell part;cytoplasm;intracellular part		DUF150	B	∆OCH2O2_WT H2O2	16.559	2.17409	0.663934	-1.81931	-1.23132	-1.46266	-1.17599	-1.26781	-1.35275	-0.984007	-1.27826
1842	slr1178	P74705	tr|P74705|P74705_SYNY3					SH3_3	B	∆OCH2O2_WT H2O2	16.61	2.56828	0.665193	-0.448302	-0.499112	-0.470141	-0.228943	-0.0810518	-0.0989571	0.205954	-0.0123749
1202	sll1284	P73192	tr|P73192|P73192_SYNY3		catalytic activity;hydrolase activity			Abhydrolase_2	B	∆OCH2O2_WT H2O2	22.209	2.27495	0.666651	-2.75758	-2.64159	-2.20687	-2.91209	-2.33613	-2.47496	-2.5428	-2.82642
1446	amiA	P73736	tr|P73736|P73736_SYNY3	amine metabolic process;aminoglycan catabolic process;aminoglycan metabolic process;carbohydrate catabolic process;carbohydrate metabolic process;catabolic process;glycosaminoglycan catabolic process;glycosaminoglycan metabolic process;macromolecule catabolic process;macromolecule metabolic process;metabolic process;nitrogen compound metabolic process;peptidoglycan catabolic process;peptidoglycan…	catalytic activity;hydrolase activity;hydrolase activity, acting on carbon-nitrogen (but not peptide) bonds;hydrolase activity, acting on carbon-nitrogen (but not peptide) bonds, in linear amides;N-acetylmuramoyl-L-alanine amidase activity	cell part;external encapsulating structure part;outer membrane-bounded periplasmic space;periplasmic space		Amidase_3;AMIN	B	∆OCH2O2_WT H2O2	70.011	2.95624	0.677195	2.86866	2.83994	2.75564	2.78892	2.98867	3.10495	2.93319	3.05208
2045	sll0756	Q55623	tr|Q55623|Q55623_SYNY3						B	∆OCH2O2_WT H2O2	21.814	2.49196	0.679164	-0.844968	-1.08422	-1.07598	-0.983265	-0.137288	-0.411039	-0.408455	-0.352871
925	lpxB	Q57310	sp|Q57310|LPXB_SYNY3	biosynthetic process;cellular biosynthetic process;cellular lipid metabolic process;cellular metabolic process;cellular process;glycolipid biosynthetic process;glycolipid metabolic process;lipid A biosynthetic process;lipid A metabolic process;lipid biosynthetic process;lipid metabolic process;membrane lipid biosynthetic process;membrane lipid metabolic process;metabolic process;organophosphate m…	catalytic activity;lipid-A-disaccharide synthase activity;transferase activity;transferase activity, transferring glycosyl groups;transferase activity, transferring hexosyl groups;UDP-glycosyltransferase activity		Lipopolysaccharide biosynthesis	LpxB	B	∆OCH2O2_WT H2O2	43.468	3.25528	0.684396	-1.31185	-0.985074	-1.2195	-0.970089	-0.628919	-0.401413	-0.508375	-0.504402
2185	sll0318	Q57473	tr|Q57473|Q57473_SYNY3					DUF3318	B	∆OCH2O2_WT H2O2	24.151	2.91046	0.690724	-1.74644	-1.69916	-1.82859	-1.48307	-1.23861	-1.42969	-1.28024	-1.16322
1211	sll1571	P73216	tr|P73216|P73216_SYNY3					DUF975	B	∆OCH2O2_WT H2O2	34.534	3.21345	0.694457	-0.136071	-0.0275717	-0.0612898	-0.211908	0.250661	0.213686	0.397844	0.220278
195	argC	P54899	sp|P54899|ARGC_SYNY3	amine biosynthetic process;amine metabolic process;arginine biosynthetic process;arginine metabolic process;biosynthetic process;carboxylic acid biosynthetic process;carboxylic acid metabolic process;cellular amine metabolic process;cellular amino acid biosynthetic process;cellular amino acid metabolic process;cellular biosynthetic process;cellular ketone metabolic process;cellular metabolic proc…	binding;catalytic activity;coenzyme binding;cofactor binding;N-acetyl-gamma-glutamyl-phosphate reductase activity;NAD binding;nucleotide binding;oxidoreductase activity;oxidoreductase activity, acting on the aldehyde or oxo group of donors;oxidoreductase activity, acting on the aldehyde or oxo group of donors, NAD or NADP as acceptor	cell part;cytoplasm;intracellular part	Arginine and proline metabolism;Lysine biosynthesis	Semialdhyde_dh;Semialdhyde_dhC	B	∆OCH2O2_WT H2O2	38.209	3.5444	0.695928	2.20817	2.26857	1.98883	2.20905	2.13109	2.14556	2.26572	2.10362
1520	slr1505	P73943	tr|P73943|P73943_SYNY3					ComFB	B	∆OCH2O2_WT H2O2	22.551	2.32856	0.696762	-2.44242	-2.09687	-1.71265	-2.0205	-1.23627	-1.46277	-1.64425	-1.25854
987	sll0224	P72707	tr|P72707|P72707_SYNY3						B	∆OCH2O2_WT H2O2	32.829	2.92102	0.697199	2.24309	2.43404	2.39795	2.65545	2.67428	3.01521	2.91163	2.99139
1750	rfbC	P74488	tr|P74488|P74488_SYNY3	biosynthetic process;carbohydrate biosynthetic process;carbohydrate metabolic process;cellular biosynthetic process;cellular carbohydrate biosynthetic process;cellular carbohydrate metabolic process;cellular lipid metabolic process;cellular macromolecule biosynthetic process;cellular macromolecule metabolic process;cellular metabolic process;cellular polysaccharide biosynthetic process;cellular p…	catalytic activity;dTDP-4-dehydrorhamnose 3,5-epimerase activity;isomerase activity;racemase and epimerase activity;racemase and epimerase activity, acting on carbohydrates and derivatives		Polyketide sugar unit biosynthesis;Streptomycin biosynthesis	dTDP_sugar_isom	B	∆OCH2O2_WT H2O2	20.648	2.43524	0.700742	-1.0906	-1.15197	-0.965858	-0.96648	-0.95395	-1.04309	-0.901581	-0.997822
2269	sll5079	Q6ZEQ1	tr|Q6ZEQ1|Q6ZEQ1_SYNY3		catalytic activity;oxidoreductase activity		Biosynthesis of unsaturated fatty acids;Fatty acid biosynthesis		B	∆OCH2O2_WT H2O2	28.689	2.11271	0.703048	-0.940413	-1.115	-1.06317	-0.777763	-0.578801	-0.61351	-0.655106	-0.678728
1885	slr0431	Q55113	tr|Q55113|Q55113_SYNY3					SIMPL	B	∆OCH2O2_WT H2O2	27.011	3.76002	0.708598	1.63456	1.49839	1.74438	1.78204	2.04861	2.13194	1.97136	2.25712
669	aroE	P74591	sp|P74591|AROE_SYNY3	amine biosynthetic process;amine metabolic process;aromatic amino acid family biosynthetic process;aromatic amino acid family metabolic process;aromatic compound biosynthetic process;biosynthetic process;carboxylic acid biosynthetic process;carboxylic acid metabolic process;cellular amine metabolic process;cellular amino acid biosynthetic process;cellular amino acid metabolic process;cellular aro…	binding;catalytic activity;coenzyme binding;cofactor binding;NADP binding;nucleotide binding;oxidoreductase activity;oxidoreductase activity, acting on CH-OH group of donors;oxidoreductase activity, acting on the CH-OH group of donors, NAD or NADP as acceptor;shikimate 3-dehydrogenase (NADP+) activity		Phenylalanine, tyrosine and tryptophan biosynthesis	Shikimate_DH;Shikimate_dh_N	B	∆OCH2O2_WT H2O2	31.099	3.50458	0.709308	0.993842	1.07631	0.975167	1.04909	1.32715	1.20689	1.35422	1.35237
2119	crtO	Q55808	tr|Q55808|Q55808_SYNY3		catalytic activity;oxidoreductase activity		Carotenoid biosynthesis	DAO	B	∆OCH2O2_WT H2O2	59.4	4.32241	0.711065	-0.108445	-0.106074	-0.0683279	-0.103456	0.460917	0.359417	0.416906	0.40317
613	sll1526	P74360	sp|P74360|Y1526_SYNY3					Methyltransf_31;MethyTransf_Reg	B	∆OCH2O2_WT H2O2	57.726	3.02585	0.711745	2.71432	2.91189	2.67375	3.08858	2.38233	2.64318	2.87583	2.52931
2054	sll0314	Q55648	tr|Q55648|Q55648_SYNY3			cell part;external encapsulating structure part;outer membrane-bounded periplasmic space;periplasmic space		TPR_1	B	∆OCH2O2_WT H2O2	35.444	4.21649	0.712225	2.23518	2.40576	2.35135	2.17759	2.75741	2.72236	2.77839	2.82333
2067	slr0007	Q55668	tr|Q55668|Q55668_SYNY3	biosynthetic process;metabolic process	catalytic activity;nucleotidyltransferase activity;transferase activity;transferase activity, transferring phosphorus-containing groups			NTP_transferase	B	∆OCH2O2_WT H2O2	27.262	3.4028	0.720288	0.538138	0.745011	0.714787	0.928371	0.556912	0.699167	0.667427	0.755184
1137	ytfC	P73037	tr|P73037|P73037_SYNY3	cellular macromolecule metabolic process;cellular metabolic process;cellular process;cellular protein metabolic process;macromolecule metabolic process;metabolic process;primary metabolic process;protein folding;protein metabolic process	catalytic activity;cis-trans isomerase activity;isomerase activity;peptidyl-prolyl cis-trans isomerase activity	cell part;external encapsulating structure part;outer membrane-bounded periplasmic space;periplasmic space		FKBP_C	B	∆OCH2O2_WT H2O2	21.555	2.7861	0.721543	2.67078	3.21894	2.95924	3.27146	3.10563	3.3325	3.37603	3.41592
2111	slr0208	Q55780	tr|Q55780|Q55780_SYNY3		catalytic activity;cis-trans isomerase activity;isomerase activity;peptidyl-prolyl cis-trans isomerase activity			Rotamase	B	∆OCH2O2_WT H2O2	29.871	3.08676	0.721793	0.401061	0.825566	0.854754	0.628038	1.14053	0.956816	0.808178	1.13653
1668	slr0937	P74302	tr|P74302|P74302_SYNY3						B	∆OCH2O2_WT H2O2	46.1	3.69707	0.726068	-1.29186	-1.33552	-0.842021	-1.1735	-1.39717	-1.30656	-1.26588	-1.64068
2177	slr0708	Q55972	tr|Q55972|Q55972_SYNY3			cell part;external encapsulating structure part;outer membrane-bounded periplasmic space;periplasmic space			B	∆OCH2O2_WT H2O2	44.68	3.04487	0.730489	-0.108132	0.363671	0.267398	0.714607	0.86061	0.743044	0.656847	0.598825
2040	slr0773	Q55608	tr|Q55608|Q55608_SYNY3	cation transport;establishment of localization;ion transport;metal ion transport;monovalent inorganic cation transport;potassium ion transport;transport	cation transmembrane transporter activity;ion transmembrane transporter activity;substrate-specific transmembrane transporter activity;substrate-specific transporter activity;transmembrane transporter activity;transporter activity			TrkA_C;TrkA_N	B	∆OCH2O2_WT H2O2	24.118	2.66918	0.734926	-1.62986	-1.43994	-1.63952	-1.3731	-1.7936	-1.50717	-1.49611	-1.54981
2088	slr0645	Q55727	tr|Q55727|Q55727_SYNY3						B	∆OCH2O2_WT H2O2	22.785	2.76619	0.735216	1.81663	1.97213	1.97551	2.19911	2.08795	2.39905	2.36104	2.49776
2002	slr0325	Q55530	tr|Q55530|Q55530_SYNY3					MEKHLA	B	∆OCH2O2_WT H2O2	18.346	3.39938	0.739164	-2.0464	-2.17169	-2.36817	-1.8729	-2.03463	-1.96841	-2.00992	-1.97453
436	slr1409	P73594	sp|P73594|Y1409_SYNY3			cell part;external encapsulating structure part;outer membrane-bounded periplasmic space;periplasmic space		WD40	B	∆OCH2O2_WT H2O2	35.759	2.80905	0.741867	3.02711	3.3218	3.0775	3.36924	3.36365	3.66236	3.79341	3.72052
1206	gumB	P73198	tr|P73198|P73198_SYNY3		carbohydrate transmembrane transporter activity;polysaccharide transmembrane transporter activity;substrate-specific transmembrane transporter activity;substrate-specific transporter activity;transmembrane transporter activity;transporter activity	cell part;membrane		Poly_export;SLBB	B	∆OCH2O2_WT H2O2	54.125	5.26284	0.74268	1.84575	1.82226	1.8351	1.88045	2.2618	2.26616	2.29945	2.24907
2162	slr0315	Q55922	tr|Q55922|Q55922_SYNY3		catalytic activity;oxidoreductase activity			adh_short	B	∆OCH2O2_WT H2O2	25.897	2.53279	0.743703	0.289992	0.355865	0.125537	0.39229	0.274438	0.459652	0.467945	0.578283
1231	sll1911	P73253	tr|P73253|P73253_SYNY3						B	∆OCH2O2_WT H2O2	14.126	2.40129	0.743838	-2.20552	-1.85341	-1.55497	-1.38611	-0.860709	-1.04556	-1.084	-0.633232
1530	ssr2554	P73961	tr|P73961|P73961_SYNY3						B	∆OCH2O2_WT H2O2	10.364	1.87305	0.747928	-2.74286	-2.77582	-2.29453	-2.8582	-2.30538	-2.32237	-2.86281	-2.21788
1190	pilJ	P73173	tr|P73173|P73173_SYNY3	chemotaxis;locomotion;response to chemical stimulus;response to external stimulus;response to stimulus;taxis	molecular transducer activity;signal transducer activity	cell part;integral to membrane;intrinsic to membrane;membrane part	Two-component system	HAMP;MCPsignal	B	∆OCH2O2_WT H2O2	103.18	4.14652	0.748825	2.87392	2.91319	2.92538	3.06028	2.96799	3.12493	3.24129	3.17771
599	fda	P74309	sp|P74309|ALF1_SYNY3	alcohol catabolic process;alcohol metabolic process;carbohydrate catabolic process;carbohydrate metabolic process;catabolic process;cellular carbohydrate catabolic process;cellular carbohydrate metabolic process;cellular metabolic process;cellular process;generation of precursor metabolites and energy;glucose catabolic process;glucose metabolic process;glycolysis;hexose catabolic process;hexose m…	aldehyde-lyase activity;carbon-carbon lyase activity;catalytic activity;fructose-bisphosphate aldolase activity;lyase activity		Carbon fixation in photosynthetic organisms;Fructose and mannose metabolism;Glycolysis / Gluconeogenesis;Pentose phosphate pathway	Glycolytic	B	∆OCH2O2_WT H2O2	33.149	2.79102	0.751729	0.60019	0.941976	0.917529	0.931755	0.986663	1.16578	1.4221	1.32828
246	slr1780	P72777	sp|P72777|YC54L_SYNY3					Ycf54	B	∆OCH2O2_WT H2O2	15.456	2.4681	0.751879	-0.667226	-0.0269995	-0.0268278	0.280437	0.37629	0.205875	0.272446	0.31292
2179	ycf35	Q55981	tr|Q55981|Q55981_SYNY3					DUF1257	B	∆OCH2O2_WT H2O2	14.443	3.31828	0.752874	0.0192518	0.291268	0.173211	0.289545	-0.200114	-0.245752	-0.181202	0.141935
534	ycf3	P74063	sp|P74063|YCF3_SYNY3	cellular metabolic process;cellular process;metabolic process;photosynthesis		cell part;intracellular part;membrane;photosynthetic membrane;thylakoid membrane;thylakoid part		TPR_1;TPR_2	B	∆OCH2O2_WT H2O2	19.878	3.28213	0.755898	-0.868276	-0.247525	-0.103412	-0.203682	0.185369	0.0564938	0.0711498	0.320023
1784	sll0623	P74577	tr|P74577|P74577_SYNY3						B	∆OCH2O2_WT H2O2	28.193	3.21228	0.758388	-1.45166	-1.21218	-1.152	-0.627264	-0.974444	-1.05301	-0.74453	-0.703825
1373	sll1308	P73591	tr|P73591|P73591_SYNY3		catalytic activity;oxidoreductase activity			adh_short	B	∆OCH2O2_WT H2O2	25.861	2.38356	0.764477	0.455749	0.480296	0.338077	0.468235	-0.000254631	0.540096	0.509867	0.405039
937	arsI2	Q6YRW7	sp|Q6YRW7|ARSI2_SYNY3;sp|Q6ZEM6|ARSI1_SYNY3		arsenate reductase (glutaredoxin) activity;arsenate reductase activity;catalytic activity;oxidoreductase activity;oxidoreductase activity, acting on phosphorus or arsenic in donors;oxidoreductase activity, acting on phosphorus or arsenic in donors, disulfide as acceptor			ArsC	B	∆OCH2O2_WT H2O2	15.558	1.656	0.764908	-2.39575	-2.67874	-2.46599	-2.66241	-1.15703	-1.45383	-0.962954	-1.44113
477	ssl2296	P73790	sp|P73790|PHS_SYNY3	aromatic compound biosynthetic process;biosynthetic process;cellular aromatic compound metabolic process;cellular biosynthetic process;cellular metabolic process;cellular nitrogen compound biosynthetic process;cellular nitrogen compound metabolic process;cellular process;coenzyme biosynthetic process;coenzyme metabolic process;cofactor biosynthetic process;cofactor metabolic process;heterocycle b…	4-alpha-hydroxytetrahydrobiopterin dehydratase activity;carbon-oxygen lyase activity;catalytic activity;hydro-lyase activity;lyase activity			Pterin_4a	B	∆OCH2O2_WT H2O2	10.734	2.89287	0.767616	1.59006	1.6878	1.51852	1.62828	1.96644	1.72743	2.07082	1.84409
1180	slr1035	P73146	tr|P73146|P73146_SYNY3						B	∆OCH2O2_WT H2O2	19.903	3.77163	0.770187	-2.35835	-2.04008	-1.77375	-1.6998	-1.63628	-1.78479	-1.82083	-1.70841
1477	sll1949	P73819	tr|P73819|P73819_SYNY3						B	∆OCH2O2_WT H2O2	25.259	3.40771	0.77113	1.26276	1.16136	1.34059	1.19315	1.23045	1.21061	1.25289	1.22262
2003	sll0301	Q55531	tr|Q55531|Q55531_SYNY3					Pentapeptide	B	∆OCH2O2_WT H2O2	18.611	3.38424	0.775122	0.00917149	0.330184	0.233706	0.586349	0.642518	0.619337	0.935993	0.760221
1936	natB	Q55387	tr|Q55387|Q55387_SYNY3	amine transport;amino acid transport;carboxylic acid transport;establishment of localization;nitrogen compound transport;organic acid transport;organic substance transport;transport		cell part;external encapsulating structure part;outer membrane-bounded periplasmic space;periplasmic space	ABC transporters	ANF_receptor	B	∆OCH2O2_WT H2O2	46.672	2.18956	0.776025	3.87863	4.06627	4.02704	4.24541	4.32228	4.44464	4.24395	4.53454
2129	abfB	Q55841	tr|Q55841|Q55841_SYNY3	alcohol metabolic process;arabinose metabolic process;carbohydrate metabolic process;cellular carbohydrate metabolic process;cellular metabolic process;cellular process;L-arabinose metabolic process;metabolic process;monosaccharide metabolic process;pentose metabolic process;primary metabolic process;small molecule metabolic process	alpha-N-arabinofuranosidase activity;catalytic activity;hydrolase activity;hydrolase activity, acting on glycosyl bonds;hydrolase activity, hydrolyzing O-glycosyl compounds			AbfB	B	∆OCH2O2_WT H2O2	20.485	4.90643	0.776325	-1.76209	-1.82307	-1.8516	-1.65127	-1.42868	-1.46481	-1.31051	-1.42363
779	slr0575	Q55403	sp|Q55403|Y575_SYNY3			cell part;integral to membrane;intracellular part;intrinsic to membrane;membrane;membrane part;photosynthetic membrane;thylakoid membrane;thylakoid part		DUF2854	B	∆OCH2O2_WT H2O2	20.32	2.09897	0.777876	0.886252	0.911016	0.856553	1.21444	0.752831	1.26852	1.49679	1.3684
1208	slr1704	P73207	tr|P73207|P73207_SYNY3						B	∆OCH2O2_WT H2O2	28.956	2.98049	0.780778	-1.38097	-1.22964	-1.39983	-1.18404	-0.532207	-0.726347	-0.575134	-0.574917
1300	rfbJ	P73444	tr|P73444|P73444_SYNY3					Glycos_transf_2	B	∆OCH2O2_WT H2O2	35.769	2.40274	0.781307	-1.05765	-0.715905	-0.871888	-0.605997	-0.754539	-0.459383	-0.432995	-0.255722
1630	slr1276	P74188	tr|P74188|P74188_SYNY3						B	∆OCH2O2_WT H2O2	30.067	3.55609	0.786009	2.04387	1.92754	2.03565	2.11299	2.39776	2.39581	2.37667	2.37351
224	sll0230	P72699	sp|P72699|Y230_SYNY3					DUF77	B	∆OCH2O2_WT H2O2	13.305	2.38571	0.79232	0.748895	1.0086	0.763911	0.952284	0.943486	0.982748	1.05225	1.25104
1831	sll0443	P74685	tr|P74685|P74685_SYNY3						B	∆OCH2O2_WT H2O2	51.061	4.27807	0.792752	-0.0428476	0.0574198	0.0568151	0.356546	0.544482	0.512508	0.463152	0.535582
1280	sll1734	P73393	tr|P73393|P73393_SYNY3					ChpXY	B	∆OCH2O2_WT H2O2	50.038	1.43839	0.79382	3.03183	2.86689	2.85557	2.64326	3.57937	3.58725	3.3631	3.6613
1692	sll1531	P74356	tr|P74356|P74356_SYNY3						B	∆OCH2O2_WT H2O2	70.187	2.71318	0.794228	NaN	-2.81639	NaN	-2.41167	-1.99516	-2.17363	-1.86139	-2.00154
1458	slr0872	P73768	tr|P73768|P73768_SYNY3					LptC	B	∆OCH2O2_WT H2O2	41.515	1.89621	0.796048	-1.39305	-1.42836	-1.61206	-1.46265	-1.26021	-0.924438	-1.11377	-0.99419
598	slr0942	P74308	sp|P74308|AKR_SYNY3	metabolic process;oxidation-reduction process	aldo-keto reductase (NADP) activity;binding;carbonyl reductase (NADPH) activity;catalytic activity;coenzyme binding;cofactor binding;NADP binding;NADPH binding;nucleotide binding;oxidoreductase activity;oxidoreductase activity, acting on CH-OH group of donors;oxidoreductase activity, acting on the CH-OH group of donors, NAD or NADP as acceptor		Caprolactam degradation;Glycerolipid metabolism;Glycolysis / Gluconeogenesis	Aldo_ket_red	B	∆OCH2O2_WT H2O2	36.014	2.82404	0.797041	-0.342528	0.0333204	-0.0241175	0.0663433	0.742822	0.309978	0.487053	0.432283
1623	slr1266	P74179	tr|P74179|P74179_SYNY3					DUF2808	B	∆OCH2O2_WT H2O2	19.529	2.78171	0.797269	1.19475	1.49195	1.33609	1.67183	2.02372	2.14699	2.10288	2.1374
1960	slr0848	Q55436	tr|Q55436|Q55436_SYNY3						B	∆OCH2O2_WT H2O2	31.79	1.85197	0.797719	1.84178	1.85948	2.02038	1.85381	2.07515	2.3305	2.53555	2.36621
1144	fbp	P73050	tr|P73050|P73050_SYNY3		catalytic activity;transferase activity			Hexapep	B	∆OCH2O2_WT H2O2	19.547	3.23741	0.802576	-1.24245	-0.938277	-1.36168	-0.805275	-1.54581	-1.43468	-1.68017	-1.66328
2139	sll0588	Q55862	tr|Q55862|Q55862_SYNY3						B	∆OCH2O2_WT H2O2	16.516	3.78177	0.810508	2.53345	2.52667	2.79676	2.82714	3.06832	3.11694	3.07824	2.87335
1348	glnH	P73544	tr|P73544|P73544_SYNY3		transporter activity	cell part;integral to membrane;intrinsic to membrane;membrane;membrane part;plasma membrane		BPD_transp_1	B	∆OCH2O2_WT H2O2	57.68	3.23101	0.811308	1.33995	1.49115	1.24186	1.56859	1.84281	1.98777	2.10052	2.07707
1122	mcpA	P73008	tr|P73008|P73008_SYNY3		molecular transducer activity;signal transducer activity	cell part;integral to membrane;intrinsic to membrane;membrane part	Two-component system	HAMP;MCPsignal	B	∆OCH2O2_WT H2O2	93.209	3.10457	0.815585	2.48426	2.44437	2.39964	2.62442	2.28524	2.45484	2.72914	2.34717
304	slr1847	P73057	sp|P73057|Y1847_SYNY3		binding;DNA binding;nucleic acid binding	bacterial nucleoid;cell part;cytoplasm;intracellular non-membrane-bounded organelle;intracellular organelle;intracellular part;non-membrane-bounded organelle;nucleoid;organelle		YbaB_DNA_bd	B	∆OCH2O2_WT H2O2	12.135	2.61287	0.818727	-2.85751	-2.47587	-2.62519	-2.5279	-1.6252	-1.88242	-1.41527	-1.25905
241	ccmL	P72759	sp|P72759|CCML_SYNY3					EutN_CcmL	B	∆OCH2O2_WT H2O2	10.638	3.70986	0.826655	0.372472	0.437795	0.399915	0.703001	0.975245	1.01089	0.985567	1.24079
1522	ssl2781	P73945	tr|P73945|P73945_SYNY3						B	∆OCH2O2_WT H2O2	9.655	3.91544	0.829544	0.969314	1.30111	1.47842	1.18239	1.75965	1.59368	1.55968	1.64794
1777	sll0630	P74563	tr|P74563|P74563_SYNY3						B	∆OCH2O2_WT H2O2	16.468	1.78212	0.834299	-2.6261	-2.57199	-2.40483	-2.14374	NaN	-2.20774	-1.92474	-2.02313
1931	slr0912	Q55376	tr|Q55376|Q55376_SYNY3						B	∆OCH2O2_WT H2O2	29.351	3.01613	0.835373	-1.20624	-0.951222	-1.12435	-1.07677	-0.575002	-0.616508	-0.415148	-0.626692
1627	slr1273	P74185	tr|P74185|P74185_SYNY3						B	∆OCH2O2_WT H2O2	15.714	3.24313	0.837709	-1.21722	-0.950139	-0.962655	-0.970734	-0.356626	-0.346807	-0.696978	-0.342525
767	psbU	Q55332	sp|Q55332|PSBU_SYNY3	biological regulation;cellular metabolic process;cellular process;metabolic process;oxidation-reduction process;photosynthesis;photosystem II stabilization;regulation of biological process;regulation of cellular metabolic process;regulation of cellular process;regulation of generation of precursor metabolites and energy;regulation of metabolic process;regulation of photosynthesis;regulation of ph…		cell part;cytoplasmic part;extrinsic to membrane;intracellular part;macromolecular complex;membrane part;organelle part;oxygen evolving complex;photosystem;photosystem II;plasma membrane part;plasma membrane-derived thylakoid photosystem II;protein complex;thylakoid part	Photosynthesis	PsbU	B	∆OCH2O2_WT H2O2	14.245	2.68418	0.843128	2.21496	2.7496	2.53709	3.0421	2.97529	3.25224	3.13877	3.37639
1592	sll1884	P74121	tr|P74121|P74121_SYNY3						B	∆OCH2O2_WT H2O2	42.864	4.28206	0.849275	-2.95356	-2.31692	-2.50782	-2.46926	-1.92828	-1.889	-2.06709	-1.72448
1955	slr0841	Q55426	tr|Q55426|Q55426_SYNY3			cell part;external encapsulating structure part;outer membrane-bounded periplasmic space;periplasmic space		META	B	∆OCH2O2_WT H2O2	31.566	1.70504	0.850462	-1.13876	-0.279735	-0.753957	0.175865	-0.549901	-0.0317402	0.341452	0.135437
1621	hlyD	P74175	tr|P74175|P74175_SYNY3	cellular process;establishment of localization;establishment of localization in cell;establishment of protein localization;protein secretion;protein transport;secretion;secretion by cell;transport		cell part;membrane			B	∆OCH2O2_WT H2O2	64.707	3.38175	0.85488	2.8295	2.94183	2.97155	3.12848	3.05972	3.2778	3.38955	3.33459
872	pyrR	Q55758	sp|Q55758|PYRR_SYNY3	biological regulation;biosynthetic process;cellular biosynthetic process;cellular macromolecule biosynthetic process;cellular macromolecule metabolic process;cellular metabolic process;cellular nitrogen compound metabolic process;cellular process;macromolecule biosynthetic process;macromolecule metabolic process;metabolic process;nitrogen compound metabolic process;nucleic acid metabolic process;…	catalytic activity;transferase activity;transferase activity, transferring glycosyl groups;transferase activity, transferring pentosyl groups;uracil phosphoribosyltransferase activity		Pyrimidine metabolism	Pribosyltran	B	∆OCH2O2_WT H2O2	19.946	3.63485	0.855788	0.0145807	0.426007	0.534869	0.632059	1.08002	1.05342	1.02171	1.22918
1583	sll1892	P74107	tr|P74107|P74107_SYNY3					FecR	B	∆OCH2O2_WT H2O2	25.668	3.06761	0.861883	-0.00937557	-0.0658484	0.120444	0.553724	0.353799	0.54863	0.916561	0.488152
2009	sll0293	Q55547	tr|Q55547|Q55547_SYNY3						B	∆OCH2O2_WT H2O2	18.583	1.70538	0.86306	0.8035	0.692878	1.06772	1.34582	1.23083	1.57789	1.57946	1.46789
1030	sll1673	P72790	tr|P72790|P72790_SYNY3	biological regulation;cellular process;cellular response to stimulus;regulation of biological process;regulation of cellular process;response to stimulus;signal transduction;two-component signal transduction system (phosphorelay)	molecular transducer activity;signal transducer activity		Cell cycle - Caulobacter;Two-component system	GGDEF;Response_reg	B	∆OCH2O2_WT H2O2	51.309	2.20376	0.863626	-2.53566	-2.26286	-2.06378	-2.09101	-2.24543	-2.15446	-1.68559	-2.26534
988	slr0250	P72709	tr|P72709|P72709_SYNY3					OstA	B	∆OCH2O2_WT H2O2	19.183	3.38042	0.863843	-0.365863	-0.0307875	-0.234305	-0.021719	0.127042	0.383102	0.512793	0.423969
1374	slr1406	P73592	tr|P73592|P73592_SYNY3			cell part;external encapsulating structure part;outer membrane-bounded periplasmic space;periplasmic space		DUF336	B	∆OCH2O2_WT H2O2	18.752	3.10381	0.868454	1.7435	1.55157	1.66176	1.68544	2.24041	2.32723	2.13445	2.43144
1748	slr1931	P74483	tr|P74483|P74483_SYNY3						B	∆OCH2O2_WT H2O2	31.954	2.63502	0.869175	0.069602	0.167741	0.0706129	0.108404	0.148164	0.153111	0.280151	0.215918
1872	ssr1528	P74769	tr|P74769|P74769_SYNY3					DUF4090	B	∆OCH2O2_WT H2O2	10.118	2.85121	0.87092	0.507567	0.83286	1.09439	1.15244	1.75902	1.57298	1.98999	2.02573
437	slr1410	P73595	sp|P73595|Y1410_SYNY3			cell part;external encapsulating structure part;outer membrane-bounded periplasmic space;periplasmic space		WD40	B	∆OCH2O2_WT H2O2	35.989	3.43641	0.880025	2.44566	2.62908	2.46109	2.76485	2.93032	3.14242	3.32464	3.25126
930	grpE	Q59978	sp|Q59978|GRPE_SYNY3	cellular macromolecule metabolic process;cellular metabolic process;cellular process;cellular protein metabolic process;macromolecule metabolic process;metabolic process;primary metabolic process;protein folding;protein metabolic process	adenyl nucleotide binding;adenyl-nucleotide exchange factor activity;ATPase regulator activity;binding;enzyme regulator activity;nucleoside-triphosphatase regulator activity;nucleotide binding;purine nucleotide binding	cell part;cytoplasm;intracellular part		GrpE	B	∆OCH2O2_WT H2O2	27.567	1.62814	0.880832	1.3183	1.66315	1.99255	1.73019	2.85893	2.2102	2.09627	2.79005
1037	sll1665	P72805	tr|P72805|P72805_SYNY3						B	∆OCH2O2_WT H2O2	63.607	3.04036	0.883056	3.4448	3.29007	3.51054	3.93249	3.08139	3.48607	3.77762	3.45689
809	ssb	Q55499	sp|Q55499|SSB1_SYNY3	biosynthetic process;cellular biosynthetic process;cellular macromolecule biosynthetic process;cellular macromolecule metabolic process;cellular metabolic process;cellular nitrogen compound metabolic process;cellular process;DNA metabolic process;DNA replication;macromolecule biosynthetic process;macromolecule metabolic process;metabolic process;nitrogen compound metabolic process;nucleic acid me…	binding;DNA binding;nucleic acid binding;single-stranded DNA binding;structure-specific DNA binding		DNA replication;Homologous recombination;Mismatch repair	SSB	B	∆OCH2O2_WT H2O2	13.656	3.46967	0.883892	2.28173	2.62011	2.51914	2.64146	2.53458	2.68169	2.74994	2.81826
439	sll1783	P73602	sp|P73602|Y1783_SYNY3					ABM	B	∆OCH2O2_WT H2O2	16.822	2.38969	0.884856	1.69863	2.17954	1.97259	2.47491	2.27317	2.61633	3.14597	2.71508
2147	slr0106	Q55877	tr|Q55877|Q55877_SYNY3	biosynthetic process;cellular biosynthetic process;cellular macromolecule metabolic process;cellular metabolic process;cellular nitrogen compound metabolic process;cellular process;macromolecule metabolic process;metabolic process;nitrogen compound metabolic process;nucleic acid metabolic process;nucleobase-containing compound metabolic process;primary metabolic process;RNA biosynthetic process;R…				Rho_N	B	∆OCH2O2_WT H2O2	25.879	3.12318	0.885049	-1.76691	-1.36949	-1.522	-1.32431	-2.0088	-1.76014	-1.43724	-1.74062
1900	sll0064	Q55146	tr|Q55146|Q55146_SYNY3			cell part;external encapsulating structure part;outer membrane-bounded periplasmic space;periplasmic space			B	∆OCH2O2_WT H2O2	30.177	4.04812	0.886325	1.74956	1.64794	1.87548	1.8934	2.28158	2.07909	2.16927	1.89039
2077	slr0226	Q55698	tr|Q55698|Q55698_SYNY3						B	∆OCH2O2_WT H2O2	50.848	2.65905	0.889436	-1.06986	-0.714869	-1.32744	-1.2425	-0.940814	-0.68778	-0.723505	-0.707642
1926	sll0886	Q55362	tr|Q55362|Q55362_SYNY3					TPR_1;TPR_6	B	∆OCH2O2_WT H2O2	30.962	3.21325	0.894195	-1.22285	-1.05661	-0.993272	-0.954298	-0.726352	-0.66707	-0.731943	-0.510597
104	bfr	P24602	sp|P24602|BFR_SYNY3	biological regulation;cation homeostasis;cation transport;cellular cation homeostasis;cellular chemical homeostasis;cellular homeostasis;cellular ion homeostasis;cellular iron ion homeostasis;cellular metal ion homeostasis;cellular process;chemical homeostasis;establishment of localization;homeostatic process;ion homeostasis;ion transport;iron ion homeostasis;iron ion transport;metal ion homeosta…	binding;catalytic activity;cation binding;ferric iron binding;ferroxidase activity;ion binding;iron ion binding;metal ion binding;oxidoreductase activity;oxidoreductase activity, oxidizing metal ions;oxidoreductase activity, oxidizing metal ions, oxygen as acceptor;transition metal ion binding			Ferritin	B	∆OCH2O2_WT H2O2	18.331	2.58156	0.897648	0.539891	1.06202	0.916236	1.03203	1.89056	1.97449	1.90312	2.19101
1633	sll1173	P74191	tr|P74191|P74191_SYNY3					Methyltransf_21	B	∆OCH2O2_WT H2O2	28.014	1.5115	0.897769	-1.31012	-1.42142	-1.53148	-1.33992	-2.49955	-1.57387	-2.34983	-3.10383
1698	slr0442	P74375	tr|P74375|P74375_SYNY3						B	∆OCH2O2_WT H2O2	62.907	4.36029	0.900366	1.74998	1.67274	1.68253	1.68891	1.71616	1.9215	2.01666	1.99541
397	hup	P73418	sp|P73418|DBH_SYNY3	cellular component organization;cellular component organization at cellular level;cellular component organization or biogenesis;cellular component organization or biogenesis at cellular level;cellular macromolecule metabolic process;cellular metabolic process;cellular nitrogen compound metabolic process;cellular process;chromosome condensation;chromosome organization;DNA conformation change;DNA m…	binding;DNA binding;nucleic acid binding			Bac_DNA_binding	B	∆OCH2O2_WT H2O2	10.891	2.9003	0.906992	4.30411	4.5512	4.56859	4.60538	4.99479	5.21999	5.08486	5.39024
1922	pstS	Q55199	tr|Q55199|Q55199_SYNY3	anion transport;cellular process;establishment of localization;inorganic anion transport;ion transmembrane transport;ion transport;phosphate ion transmembrane transport;phosphate ion transport;transmembrane transport;transport	anion binding;binding;ion binding;phosphate ion binding;transporter activity	ATP-binding cassette (ABC) transporter complex;cell part;macromolecular complex;membrane part;protein complex	ABC transporters;ko05152;Two-component system	SBP_bac_1	B	∆OCH2O2_WT H2O2	40.023	2.66101	0.912222	3.52558	3.79956	3.64323	4.00068	3.98002	4.1689	4.3649	4.30209
1380	sll1784	P73601	tr|P73601|P73601_SYNY3			cell part;external encapsulating structure part;outer membrane-bounded periplasmic space;periplasmic space			B	∆OCH2O2_WT H2O2	29.757	1.54117	0.921552	2.69277	3.43592	2.94029	3.77704	2.92722	3.84503	4.1019	3.86654
1343	slr1362	P73535	tr|P73535|P73535_SYNY3					DUF1824	B	∆OCH2O2_WT H2O2	14.794	2.16261	0.92533	-1.46234	-1.06658	-1.09887	-0.641932	-1.01285	-0.545179	-0.13113	-0.454893
1241	slr1150	P73279	tr|P73279|P73279_SYNY3						B	∆OCH2O2_WT H2O2	18.995	2.16091	0.932204	-0.0654993	0.579453	0.152867	0.677959	0.783446	1.08423	1.11395	1.06594
1089	slr1087	P72923	tr|P72923|P72923_SYNY3					Phytase-like	B	∆OCH2O2_WT H2O2	39.395	4.83466	0.933666	-0.85954	-0.836944	-0.920892	-0.815136	-0.536819	-0.427004	-0.380962	-0.329884
1150	sll1940	P73080	tr|P73080|P73080_SYNY3					PPC	B	∆OCH2O2_WT H2O2	17.011	1.39943	0.936809	-0.704902	-0.661262	-0.856275	-0.215734	NaN	-0.142153	-0.242283	-0.177961
1568	ctaC	P74044	tr|P74044|P74044_SYNY3	cellular metabolic process;cellular process;electron transport chain;generation of precursor metabolites and energy;metabolic process;oxidation-reduction process	binding;catalytic activity;cation binding;cation transmembrane transporter activity;copper ion binding;cytochrome-c oxidase activity;heme-copper terminal oxidase activity;hydrogen ion transmembrane transporter activity;inorganic cation transmembrane transporter activity;ion binding;ion transmembrane transporter activity;metal ion binding;monovalent inorganic cation transmembrane transporter activ…	cell part;integral to membrane;intrinsic to membrane;membrane;membrane part;plasma membrane;respiratory chain	Oxidative phosphorylation	COX2;COX2_TM	B	∆OCH2O2_WT H2O2	33.47	4.83672	0.93973	-1.48344	-0.660153	-0.663329	-0.554874	-0.262971	-0.404169	-0.189857	-0.188446
1814	sll0723	P74647	tr|P74647|P74647_SYNY3		binding;calcium ion binding;cation binding;ion binding;metal ion binding			DUF4114;HemolysinCabind	B	∆OCH2O2_WT H2O2	192.16	3.25698	0.957432	-1.45391	-1.83927	-1.86366	-1.3745	-1.03265	-1.14991	-1.00205	-0.832363
704	ndhO	P74771	sp|P74771|NDHO_SYNY3	establishment of localization;transport	binding;catalytic activity;cofactor binding;oxidoreductase activity;oxidoreductase activity, acting on NADH or NADPH;oxidoreductase activity, acting on NADH or NADPH, quinone or similar compound as acceptor;quinone binding	cell part;intracellular part;membrane;photosynthetic membrane;plasma membrane;thylakoid membrane;thylakoid part		NdhO	B	∆OCH2O2_WT H2O2	8.2885	1.90804	0.96452	0.549464	0.972358	1.13749	1.00023	1.88834	1.38777	1.10815	2.07716
1154	slr2046	P73089	tr|P73089|P73089_SYNY3	biological adhesion;cell adhesion;cell-cell adhesion;cellular process;homophilic cell adhesion	binding;calcium ion binding;cation binding;ion binding;metal ion binding	cell part;membrane		Cadherin;SWM_repeat;W_rich_C	B	∆OCH2O2_WT H2O2	205.73	3.98342	0.969563	-1.01433	-0.858502	-1.11538	-0.976919	-0.386857	-0.486031	-0.326418	-0.465809
1843	sll1109	P74708	tr|P74708|P74708_SYNY3					DUF1292;DUF3727	B	∆OCH2O2_WT H2O2	22.04	4.38602	0.971246	-0.904302	-0.820521	-0.581595	-0.438229	-0.373599	-0.198158	-0.205723	-0.251923
426	mscL	P73553	sp|P73553|MSCL_SYNY3		channel activity;ion channel activity;ion transmembrane transporter activity;passive transmembrane transporter activity;substrate-specific channel activity;substrate-specific transmembrane transporter activity;substrate-specific transporter activity;transmembrane transporter activity;transporter activity	cell part;integral to membrane;intrinsic to membrane;membrane;membrane part;plasma membrane		MscL	B	∆OCH2O2_WT H2O2	15.805	3.16356	0.993132	0.591434	0.280986	0.755481	0.365479	1.16146	0.820848	0.758539	1.05284
1469	slr1263	P73803	tr|P73803|P73803_SYNY3					DUF3370	B	∆OCH2O2_WT H2O2	51.701	2.67628	0.993726	1.97417	1.53899	1.89175	1.32034	0.928445	1.08783	0.919153	1.09439
1082	slr1076	P72911	tr|P72911|P72911_SYNY3	biosynthetic process;metabolic process				Glyco_transf_4;Glycos_transf_1	B	∆OCH2O2_WT H2O2	43.374	4.09354	0.996391	-1.10925	-0.820025	-0.963086	-0.814739	-0.924771	-0.916428	-0.796	-0.757343
609	folB	P74342	sp|P74342|FOLB_SYNY3	amine biosynthetic process;amine metabolic process;aromatic compound biosynthetic process;biosynthetic process;carboxylic acid biosynthetic process;carboxylic acid metabolic process;cellular amine metabolic process;cellular amino acid biosynthetic process;cellular amino acid metabolic process;cellular aromatic compound metabolic process;cellular biosynthetic process;cellular ketone metabolic proc…	aldehyde-lyase activity;carbon-carbon lyase activity;catalytic activity;dihydroneopterin aldolase activity;lyase activity		Folate biosynthesis	FolB	B	∆OCH2O2_WT H2O2	13.146	2.59778	1.00598	-0.215669	-0.197988	-0.486524	-0.160639	0.248841	0.384216	0.4098	0.66979
595	ppc	P74299	sp|P74299|CAPP_SYNY3	acetyl-CoA catabolic process;acetyl-CoA metabolic process;carbon fixation;carboxylic acid metabolic process;catabolic process;cellular catabolic process;cellular ketone metabolic process;cellular metabolic process;cellular process;coenzyme catabolic process;coenzyme metabolic process;cofactor catabolic process;cofactor metabolic process;dicarboxylic acid metabolic process;metabolic process;organi…	binding;carbon-carbon lyase activity;carboxy-lyase activity;catalytic activity;cation binding;ion binding;lyase activity;magnesium ion binding;metal ion binding;phosphoenolpyruvate carboxykinase activity;phosphoenolpyruvate carboxylase activity		Carbon fixation in photosynthetic organisms;Carbon fixation pathways in prokaryotes;Methane metabolism;Pyruvate metabolism	PEPcase	B	∆OCH2O2_WT H2O2	118.94	1.01079	1.01001	-1.12257	-1.52608	-1.43811	-1.56973	-1.23915	-1.32035	-1.4398	-1.32225
1135	slr1753	P73032	tr|P73032|P73032_SYNY3					CHAT;Haemagg_act	B	∆OCH2O2_WT H2O2	185.06	4.01018	1.01238	0.571898	0.869748	0.521125	0.895416	0.933787	1.11071	1.02701	1.05569
1495	cobA	P73874	tr|P73874|P73874_SYNY3	biosynthetic process;cellular biosynthetic process;cellular metabolic process;cellular nitrogen compound biosynthetic process;cellular nitrogen compound metabolic process;cellular process;cobalamin biosynthetic process;cobalamin metabolic process;cofactor biosynthetic process;cofactor metabolic process;heterocycle biosynthetic process;heterocycle metabolic process;metabolic process;nitrogen compo…	adenyl nucleotide binding;adenyl ribonucleotide binding;ATP binding;binding;catalytic activity;cob(I)yrinic acid a,c-diamide adenosyltransferase activity;nucleotide binding;purine nucleotide binding;purine ribonucleoside triphosphate binding;purine ribonucleotide binding;ribonucleotide binding;transferase activity;transferase activity, transferring alkyl or aryl (other than methyl) groups		Porphyrin and chlorophyll metabolism	Co_AT_N;CobA_CobO_BtuR	B	∆OCH2O2_WT H2O2	22.645	3.97873	1.02785	0.0191088	0.381419	0.351701	0.457245	0.942958	0.857639	0.833506	1.00574
1443	slr1740	P73732	tr|P73732|P73732_SYNY3				ABC transporters	SBP_bac_5	B	∆OCH2O2_WT H2O2	63.606	3.37721	1.03373	1.0057	1.31083	1.18594	1.48199	1.55049	1.81262	1.69543	1.61426
1825	slr1668	P74673	tr|P74673|P74673_SYNY3	cell wall organization;cell wall organization or biogenesis;cellular component organization or biogenesis		cell part;external encapsulating structure part;outer membrane-bounded periplasmic space;periplasmic space		PapD_N	B	∆OCH2O2_WT H2O2	30.633	3.93067	1.04053	0.743562	0.89709	0.792542	0.85412	0.98216	1.09536	1.13949	1.24598
2146	slr0105	Q55876	tr|Q55876|Q55876_SYNY3					CbiA	B	∆OCH2O2_WT H2O2	51.93	1.77785	1.04146	0.163693	0.34686	0.194047	0.351913	-0.630099	-0.466173	-0.0516071	-0.685091
2001	slr0322	Q55527	tr|Q55527|Q55527_SYNY3	chemotaxis;locomotion;response to chemical stimulus;response to external stimulus;response to stimulus;taxis	catalytic activity;kinase activity;molecular transducer activity;phosphotransferase activity, alcohol group as acceptor;phosphotransferase activity, nitrogenous group as acceptor;protein histidine kinase activity;protein kinase activity;signal transducer activity;transferase activity;transferase activity, transferring phosphorus-containing groups;two-component sensor activity	cell part;cytoplasm;intracellular part	Two-component system	CheW;HATPase_c;H-kinase_dim;Response_reg	B	∆OCH2O2_WT H2O2	120.56	3.67506	1.04184	2.84243	2.92459	2.84388	2.93823	2.14273	2.41761	2.66641	2.20377
2034	slr0386	Q55601	tr|Q55601|Q55601_SYNY3		catalytic activity;hydrolase activity;hydrolase activity, acting on ester bonds			Lipase_GDSL	B	∆OCH2O2_WT H2O2	46.743	1.94048	1.07169	-2.79339	-2.40942	-3.09143	-2.44456	-2.01111	-1.89217	-1.78889	-1.71758
1019	slr1772	P72765	tr|P72765|P72765_SYNY3		catalytic activity;hydrolase activity;hydrolase activity, acting on carbon-nitrogen (but not peptide) bonds;hydrolase activity, acting on carbon-nitrogen (but not peptide) bonds, in linear amides	cell part;external encapsulating structure part;outer membrane-bounded periplasmic space;periplasmic space	Primary bile acid biosynthesis;Secondary bile acid biosynthesis	CBAH	B	∆OCH2O2_WT H2O2	41.664	4.12376	1.08302	0.842309	0.996259	0.787324	0.948326	1.18554	1.37302	1.42898	1.3876
1426	sll1696	P73702	tr|P73702|P73702_SYNY3						B	∆OCH2O2_WT H2O2	30.293	2.67485	1.0837	-1.67093	-1.20451	-1.22693	-1.12665	-0.684619	-0.723738	-0.966959	-0.561897
1066	slr1612	P72890	tr|P72890|P72890_SYNY3					Uma2	B	∆OCH2O2_WT H2O2	33.045	1.22217	1.0919	-1.66374	-0.995791	-1.27924	-0.734705	-1.30715	-1.02871	-0.740986	-1.02483
1696	slr1644	P74366	tr|P74366|P74366_SYNY3					TPR_7;TPR_8	B	∆OCH2O2_WT H2O2	31.297	2.17406	1.11304	-2.95249	-2.99559	-2.65139	-2.65516	-1.65144	-2.41703	-2.45179	-2.19201
1031	sll1672	P72791	tr|P72791|P72791_SYNY3		catalytic activity;kinase activity;molecular transducer activity;phosphotransferase activity, alcohol group as acceptor;phosphotransferase activity, nitrogenous group as acceptor;protein histidine kinase activity;protein kinase activity;signal transducer activity;transferase activity;transferase activity, transferring phosphorus-containing groups;two-component sensor activity	cell part;membrane		HATPase_c;HisKA;MASE1;Response_reg	B	∆OCH2O2_WT H2O2	94.098	1.37213	1.12191	-2.27183	-2.24658	-2.493	-1.97912	-3.11848	-2.22456	-1.80691	-2.43206
1441	sll1620	P73730	tr|P73730|P73730_SYNY3					DUF1499	B	∆OCH2O2_WT H2O2	17.177	4.02079	1.12587	-1.78881	-1.82245	-1.34268	-1.56611	-1.0986	-1.44049	-1.27562	-1.21714
2070	sll0008	Q55677	tr|Q55677|Q55677_SYNY3						B	∆OCH2O2_WT H2O2	19.022	2.96334	1.15698	-1.83793	-1.17326	NaN	-1.30292	-0.838227	-0.648928	-0.842949	NaN
1372	dctP	P73589	tr|P73589|P73589_SYNY3	establishment of localization;transport		cell part;external encapsulating structure part;outer membrane-bounded periplasmic space;periplasmic space		SBP_bac_7	B	∆OCH2O2_WT H2O2	41.164	3.55279	1.16491	2.62105	2.54131	2.42437	2.43762	2.83048	2.79188	2.82462	2.91783
1516	slr2101	P73929	tr|P73929|P73929_SYNY3					Cupin_2	B	∆OCH2O2_WT H2O2	15.348	2.01685	1.17104	-0.533738	-0.0448103	-0.0247202	-0.0332584	0.576385	0.0524178	1.27551	0.0116272
1133	ycf22	P73029	tr|P73029|P73029_SYNY3					MCE	B	∆OCH2O2_WT H2O2	49.208	2.8244	1.17913	-1.36986	-1.24324	-1.43297	-0.900877	-0.769872	-0.559353	-0.330324	-0.533947
1302	slr1552	P73446	tr|P73446|P73446_SYNY3						B	∆OCH2O2_WT H2O2	95.955	4.00707	1.19743	-1.89505	-1.55209	-1.98224	-1.6435	-1.24847	-1.41668	-1.33867	-1.35835
390	sll1735	P73392	sp|P73392|Y1735_SYNY3					Fasciclin	B	∆OCH2O2_WT H2O2	14.105	3.61142	1.20216	3.3477	3.64193	3.43117	3.62235	4.0859	4.17212	4.20386	4.10081
1371	sll1315	P73588	tr|P73588|P73588_SYNY3						B	∆OCH2O2_WT H2O2	38.968	3.56983	1.20311	0.6991	1.02115	0.745635	1.13889	1.27409	1.4723	1.38389	1.49806
1935	slr0924	Q55386	tr|Q55386|Q55386_SYNY3			cell part;external encapsulating structure part;outer membrane-bounded periplasmic space;periplasmic space		Tic22	B	∆OCH2O2_WT H2O2	31.336	2.68899	1.23441	0.468734	0.87503	1.09733	1.24098	0.905519	1.12833	1.06104	1.05844
1932	slr0913	Q55377	tr|Q55377|Q55377_SYNY3						B	∆OCH2O2_WT H2O2	61.837	3.03415	1.23562	-1.86809	-1.75543	-1.9697	-1.94048	-1.60248	-1.34817	-1.55929	-1.38941
1634	pbp	P74200	tr|P74200|P74200_SYNY3					Beta-lactamase	B	∆OCH2O2_WT H2O2	44.56	1.91671	1.26285	-2.04008	-2.26256	-2.35223	-1.96784	-1.63401	-1.14055	-1.0514	-1.39922
1454	sll0837	P73762	tr|P73762|P73762_SYNY3			cell part;external encapsulating structure part;outer membrane-bounded periplasmic space;periplasmic space		TPR_1	B	∆OCH2O2_WT H2O2	32.906	2.60428	1.2882	-2.62386	-1.72563	-1.38035	-1.57444	-0.571498	-0.913212	-0.853434	-0.487436
1544	sll1239	P74001	tr|P74001|P74001_SYNY3						B	∆OCH2O2_WT H2O2	20.608	3.35953	1.29228	-0.247432	0.0678835	-0.211776	0.0694199	0.544482	0.645016	0.527697	0.658875
1985	sll0499	Q55489	tr|Q55489|Q55489_SYNY3					CHAT;TPR_1	B	∆OCH2O2_WT H2O2	104.85	2.57292	1.339	-1.35717	-0.933854	-1.60368	-0.989906	-0.945588	-0.668676	-0.620506	-0.43041
1391	slr1869	P73621	tr|P73621|P73621_SYNY3						B	∆OCH2O2_WT H2O2	27.893	3.80012	1.35185	-1.61641	-1.33188	-1.51608	-1.47542	NaN	-1.89458	-2.17181	-2.07173
1808	sll0735	P74630	tr|P74630|P74630_SYNY3	carbohydrate metabolic process;metabolic process;primary metabolic process	catalytic activity			DUF1957;Glyco_hydro_57	B	∆OCH2O2_WT H2O2	62.075	1.66179	1.37774	-1.76259	-2.15325	-1.86862	-3.51992	-0.264424	0.0691338	-0.651878	0.232397
1930	slr0909	Q55375	tr|Q55375|Q55375_SYNY3					Methyltransf_21	B	∆OCH2O2_WT H2O2	52.495	1.72559	1.40308	0.221286	0.0615206	0.533389	-0.360991	-1.34884	-1.66408	-1.13188	-1.51531
337	dfrA	P73212	sp|P73212|DFRA_SYNY3	aromatic compound biosynthetic process;biosynthetic process;cellular aromatic compound metabolic process;cellular biosynthetic process;cellular metabolic process;cellular process;flavonoid biosynthetic process;flavonoid metabolic process;metabolic process;phenylpropanoid biosynthetic process;phenylpropanoid metabolic process;secondary metabolic process	binding;catalytic activity;coenzyme binding;cofactor binding;dihydrokaempferol 4-reductase activity;oxidoreductase activity;oxidoreductase activity, acting on CH-OH group of donors;oxidoreductase activity, acting on the CH-OH group of donors, NAD or NADP as acceptor		Flavonoid biosynthesis	Epimerase	B	∆OCH2O2_WT H2O2	37.864	3.69179	1.44813	-2.14084	-1.92955	-1.77289	-1.844	-2.45533	-2.38141	-2.05671	-2.25096
1035	mom72	P72802	tr|P72802|P72802_SYNY3			cell part;external encapsulating structure part;outer membrane-bounded periplasmic space;periplasmic space		TPR_1	B	∆OCH2O2_WT H2O2	29.889	1.4759	1.53551	-1.1087	-0.584146	-0.581485	-0.237314	0.230725	0.341681	0.340668	0.636417
2031	slr0378	Q55592	tr|Q55592|Q55592_SYNY3	antibiotic biosynthetic process;antibiotic metabolic process;biosynthetic process;cellular biosynthetic process;cellular metabolic process;cellular process;drug metabolic process;metabolic process	catalytic activity;hydrolase activity;hydrolase activity, acting on carbon-nitrogen (but not peptide) bonds;hydrolase activity, acting on carbon-nitrogen (but not peptide) bonds, in linear amides			Penicil_amidase	B	∆OCH2O2_WT H2O2	77.955	3.0559	1.556	-1.60566	-1.77752	-3.22861	-1.70835	-1.31353	-1.05603	-1.48144	-1.16646
1890	slr0439	Q55127	tr|Q55127|Q55127_SYNY3						B	∆OCH2O2_WT H2O2	54.61	2.92741	1.61007	-2.38971	-1.73359	-1.92692	-1.27707	-1.69617	-0.866854	-0.745638	-0.713923
1757	slr1944	P74506	tr|P74506|P74506_SYNY3			cell part;external encapsulating structure part;outer membrane-bounded periplasmic space;periplasmic space		Abhydrolase_5;DUF1400	B	∆OCH2O2_WT H2O2	58.685	2.83806	1.62682	0.670232	1.01375	0.595248	0.906818	0.678803	0.996998	0.982187	1.07921
1004	slr1097	P72741	tr|P72741|P72741_SYNY3					DUF1817	B	∆OCH2O2_WT H2O2	19.003	1.99795	1.98151	-1.84471	-0.770188	-1.355	-0.675068	-0.286773	-0.500704	0.0705185	-0.392698
1076	slr1066	P72902	tr|P72902|P72902_SYNY3	biosynthetic process;metabolic process				Glycos_transf_1	B	∆OCH2O2_WT H2O2	45.95	2.68749	2.09373	-2.55373	-1.9896	-3.28278	-2.22319	-1.989	-0.446842	-0.540453	-1.02139
1114	hsp17	P72977	tr|P72977|P72977_SYNY3				Protein processing in endoplasmic reticulum	HSP20	B	∆OCH2O2_WT H2O2	16.595	3.85287	2.41468	-0.347331	-0.178195	-0.00492001	-0.0669479	-0.0425119	0.258047	0.437872	0.457508
2089	dacB	Q55728	tr|Q55728|Q55728_SYNY3		carboxypeptidase activity;catalytic activity;exopeptidase activity;hydrolase activity;peptidase activity;peptidase activity, acting on L-amino acid peptides;serine hydrolase activity;serine-type carboxypeptidase activity;serine-type exopeptidase activity;serine-type peptidase activity		Peptidoglycan biosynthesis	Peptidase_S13	B	∆OCH2O2_WT H2O2	53.027	3.68409	2.75179	-1.77565	-1.89913	-2.00504	-1.48232	-1.00708	-1.0609	-1.28211	-0.93804
(C) Wild tye: comparison of WT H2O2 vs WT control condition
id	Gene name	Protein IDs	Majority protein IDs	GOBP name	GOMF name	GOCC name	KEGG name	Pfam	Condition	Student's T-test significant	Mol. weight [kDa]	-Log 10 p-valuep-value	Log2 Fold Change	WT_control_1	WT_control_2	WT_control_3	WT_control_4	WT_H2O2_1	WT_H2O2_2	WT_H2O2_3	WT_H2O2_4
917	polA	Q55971	sp|Q55971|DPO1_SYNY3	biosynthetic process;cellular biosynthetic process;cellular macromolecule biosynthetic process;cellular macromolecule metabolic process;cellular metabolic process;cellular nitrogen compound metabolic process;cellular process;cellular response to stimulus;cellular response to stress;DNA metabolic process;DNA repair;DNA replication;DNA-dependent DNA replication;macromolecule biosynthetic process;ma…	3'-5' exonuclease activity;binding;catalytic activity;DNA binding;DNA polymerase activity;DNA-directed DNA polymerase activity;exonuclease activity;hydrolase activity;hydrolase activity, acting on ester bonds;nuclease activity;nucleic acid binding;nucleotidyltransferase activity;transferase activity;transferase activity, transferring phosphorus-containing groups		Base excision repair;DNA replication;Homologous recombination;Nucleotide excision repair;Purine metabolism;Pyrimidine metabolism	5_3_exonuc;5_3_exonuc_N;DNA_pol_A;DNA_pol_A_exo1	C	WT H2O2_WT control	110.29	0.971993	-3.27338	0.986203	1.43077	-1.7369	5.02789	-4.88608	-1.07729	-0.42573	-0.996437
1467	slr1259	P73799	tr|P73799|P73799_SYNY3				Pyruvate metabolism	Lactamase_B	C	WT H2O2_WT control	25.747	3.23945	-2.6989	-0.803134	-1.22231	-1.57868	-0.860973	-4.26172	NaN	-3.17033	-4.01347
856	sll0208	Q55688	sp|Q55688|ALDEC_SYNY3		aldehyde decarbonylase activity;binding;carbon-carbon lyase activity;catalytic activity;cation binding;ion binding;lyase activity;metal ion binding;octadecanal decarbonylase activity;transition metal ion binding			DUF3066	C	WT H2O2_WT control	26.177	4.2493	-2.57547	2.07971	1.63756	1.45208	1.74095	-1.38766	-0.442348	-0.540768	-1.02078
697	fur	P74739	sp|P74739|FUR_SYNY3	biosynthetic process;cellular biosynthetic process;cellular macromolecule biosynthetic process;cellular macromolecule metabolic process;cellular metabolic process;cellular nitrogen compound metabolic process;cellular process;macromolecule biosynthetic process;macromolecule metabolic process;metabolic process;nitrogen compound metabolic process;nucleic acid metabolic process;nucleobase-containing …	binding;cation binding;DNA binding;ion binding;metal ion binding;nucleic acid binding;nucleic acid binding transcription factor activity;sequence-specific DNA binding transcription factor activity	cell part;cytoplasm;intracellular part		FUR	C	WT H2O2_WT control	19.072	5.47714	-2.02683	1.4736	1.48324	1.24571	1.72578	-0.348883	-0.71092	-0.523188	-0.596024
714	sodB	P77968	sp|P77968|SODF_SYNY3		antioxidant activity;binding;catalytic activity;cation binding;ion binding;metal ion binding;oxidoreductase activity;oxidoreductase activity, acting on superoxide radicals as acceptor;superoxide dismutase activity		Huntington's disease;Peroxisome	Sod_Fe_C;Sod_Fe_N	C	WT H2O2_WT control	21.677	4.17753	-1.99079	5.87967	5.47536	5.01362	5.40529	3.49513	3.38985	3.70333	3.22247
203	acsF1	P72584	sp|P72584|ACSF1_SYNY3	cellular metabolic process;cellular process;metabolic process;photosynthesis	binding;catalytic activity;cation binding;ion binding;iron ion binding;magnesium-protoporphyrin IX monomethyl ester (oxidative) cyclase activity;metal ion binding;monooxygenase activity;oxidoreductase activity;oxidoreductase activity, acting on paired donors, with incorporation or reduction of molecular oxygen;oxidoreductase activity, acting on paired donors, with incorporation or reduction of mo…		Porphyrin and chlorophyll metabolism	Rubrerythrin	C	WT H2O2_WT control	42.153	4.30952	-1.80291	1.86015	1.82043	1.47745	1.78237	0.199205	-0.154236	0.143019	-0.459219
1930	slr0909	Q55375	tr|Q55375|Q55375_SYNY3					Methyltransf_21	C	WT H2O2_WT control	52.495	1.99295	-1.79932	-0.549386	-0.864985	-1.68116	-0.979626	-2.41855	-3.91078	-1.93793	-3.00519
915	ppsA	Q55905	sp|Q55905|PPSA_SYNY3	alcohol biosynthetic process;alcohol metabolic process;biosynthetic process;carbohydrate biosynthetic process;carbohydrate metabolic process;carboxylic acid metabolic process;cellular biosynthetic process;cellular carbohydrate biosynthetic process;cellular carbohydrate metabolic process;cellular ketone metabolic process;cellular metabolic process;cellular process;gluconeogenesis;glucose metabolic…	adenyl nucleotide binding;adenyl ribonucleotide binding;ATP binding;binding;catalytic activity;cation binding;ion binding;kinase activity;metal ion binding;nucleotide binding;phosphotransferase activity, paired acceptors;purine nucleotide binding;purine ribonucleoside triphosphate binding;purine ribonucleotide binding;pyruvate, water dikinase activity;ribonucleotide binding;transferase activity;t…		Carbon fixation pathways in prokaryotes;Methane metabolism;Pyruvate metabolism	PEP-utilizers;PEP-utilizers_C;PPDK_N	C	WT H2O2_WT control	89.928	1.81335	-1.74574	-0.447637	-0.372813	-0.350907	-0.309732	-3.60266	-1.57529	-1.25984	-2.02625
545	ribBA	P74104	sp|P74104|RIBBA_SYNY3	biosynthetic process;cellular biosynthetic process;cellular metabolic process;cellular nitrogen compound biosynthetic process;cellular nitrogen compound metabolic process;cellular process;flavin-containing compound biosynthetic process;flavin-containing compound metabolic process;heterocycle biosynthetic process;heterocycle metabolic process;metabolic process;nitrogen compound metabolic process;r…	3,4-dihydroxy-2-butanone-4-phosphate synthase activity;binding;carbon-carbon lyase activity;catalytic activity;cation binding;cyclohydrolase activity;GTP binding;GTP cyclohydrolase activity;GTP cyclohydrolase II activity;guanyl nucleotide binding;guanyl ribonucleotide binding;hydrolase activity;hydrolase activity, acting on carbon-nitrogen (but not peptide) bonds;hydrolase activity, acting on car…			DHBP_synthase;GTP_cyclohydro2	C	WT H2O2_WT control	61.681	2.12664	-1.7172	-0.203502	-0.409308	-0.616872	0.0453053	-2.71767	-2.72829	-1.26167	-1.34556
907	rlmN	Q55880	sp|Q55880|RLMN_SYNY3	cellular macromolecule metabolic process;cellular metabolic process;cellular nitrogen compound metabolic process;cellular process;macromolecule metabolic process;macromolecule methylation;macromolecule modification;metabolic process;methylation;ncRNA metabolic process;ncRNA processing;nitrogen compound metabolic process;nucleic acid metabolic process;nucleobase-containing compound metabolic proce…	4 iron, 4 sulfur cluster binding;binding;catalytic activity;cation binding;C-methyltransferase activity;ion binding;iron-sulfur cluster binding;metal cluster binding;metal ion binding;methyltransferase activity;nucleic acid binding;RNA binding;RNA methyltransferase activity;rRNA (adenine) methyltransferase activity;rRNA (adenine-C2-)-methyltransferase activity;rRNA binding;rRNA methyltransferase …	cell part;cytoplasm;intracellular part		Radical_SAM	C	WT H2O2_WT control	38.856	2.14561	-1.6731	-0.74327	-1.36456	-1.60042	-1.07377	-3.04995	NaN	-2.14975	-3.40612
1312	uvrD	P73465	tr|P73465|P73465_SYNY3	cellular macromolecule metabolic process;cellular metabolic process;cellular nitrogen compound metabolic process;cellular process;DNA conformation change;DNA duplex unwinding;DNA geometric change;DNA metabolic process;DNA unwinding involved in replication;macromolecule metabolic process;metabolic process;nitrogen compound metabolic process;nucleic acid metabolic process;nucleobase-containing comp…	adenyl nucleotide binding;adenyl ribonucleotide binding;ATP binding;ATPase activity;ATPase activity, coupled;ATP-dependent DNA helicase activity;ATP-dependent helicase activity;binding;catalytic activity;DNA binding;DNA helicase activity;DNA-dependent ATPase activity;helicase activity;hydrolase activity;hydrolase activity, acting on acid anhydrides;hydrolase activity, acting on acid anhydrides, i…	cell part;cytoplasm;intracellular part	Mismatch repair;Nucleotide excision repair	UvrD_C;UvrD-helicase	C	WT H2O2_WT control	90.394	4.1989	-1.57702	2.36616	2.11545	1.86432	2.19556	0.527504	0.282555	0.874512	0.548836
756	uvrB	Q55170	sp|Q55170|UVRB_SYNY3	cell communication;cellular macromolecule metabolic process;cellular metabolic process;cellular nitrogen compound metabolic process;cellular process;cellular response to external stimulus;cellular response to extracellular stimulus;cellular response to stimulus;cellular response to stress;DNA metabolic process;DNA repair;macromolecule metabolic process;metabolic process;nitrogen compound metaboli…	adenyl nucleotide binding;adenyl ribonucleotide binding;ATP binding;binding;catalytic activity;deoxyribonuclease activity;DNA binding;endodeoxyribonuclease activity;endonuclease activity;excinuclease ABC activity;helicase activity;hydrolase activity;hydrolase activity, acting on acid anhydrides;hydrolase activity, acting on acid anhydrides, in phosphorus-containing anhydrides;hydrolase activity, …	cell part;cytoplasm;intracellular part	Nucleotide excision repair	Helicase_C;ResIII;UVR;UvrB	C	WT H2O2_WT control	76.848	1.6813	-1.53619	-0.232673	-0.77756	-1.12056	-0.342522	NaN	-2.22238	-1.30901	-2.93216
778	dfa1	Q55393	sp|Q55393|DFA1_SYNY3		binding;catalytic activity;cation binding;coenzyme binding;cofactor binding;flavin reductase activity;FMN binding;ion binding;metal ion binding;nucleotide binding;oxidoreductase activity;oxidoreductase activity, acting on the CH-NH group of donors;oxidoreductase activity, acting on the CH-NH group of donors, NAD or NADP as acceptor			Flavin_Reduct;Lactamase_B	C	WT H2O2_WT control	63.505	6.2905	-1.51942	3.45447	3.52192	3.38305	3.54296	1.90569	1.9311	2.12296	1.86497
267	sir	P72854	sp|P72854|SIR_SYNY3		4 iron, 4 sulfur cluster binding;binding;catalytic activity;cation binding;heme binding;ion binding;iron ion binding;iron-sulfur cluster binding;metal cluster binding;metal ion binding;oxidoreductase activity;oxidoreductase activity, acting on a sulfur group of donors;oxidoreductase activity, acting on a sulfur group of donors, iron-sulfur protein as acceptor;sulfite reductase (ferredoxin) activi…		Sulfur metabolism	NIR_SIR;NIR_SIR_ferr	C	WT H2O2_WT control	71.44	5.57169	-1.42951	4.42736	4.43686	4.33102	4.45632	2.75741	3.07747	3.10936	2.98928
1738	pepP	P74468	tr|P74468|P74468_SYNY3		aminopeptidase activity;binding;catalytic activity;cation binding;exopeptidase activity;hydrolase activity;ion binding;manganese ion binding;metal ion binding;peptidase activity;peptidase activity, acting on L-amino acid peptides;transition metal ion binding			AMP_N;Peptidase_M24	C	WT H2O2_WT control	49.5	4.42691	-1.3677	1.86573	1.70145	1.57528	1.83654	0.16424	0.342325	0.676743	0.324884
1004	slr1097	P72741	tr|P72741|P72741_SYNY3					DUF1817	C	WT H2O2_WT control	19.003	1.07948	-1.35422	-0.618957	-1.23944	NaN	-0.855734	-3.23677	-2.24769	-1.29232	NaN
2189	slr6102	Q6YRQ2	tr|Q6YRQ2|Q6YRQ2_SYNY3	cellular macromolecule metabolic process;cellular metabolic process;cellular nitrogen compound metabolic process;cellular process;clearance of foreign intracellular DNA;defense response;DNA metabolic process;DNA modification;DNA restriction-modification system;macromolecule metabolic process;macromolecule modification;metabolic process;nitrogen compound metabolic process;nucleic acid metabolic pr…	adenyl nucleotide binding;adenyl ribonucleotide binding;ATP binding;binding;catalytic activity;deoxyribonuclease activity;DNA binding;endodeoxyribonuclease activity;endodeoxyribonuclease activity, producing 5'-phosphomonoesters;endonuclease activity;endonuclease activity, active with either ribo- or deoxyribonucleic acids and producing 5'-phosphomonoesters;hydrolase activity;hydrolase activity, a…			DUF3387;HSDR_N;ResIII	C	WT H2O2_WT control	121.94	2.81041	-1.31682	-1.51928	-1.39871	-1.16608	-1.18643	-2.97571	-2.93476	-2.00243	-2.62489
1406	sll2009	P73669	tr|P73669|P73669_SYNY3		binding;catalytic activity;cation binding;hydrolase activity;ion binding;metal ion binding;peptidase activity		Biotin metabolism;Lysine degradation	Peptidase_M16;Peptidase_M16_C	C	WT H2O2_WT control	48.104	2.25603	-1.29498	-1.4366	-1.9443	-2.06583	-1.35764	NaN	-3.37899	-2.62759	-2.98163
1304	nrtD	P73449	tr|P73449|P73449_SYNY3		adenyl nucleotide binding;adenyl ribonucleotide binding;anion transmembrane transporter activity;ATP binding;ATPase activity;binding;catalytic activity;hydrolase activity;hydrolase activity, acting on acid anhydrides;hydrolase activity, acting on acid anhydrides, in phosphorus-containing anhydrides;inorganic anion transmembrane transporter activity;ion transmembrane transporter activity;nitrate t…	cell part;membrane	ABC transporters	ABC_tran	C	WT H2O2_WT control	36.564	2.83881	-1.27739	-0.0937586	-0.643203	-0.827285	-0.263382	-1.56876	-2.18525	-1.48311	-1.70005
655	murC	P74528	sp|P74528|MURC_SYNY3	amine metabolic process;aminoglycan biosynthetic process;aminoglycan metabolic process;biological regulation;biosynthetic process;carbohydrate biosynthetic process;carbohydrate metabolic process;cell cycle;cell division;cell wall macromolecule biosynthetic process;cell wall macromolecule metabolic process;cell wall organization;cell wall organization or biogenesis;cellular biosynthetic process;ce…	acid-amino acid ligase activity;adenyl nucleotide binding;adenyl ribonucleotide binding;ATP binding;binding;catalytic activity;ligase activity;ligase activity, forming carbon-nitrogen bonds;nucleotide binding;purine nucleotide binding;purine ribonucleoside triphosphate binding;purine ribonucleotide binding;ribonucleotide binding;UDP-N-acetylmuramate-L-alanine ligase activity	cell part;cytoplasm;intracellular part	D-Glutamine and D-glutamate metabolism;Peptidoglycan biosynthesis	Mur_ligase;Mur_ligase_C;Mur_ligase_M	C	WT H2O2_WT control	54.513	3.7378	-1.25578	0.978477	1.23775	1.10545	1.40356	-0.330679	-0.0247192	0.247448	-0.189917
1071	slr1618	P72896	tr|P72896|P72896_SYNY3					Methyltransf_12	C	WT H2O2_WT control	29.001	4.09581	-1.24398	-0.120402	0.10007	-0.373384	-0.24041	-1.47009	-1.34541	-1.19834	-1.5962
890	deaD	Q55804	sp|Q55804|CRHR_SYNY3		adenyl nucleotide binding;adenyl ribonucleotide binding;ATP binding;binding;catalytic activity;helicase activity;hydrolase activity;hydrolase activity, acting on acid anhydrides;hydrolase activity, acting on acid anhydrides, in phosphorus-containing anhydrides;nucleic acid binding;nucleoside-triphosphatase activity;nucleotide binding;purine nucleotide binding;purine ribonucleoside triphosphate bi…		RNA degradation	DEAD;Helicase_C	C	WT H2O2_WT control	55.119	4.63863	-1.24169	1.24136	1.02882	0.819327	1.23929	-0.125395	-0.254833	-0.127375	-0.130348
2133	sll0596	Q55852	tr|Q55852|Q55852_SYNY3					Creatininase	C	WT H2O2_WT control	26.325	3.99362	-1.24128	1.56548	1.56162	1.4215	1.89021	0.427052	0.232265	0.609621	0.204741
1120	slr1042	P73006	tr|P73006|P73006_SYNY3	biological regulation;cellular process;cellular response to stimulus;regulation of biological process;regulation of cellular process;response to stimulus;signal transduction;two-component signal transduction system (phosphorelay)			Two-component system	Response_reg	C	WT H2O2_WT control	16.668	2.36677	-1.2119	0.845641	0.372184	0.0221663	0.536074	-1.21037	-0.800938	-0.195124	-0.865097
860	ftsH2	Q55700	sp|Q55700|FTSH2_SYNY3	catabolic process;cellular macromolecule metabolic process;cellular metabolic process;cellular process;cellular protein metabolic process;macromolecule catabolic process;macromolecule metabolic process;metabolic process;photosystem II repair;primary metabolic process;protein catabolic process;protein metabolic process;protein repair	adenyl nucleotide binding;adenyl ribonucleotide binding;ATP binding;ATPase activity;binding;catalytic activity;cation binding;endopeptidase activity;hydrolase activity;hydrolase activity, acting on acid anhydrides;hydrolase activity, acting on acid anhydrides, in phosphorus-containing anhydrides;ion binding;metal ion binding;metalloendopeptidase activity;metallopeptidase activity;nucleoside-triph…	cell part;integral to membrane;intracellular part;intrinsic to membrane;membrane;membrane part;photosynthetic membrane;thylakoid membrane;thylakoid part		AAA;FtsH_ext;Peptidase_M41	C	WT H2O2_WT control	68.495	5.01193	-1.19543	3.68449	3.43058	3.39589	3.56821	2.48446	2.31376	2.28676	2.21248
182	rnj	P54123	sp|P54123|RNJ_SYNY3	cellular macromolecule metabolic process;cellular metabolic process;cellular nitrogen compound metabolic process;cellular process;macromolecule metabolic process;metabolic process;ncRNA metabolic process;ncRNA processing;nitrogen compound metabolic process;nucleic acid metabolic process;nucleobase-containing compound metabolic process;primary metabolic process;RNA metabolic process;RNA processing…	5'-3' exonuclease activity;5'-3' exoribonuclease activity;binding;catalytic activity;cation binding;endonuclease activity;endoribonuclease activity;exonuclease activity;exonuclease activity, active with either ribo- or deoxyribonucleic acids and producing 5'-phosphomonoesters;exoribonuclease activity;exoribonuclease activity, producing 5'-phosphomonoesters;hydrolase activity;hydrolase activity, a…	cell part;cytoplasm;intracellular part	RNA degradation	Lactamase_B;RMMBL	C	WT H2O2_WT control	70.426	3.5966	-1.17438	2.95622	2.9177	2.59098	3.08092	1.58302	1.66596	2.03921	1.56012
1838	slr0458	P74697	tr|P74697|P74697_SYNY3		catalytic activity;hydrolase activity		Glyoxylate and dicarboxylate metabolism	HAD_2	C	WT H2O2_WT control	23.273	2.7849	-1.17189	-1.99827	-2.64145	-2.38736	-2.01944	NaN	-3.52829	-3.3202	-3.45208
910	thiC	Q55894	sp|Q55894|THIC_SYNY3	aromatic compound biosynthetic process;biosynthetic process;cellular aromatic compound metabolic process;cellular biosynthetic process;cellular metabolic process;cellular nitrogen compound biosynthetic process;cellular nitrogen compound metabolic process;cellular process;coenzyme biosynthetic process;coenzyme metabolic process;cofactor biosynthetic process;cofactor metabolic process;heterocycle b…	4 iron, 4 sulfur cluster binding;binding;catalytic activity;cation binding;ion binding;iron-sulfur cluster binding;lyase activity;metal cluster binding;metal ion binding;transition metal ion binding;zinc ion binding		Thiamine metabolism	ThiC	C	WT H2O2_WT control	51.137	3.14764	-1.14674	1.82905	1.6448	1.31897	1.84054	0.415798	0.272869	0.892052	0.465685
881	slr0074	Q55790	sp|Q55790|Y074_SYNY3	biosynthetic process;cellular biosynthetic process;cellular metabolic process;cellular process;cofactor biosynthetic process;cofactor metabolic process;iron-sulfur cluster assembly;metabolic process;metallo-sulfur cluster assembly				UPF0051	C	WT H2O2_WT control	52.795	2.47267	-1.13915	0.546636	0.474856	-0.0236921	0.574812	-1.25426	-0.463247	-0.401043	-0.865416
337	dfrA	P73212	sp|P73212|DFRA_SYNY3	aromatic compound biosynthetic process;biosynthetic process;cellular aromatic compound metabolic process;cellular biosynthetic process;cellular metabolic process;cellular process;flavonoid biosynthetic process;flavonoid metabolic process;metabolic process;phenylpropanoid biosynthetic process;phenylpropanoid metabolic process;secondary metabolic process	binding;catalytic activity;coenzyme binding;cofactor binding;dihydrokaempferol 4-reductase activity;oxidoreductase activity;oxidoreductase activity, acting on CH-OH group of donors;oxidoreductase activity, acting on the CH-OH group of donors, NAD or NADP as acceptor		Flavonoid biosynthesis	Epimerase	C	WT H2O2_WT control	37.864	2.19213	-1.12913	-2.04427	-2.90083	-2.76827	-2.70708	NaN	-3.81367	-3.90925	-3.4798
1556	hoxU	P74022	tr|P74022|P74022_SYNY3		binding;catalytic activity;electron carrier activity;iron-sulfur cluster binding;metal cluster binding;oxidoreductase activity		Oxidative phosphorylation	Fer4_8;NADH-G_4Fe-4S_3	C	WT H2O2_WT control	26.196	2.68342	-1.12155	0.372699	-0.0314722	-0.510674	0.102951	-1.284	-1.26814	-0.802546	-1.19801
2179	ycf35	Q55981	tr|Q55981|Q55981_SYNY3					DUF1257	C	WT H2O2_WT control	14.443	3.42705	-1.10677	0.357245	-0.103099	0.131717	0.544569	-0.885382	-0.74127	-1.0483	-0.821674
479	slr1261	P73801	sp|P73801|Y1261_SYNY3			cell part;integral to membrane;intrinsic to membrane;membrane;membrane part;plasma membrane		DUF2892;Rhodanese	C	WT H2O2_WT control	19.068	2.93279	-1.10419	-1.51361	-1.84843	-1.30579	-1.47529	-2.59395	NaN	-2.86178	-2.46419
874	slr0427	Q55760	sp|Q55760|CINAL_SYNY3					CinA;MoCF_biosynth	C	WT H2O2_WT control	44.707	1.85409	-1.09242	-0.225404	-0.258588	-0.562999	-0.100294	-2.21247	-0.971352	-0.891443	-1.44171
879	metH	Q55786	sp|Q55786|METH_SYNY3	cellular aromatic compound metabolic process;cellular metabolic process;cellular process;heterocycle metabolic process;metabolic process;nitrogen compound metabolic process;pteridine-containing compound metabolic process	5-methyltetrahydrofolate-dependent methyltransferase activity;binding;catalytic activity;cation binding;cobalamin binding;homocysteine S-methyltransferase activity;ion binding;metal ion binding;methionine synthase activity;methyltransferase activity;S-adenosylmethionine-dependent methyltransferase activity;S-methyltransferase activity;tetrapyrrole binding;transferase activity;transferase activity…	cell part;intracellular	Cysteine and methionine metabolism;One carbon pool by folate;Selenocompound metabolism	B12-binding;B12-binding_2;Met_synt_B12;Pterin_bind;S-methyl_trans	C	WT H2O2_WT control	132.54	2.42496	-1.09063	1.98203	1.66951	1.57605	2.00126	0.0876064	0.874603	1.01316	0.890993
2089	dacB	Q55728	tr|Q55728|Q55728_SYNY3		carboxypeptidase activity;catalytic activity;exopeptidase activity;hydrolase activity;peptidase activity;peptidase activity, acting on L-amino acid peptides;serine hydrolase activity;serine-type carboxypeptidase activity;serine-type exopeptidase activity;serine-type peptidase activity		Peptidoglycan biosynthesis	Peptidase_S13	C	WT H2O2_WT control	53.027	1.51468	-1.0771	-2.54937	-2.92268	-3.16059	-2.35426	-2.90911	-3.79076	-4.10377	-4.49165
293	ftsH3	P72991	sp|P72991|FTSH3_SYNY3	catabolic process;macromolecule catabolic process;macromolecule metabolic process;metabolic process;primary metabolic process;protein catabolic process;protein metabolic process	adenyl nucleotide binding;adenyl ribonucleotide binding;ATP binding;ATPase activity;binding;catalytic activity;cation binding;endopeptidase activity;hydrolase activity;hydrolase activity, acting on acid anhydrides;hydrolase activity, acting on acid anhydrides, in phosphorus-containing anhydrides;ion binding;metal ion binding;metalloendopeptidase activity;metallopeptidase activity;nucleoside-triph…	cell part;integral to membrane;intracellular part;intrinsic to membrane;membrane;membrane part;photosynthetic membrane;thylakoid membrane;thylakoid part		AAA;FtsH_ext;Peptidase_M41	C	WT H2O2_WT control	67.25	4.4988	-1.07222	3.94108	3.79592	3.81096	3.93399	3.05717	2.70364	2.67031	2.76194
197	sll0100	P54984	sp|P54984|Y100_SYNY3		catalytic activity;hydrolase activity			M20_dimer;Peptidase_M20	C	WT H2O2_WT control	42.656	2.7955	-1.0462	-0.739625	-1.00316	-1.00479	-0.63637	-2.15986	-1.88474	-1.63195	NaN
1469	slr1263	P73803	tr|P73803|P73803_SYNY3					DUF3370	C	WT H2O2_WT control	51.701	2.36644	-1.01884	0.703055	0.965951	1.13635	1.3249	0.566183	-0.0844154	-0.216658	-0.210196
889	rimO	Q55803	sp|Q55803|RIMO_SYNY3	cellular macromolecule metabolic process;cellular metabolic process;cellular nitrogen compound metabolic process;cellular process;cellular protein metabolic process;macromolecule metabolic process;macromolecule modification;metabolic process;nitrogen compound metabolic process;nucleic acid metabolic process;nucleobase-containing compound metabolic process;peptidyl-amino acid modification;peptidyl…	4 iron, 4 sulfur cluster binding;binding;catalytic activity;cation binding;ion binding;iron ion binding;iron-sulfur cluster binding;metal cluster binding;metal ion binding;transferase activity;transition metal ion binding	cell part;cytoplasm;intracellular part		Radical_SAM;TRAM;UPF0004	C	WT H2O2_WT control	49.362	3.96555	-1.01405	0.696342	0.594975	0.413808	0.72307	-0.559662	-0.347382	-0.18195	-0.539022
172	nifJ	P52965	sp|P52965|NIFJ_SYNY3	cellular metabolic process;cellular process;electron transport chain;generation of precursor metabolites and energy;metabolic process;nitrogen compound metabolic process;nitrogen cycle metabolic process;nitrogen fixation;oxidation-reduction process	4 iron, 4 sulfur cluster binding;binding;catalytic activity;cation binding;coenzyme binding;cofactor binding;ion binding;iron ion binding;iron-sulfur cluster binding;metal cluster binding;metal ion binding;oxidoreductase activity;oxidoreductase activity, acting on the aldehyde or oxo group of donors;thiamine pyrophosphate binding;transition metal ion binding;vitamin binding			EKR;Fer4;POR;POR_N;TPP_enzyme_C	C	WT H2O2_WT control	131.46	2.17145	-0.978216	-0.150043	0.0694094	-0.161981	0.0850124	-1.57638	-0.734316	-0.551537	-1.20824
396	uvrA	P73412	sp|P73412|UVRA_SYNY3	cell communication;cellular macromolecule metabolic process;cellular metabolic process;cellular nitrogen compound metabolic process;cellular process;cellular response to external stimulus;cellular response to extracellular stimulus;cellular response to stimulus;cellular response to stress;DNA metabolic process;DNA repair;macromolecule metabolic process;metabolic process;nitrogen compound metaboli…	adenyl nucleotide binding;adenyl ribonucleotide binding;ATP binding;ATPase activity;binding;catalytic activity;cation binding;deoxyribonuclease activity;DNA binding;endodeoxyribonuclease activity;endonuclease activity;excinuclease ABC activity;hydrolase activity;hydrolase activity, acting on acid anhydrides;hydrolase activity, acting on acid anhydrides, in phosphorus-containing anhydrides;hydrola…	cell part;cytoplasm;excinuclease repair complex;intracellular part;macromolecular complex;protein complex	Nucleotide excision repair		C	WT H2O2_WT control	107.48	2.09169	-0.973171	-0.814836	-0.602317	-0.480626	-0.468918	-2.24435	-1.38972	-1.47842	-1.14689
1968	sll0039	Q55447	tr|Q55447|Q55447_SYNY3	biological regulation;cellular process;cellular response to stimulus;regulation of biological process;regulation of cellular process;response to stimulus;signal transduction;two-component signal transduction system (phosphorelay)			Two-component system	Response_reg	C	WT H2O2_WT control	13.181	2.16769	-0.959227	1.73588	0.963914	0.986032	1.50952	0.116768	0.26787	0.744413	0.229383
829	sll0335	Q55587	sp|Q55587|Y335_SYNY3					CP_ATPgrasp_1	C	WT H2O2_WT control	53.732	2.95209	-0.959125	-0.912925	-1.43001	-1.5416	-1.32009	-2.40532	-2.28397	-1.99847	-2.35337
233	dfa2	P72723	sp|P72723|DFA2_SYNY3		binding;catalytic activity;cation binding;coenzyme binding;cofactor binding;flavin reductase activity;FMN binding;ion binding;metal ion binding;nucleotide binding;oxidoreductase activity;oxidoreductase activity, acting on the CH-NH group of donors;oxidoreductase activity, acting on the CH-NH group of donors, NAD or NADP as acceptor			Flavin_Reduct;Lactamase_B	C	WT H2O2_WT control	64.082	2.7025	-0.953481	0.967191	0.880065	0.688325	1.02002	-0.516008	0.0401115	0.285557	-0.0679855
1927	nirA	Q55366	tr|Q55366|Q55366_SYNY3		4 iron, 4 sulfur cluster binding;binding;catalytic activity;cation binding;heme binding;ion binding;iron ion binding;iron-sulfur cluster binding;metal cluster binding;metal ion binding;oxidoreductase activity;tetrapyrrole binding;transition metal ion binding		Nitrogen metabolism	NIR_SIR;NIR_SIR_ferr	C	WT H2O2_WT control	55.926	3.88732	-0.948202	3.65838	3.42306	3.3135	3.59489	2.39365	2.52712	2.75679	2.51945
1762	slr0990	P74515	tr|P74515|P74515_SYNY3	amine biosynthetic process;amine metabolic process;biosynthetic process;carboxylic acid biosynthetic process;carboxylic acid metabolic process;cellular amine metabolic process;cellular amino acid biosynthetic process;cellular amino acid metabolic process;cellular biosynthetic process;cellular ketone metabolic process;cellular metabolic process;cellular modified amino acid biosynthetic process;cel…	acid-amino acid ligase activity;catalytic activity;glutamate-cysteine ligase activity;ligase activity;ligase activity, forming carbon-nitrogen bonds			GCS2	C	WT H2O2_WT control	44.072	1.27172	-0.94291	0.270299	0.604205	0.0500803	0.469589	-1.64826	-0.546535	-0.267572	0.0849056
232	dfa4	P72721	sp|P72721|DFA4_SYNY3		binding;catalytic activity;coenzyme binding;cofactor binding;electron carrier activity;flavin reductase activity;FMN binding;nucleotide binding;oxidoreductase activity;oxidoreductase activity, acting on the CH-NH group of donors;oxidoreductase activity, acting on the CH-NH group of donors, NAD or NADP as acceptor			Flavin_Reduct;Flavodoxin_1;Lactamase_B	C	WT H2O2_WT control	65.596	4.39263	-0.941606	1.01899	1.14433	1.04833	1.21367	-0.0410862	0.149891	0.313787	0.236298
1679	slr0953	P74325	tr|P74325|P74325_SYNY3	biosynthetic process;carbohydrate biosynthetic process;carbohydrate metabolic process;cellular biosynthetic process;cellular carbohydrate biosynthetic process;cellular carbohydrate metabolic process;cellular metabolic process;cellular process;disaccharide biosynthetic process;disaccharide metabolic process;glycoside biosynthetic process;glycoside metabolic process;metabolic process;oligosaccharid…	binding;carbohydrate phosphatase activity;catalytic activity;cation binding;hydrolase activity;hydrolase activity, acting on ester bonds;ion binding;magnesium ion binding;metal ion binding;phosphatase activity;phosphoric ester hydrolase activity;sucrose-phosphate phosphatase activity;sugar-phosphatase activity			S6PP	C	WT H2O2_WT control	27.762	3.17498	-0.927515	-1.34	-1.96029	-1.79239	-1.69178	-2.71564	-2.72659	-2.47293	-2.57935
1780	slr0658	P74570	tr|P74570|P74570_SYNY3	biological regulation;cellular process;cellular response to stimulus;regulation of biological process;regulation of cellular process;response to stimulus;signal transduction				TIR_2	C	WT H2O2_WT control	37.593	2.18394	-0.914748	-1.59042	-1.85393	-2.0447	-2.02281	-2.44979	-3.36174	-2.62472	-2.73461
239	typA	P72749	sp|P72749|BIPA_SYNY3		binding;catalytic activity;GTP binding;GTPase activity;guanyl nucleotide binding;guanyl ribonucleotide binding;hydrolase activity;hydrolase activity, acting on acid anhydrides;hydrolase activity, acting on acid anhydrides, in phosphorus-containing anhydrides;nucleoside-triphosphatase activity;nucleotide binding;purine nucleotide binding;purine ribonucleoside triphosphate binding;purine ribonucleo…			EFG_C;EFG_II;GTP_EFTU;GTP_EFTU_D2	C	WT H2O2_WT control	66.012	2.68957	-0.911869	1.39865	1.14952	0.909802	1.39973	-0.0384808	0.346369	0.598518	0.303822
472	slr0863	P73754	sp|P73754|Y863_SYNY3		catalytic activity;hydrolase activity;metallopeptidase activity;peptidase activity;peptidase activity, acting on L-amino acid peptides			PmbA_TldD	C	WT H2O2_WT control	50.369	2.17516	-0.90247	-0.437264	-0.235	-0.20527	0.0402546	-1.02937	-1.1853	-0.633059	-1.59944
1391	slr1869	P73621	tr|P73621|P73621_SYNY3						C	WT H2O2_WT control	27.893	2.04677	-0.899218	NaN	-2.19242	-2.48368	-2.81994	-3.29737	-3.48526	-3.41106	NaN
378	sll1786	P73335	sp|P73335|DTD3_SYNY3		binding;catalytic activity;cation binding;deoxyribonuclease activity;endodeoxyribonuclease activity;endodeoxyribonuclease activity, producing 5'-phosphomonoesters;endonuclease activity;endonuclease activity, active with either ribo- or deoxyribonucleic acids and producing 5'-phosphomonoesters;hydrolase activity;hydrolase activity, acting on ester bonds;ion binding;metal ion binding;nuclease activ…			TatD_DNase	C	WT H2O2_WT control	29.258	2.9719	-0.888254	-0.383378	-0.176541	-0.287087	0.0803738	-0.925669	-1.38253	-0.889843	-1.12161
417	gshB	P73493	sp|P73493|GSHB_SYNY3		acid-amino acid ligase activity;adenyl nucleotide binding;adenyl ribonucleotide binding;ATP binding;binding;catalytic activity;cation binding;glutathione synthase activity;ion binding;ligase activity;ligase activity, forming carbon-nitrogen bonds;magnesium ion binding;manganese ion binding;metal ion binding;nucleotide binding;purine nucleotide binding;purine ribonucleoside triphosphate binding;pu…	cell part;cytoplasmic part;cytosol;intracellular part	Glutathione metabolism	GSH-S_ATP;GSH-S_N	C	WT H2O2_WT control	35.068	2.88731	-0.879116	2.2559	2.14547	1.86915	2.45728	1.14374	1.18437	1.56462	1.31859
648	gpmI	P74507	sp|P74507|GPMI_SYNY3	alcohol catabolic process;alcohol metabolic process;carbohydrate catabolic process;carbohydrate metabolic process;catabolic process;cellular carbohydrate catabolic process;cellular carbohydrate metabolic process;cellular metabolic process;cellular process;generation of precursor metabolites and energy;glucose catabolic process;glucose metabolic process;glycolysis;hexose catabolic process;hexose m…	2,3-bisphosphoglycerate-independent phosphoglycerate mutase activity;binding;catalytic activity;cation binding;intramolecular transferase activity;intramolecular transferase activity, phosphotransferases;ion binding;isomerase activity;manganese ion binding;metal ion binding;phosphoglycerate mutase activity;transition metal ion binding	cell part;cytoplasm;intracellular part	Glycolysis / Gluconeogenesis;Methane metabolism	iPGM_N;Metalloenzyme	C	WT H2O2_WT control	57.981	4.44078	-0.861053	1.79489	1.64922	1.59942	1.78533	0.741276	0.85285	1.01953	0.770983
1918	slr0484	Q55177	tr|Q55177|Q55177_SYNY3		adenyl nucleotide binding;adenyl ribonucleotide binding;ATP binding;binding;catalytic activity;kinase activity;molecular transducer activity;nucleotide binding;phosphotransferase activity, alcohol group as acceptor;phosphotransferase activity, nitrogenous group as acceptor;protein histidine kinase activity;protein kinase activity;purine nucleotide binding;purine ribonucleoside triphosphate bindin…	cell part;membrane		DICT;GAF;HATPase_c;HisKA	C	WT H2O2_WT control	75.884	3.47811	-0.852827	0.69592	0.655137	0.533082	0.908739	-0.356844	-0.210508	0.0525799	-0.103659
572	hypB	P74218	sp|P74218|HYPB_SYNY3	cellular component assembly;cellular component organization;cellular component organization or biogenesis;macromolecular complex assembly;macromolecular complex subunit organization;protein complex assembly;protein complex subunit organization	binding;cation binding;ion binding;metal ion binding;nickel ion binding;transition metal ion binding			cobW	C	WT H2O2_WT control	31.243	3.00278	-0.851158	-1.22842	-1.56789	-1.4643	-1.42905	-2.26175	-2.18686	-2.03033	-2.61536
2270	sll5075	Q6ZEQ5	tr|Q6ZEQ5|Q6ZEQ5_SYNY3					Glyoxalase	C	WT H2O2_WT control	15.622	1.55235	-0.842287	0.0979414	0.0370436	-0.417315	0.133242	-0.643633	-0.577126	-0.630795	-1.66668
1301	sll1456	P73445	tr|P73445|P73445_SYNY3					Methyltransf_21	C	WT H2O2_WT control	33.517	2.98449	-0.836981	1.27898	1.08877	0.905869	1.2219	0.482571	0.207476	0.459232	-0.00169563
1279	petF	P73388	tr|P73388|P73388_SYNY3	cellular metabolic process;cellular process;electron transport chain;generation of precursor metabolites and energy;metabolic process;oxidation-reduction process	2 iron, 2 sulfur cluster binding;binding;cation binding;electron carrier activity;ion binding;iron-sulfur cluster binding;metal cluster binding;metal ion binding		Photosynthesis	Fer2	C	WT H2O2_WT control	11.264	3.77732	-0.8369	1.13391	1.09994	1.23661	1.24993	0.515671	0.418898	0.359503	0.0787201
802	slr0537	Q55480	sp|Q55480|YZ37_SYNY3		catalytic activity;kinase activity;phosphotransferase activity, alcohol group as acceptor;transferase activity;transferase activity, transferring phosphorus-containing groups			PfkB	C	WT H2O2_WT control	35.183	3.14125	-0.833369	-0.140094	-0.647311	-0.383239	-0.149773	-1.20379	-1.29846	-1.08617	-1.06548
695	purK	P74724	sp|P74724|PURK_SYNY3	biosynthetic process;cellular biosynthetic process;cellular metabolic process;cellular nitrogen compound biosynthetic process;cellular nitrogen compound metabolic process;cellular process;'de novo' IMP biosynthetic process;heterocycle biosynthetic process;heterocycle metabolic process;IMP biosynthetic process;IMP metabolic process;metabolic process;nitrogen compound metabolic process;nucleobase-c…	5-(carboxyamino)imidazole ribonucleotide synthase activity;adenyl nucleotide binding;adenyl ribonucleotide binding;ATP binding;binding;carbon-carbon lyase activity;carboxy-lyase activity;catalytic activity;cation binding;ion binding;ligase activity;ligase activity, forming carbon-nitrogen bonds;lyase activity;metal ion binding;nucleotide binding;phosphoribosylaminoimidazole carboxylase activity;p…		Purine metabolism	ATP-grasp	C	WT H2O2_WT control	42.641	3.01772	-0.831613	-0.738942	-0.591258	-0.725625	-0.451721	-1.60129	-1.38089	-1.15451	-1.69732
385	sll1967	P73374	sp|P73374|Y1967_SYNY3	cellular macromolecule metabolic process;cellular metabolic process;cellular nitrogen compound metabolic process;cellular process;macromolecule metabolic process;metabolic process;nitrogen compound metabolic process;nucleic acid metabolic process;nucleobase-containing compound metabolic process;primary metabolic process;RNA metabolic process;RNA processing	4 iron, 4 sulfur cluster binding;binding;catalytic activity;cation binding;ion binding;iron-sulfur cluster binding;metal cluster binding;metal ion binding;methyltransferase activity;nucleic acid binding;RNA binding;RNA methyltransferase activity;transferase activity;transferase activity, transferring one-carbon groups		Histidine metabolism;Polycyclic aromatic hydrocarbon degradation;Tyrosine metabolism	TRAM;tRNA_U5-meth_tr	C	WT H2O2_WT control	51.522	3.10978	-0.828359	0.0903444	0.106744	-0.170335	0.170631	-0.976788	-0.724636	-0.494732	-0.919897
594	spkB	P74297	sp|P74297|SPKB_SYNY3		adenyl nucleotide binding;adenyl ribonucleotide binding;ATP binding;binding;catalytic activity;kinase activity;nucleotide binding;phosphotransferase activity, alcohol group as acceptor;protein kinase activity;protein serine/threonine kinase activity;purine nucleotide binding;purine ribonucleoside triphosphate binding;purine ribonucleotide binding;ribonucleotide binding;transferase activity;transf…			Pentapeptide;Pkinase	C	WT H2O2_WT control	63.079	3.10225	-0.827817	1.83412	1.85679	1.65114	2.02824	0.831799	1.00726	1.32061	0.899355
2144	slr0626	Q55870	tr|Q55870|Q55870_SYNY3					Glycos_transf_2;TPR_1	C	WT H2O2_WT control	44.369	2.42452	-0.818402	-0.279634	-0.608798	-0.741984	-0.435606	-1.35592	-1.7052	-0.986444	-1.29207
870	mfd	Q55750	sp|Q55750|MFD_SYNY3	biological regulation;cellular component organization;cellular component organization at cellular level;cellular component organization or biogenesis;cellular component organization or biogenesis at cellular level;cellular process;chromosome organization;nucleotide-excision repair, DNA damage recognition;organelle organization;regulation of biological process;regulation of biosynthetic process;re…	adenyl nucleotide binding;adenyl ribonucleotide binding;ATP binding;binding;catalytic activity;damaged DNA binding;DNA binding;helicase activity;hydrolase activity;hydrolase activity, acting on acid anhydrides;hydrolase activity, acting on acid anhydrides, in phosphorus-containing anhydrides;nucleic acid binding;nucleoside-triphosphatase activity;nucleotide binding;purine nucleotide binding;purin…	cell part;cytoplasm;intracellular part	Nucleotide excision repair	CarD_CdnL_TRCF;DEAD;Helicase_C;TRCF	C	WT H2O2_WT control	134.53	1.39333	-0.817356	-1.57791	-1.77132	-1.20863	-1.21369	NaN	-1.83249	-2.82808	-2.12016
961	sll1054	P72646	tr|P72646|P72646_SYNY3		catalytic activity;hydrolase activity		Purine metabolism	NUDIX	C	WT H2O2_WT control	21.03	2.50669	-0.809976	-0.550683	-0.956122	-0.551641	-0.678766	-1.25536	-1.57546	-1.65202	NaN
1037	sll1665	P72805	tr|P72805|P72805_SYNY3						C	WT H2O2_WT control	63.607	2.48911	-0.809422	3.60601	3.48162	2.87586	3.54395	2.55865	2.49232	2.59247	2.62632
736	stpA	Q55034	sp|Q55034|STPA_SYNY3		acid phosphatase activity;catalytic activity;glucosylglycerol 3-phosphatase activity;hydrolase activity;hydrolase activity, acting on ester bonds;phosphatase activity;phosphoric ester hydrolase activity			Salt_tol_Pase	C	WT H2O2_WT control	46.542	3.6914	-0.806292	-1.04337	-1.01991	-1.22393	-0.953365	-1.95437	-1.88004	-1.63032	-2.00102
405	nrtC	P73450	sp|P73450|NRTC_SYNY3	metabolic process;nitrate assimilation;nitrate metabolic process;nitrogen compound metabolic process;nitrogen cycle metabolic process	adenyl nucleotide binding;adenyl ribonucleotide binding;anion transmembrane transporter activity;ATP binding;ATPase activity;binding;catalytic activity;hydrolase activity;hydrolase activity, acting on acid anhydrides;hydrolase activity, acting on acid anhydrides, in phosphorus-containing anhydrides;inorganic anion transmembrane transporter activity;ion transmembrane transporter activity;nitrate t…	cell part;membrane;plasma membrane	ABC transporters	ABC_tran	C	WT H2O2_WT control	75.1	2.71655	-0.806096	0.268828	0.00216579	-0.229651	0.0666409	-0.944923	-0.729948	-0.47613	-0.965401
1389	sll1775	P73619	tr|P73619|P73619_SYNY3	catabolic process;cellular catabolic process;cellular lipid catabolic process;cellular lipid metabolic process;cellular metabolic process;cellular process;ceramide catabolic process;ceramide metabolic process;glucosylceramide catabolic process;glucosylceramide metabolic process;glycolipid catabolic process;glycolipid metabolic process;glycosphingolipid catabolic process;glycosphingolipid metaboli…	catalytic activity;ceramidase activity;glucosylceramidase activity;hydrolase activity;hydrolase activity, acting on carbon-nitrogen (but not peptide) bonds;hydrolase activity, acting on carbon-nitrogen (but not peptide) bonds, in linear amides;hydrolase activity, acting on glycosyl bonds;hydrolase activity, hydrolyzing O-glycosyl compounds	cell part;integral to membrane;intrinsic to membrane;membrane part		DUF608;GBA2_N	C	WT H2O2_WT control	92.365	1.60947	-0.796166	-1.66496	-1.05986	-1.87713	-1.2276	-2.22792	-2.64736	-1.75177	-2.38716
847	fbaA	Q55664	sp|Q55664|ALF2_SYNY3	alcohol catabolic process;alcohol metabolic process;carbohydrate catabolic process;carbohydrate metabolic process;catabolic process;cellular carbohydrate catabolic process;cellular carbohydrate metabolic process;cellular metabolic process;cellular process;generation of precursor metabolites and energy;glucose catabolic process;glucose metabolic process;glycolysis;hexose catabolic process;hexose m…	aldehyde-lyase activity;binding;carbon-carbon lyase activity;catalytic activity;cation binding;fructose-bisphosphate aldolase activity;ion binding;lyase activity;metal ion binding;transition metal ion binding;zinc ion binding		Carbon fixation in photosynthetic organisms;Fructose and mannose metabolism;Glycolysis / Gluconeogenesis;Methane metabolism;Pentose phosphate pathway	F_bP_aldolase	C	WT H2O2_WT control	38.972	5.01371	-0.795427	6.39386	6.61398	6.45636	6.57611	5.72559	5.72512	5.77054	5.63735
412	purC	P73471	sp|P73471|PUR7_SYNY3	biosynthetic process;cellular biosynthetic process;cellular metabolic process;cellular nitrogen compound biosynthetic process;cellular nitrogen compound metabolic process;cellular process;'de novo' IMP biosynthetic process;heterocycle biosynthetic process;heterocycle metabolic process;IMP biosynthetic process;IMP metabolic process;metabolic process;nitrogen compound metabolic process;nucleobase-c…	acid-amino acid ligase activity;adenyl nucleotide binding;adenyl ribonucleotide binding;ATP binding;binding;catalytic activity;ligase activity;ligase activity, forming carbon-nitrogen bonds;nucleotide binding;phosphoribosylaminoimidazolesuccinocarboxamide synthase activity;purine nucleotide binding;purine ribonucleoside triphosphate binding;purine ribonucleotide binding;ribonucleotide binding		Purine metabolism	SAICAR_synt	C	WT H2O2_WT control	29.737	3.14144	-0.792926	3.49354	3.02347	3.21262	3.33509	2.47229	2.34478	2.38847	2.68749
2053	rnd	Q55641	tr|Q55641|Q55641_SYNY3		3'-5' exonuclease activity;binding;catalytic activity;exonuclease activity;hydrolase activity;hydrolase activity, acting on ester bonds;nuclease activity;nucleic acid binding			DNA_pol_A_exo1	C	WT H2O2_WT control	24.403	3.07701	-0.792114	1.30715	1.40201	1.30688	1.68836	0.801819	0.565348	0.761446	0.40733
570	gatB	P74215	sp|P74215|GATB_SYNY3	biosynthetic process;cellular biosynthetic process;cellular macromolecule biosynthetic process;cellular macromolecule metabolic process;cellular metabolic process;cellular process;cellular protein metabolic process;macromolecule biosynthetic process;macromolecule metabolic process;metabolic process;primary metabolic process;protein metabolic process;translation	adenyl nucleotide binding;adenyl ribonucleotide binding;ATP binding;binding;carbon-nitrogen ligase activity, with glutamine as amido-N-donor;catalytic activity;glutaminyl-tRNA synthase (glutamine-hydrolyzing) activity;ligase activity;ligase activity, forming carbon-nitrogen bonds;nucleotide binding;purine nucleotide binding;purine ribonucleoside triphosphate binding;purine ribonucleotide binding;…		Aminoacyl-tRNA biosynthesis	GatB_N;GatB_Yqey	C	WT H2O2_WT control	54.717	4.3365	-0.791474	3.88863	3.81677	3.70673	4.0164	3.07174	3.04488	3.16841	2.9776
377	rpoC2	P73334	sp|P73334|RPOC2_SYNY3	biosynthetic process;cellular biosynthetic process;cellular macromolecule biosynthetic process;cellular macromolecule metabolic process;cellular metabolic process;cellular nitrogen compound metabolic process;cellular process;macromolecule biosynthetic process;macromolecule metabolic process;metabolic process;nitrogen compound metabolic process;nucleic acid metabolic process;nucleobase-containing …	binding;catalytic activity;DNA binding;DNA-directed RNA polymerase activity;nucleic acid binding;nucleotidyltransferase activity;RNA polymerase activity;transferase activity;transferase activity, transferring phosphorus-containing groups		Purine metabolism;Pyrimidine metabolism;RNA polymerase	RNA_pol_Rpb1_3;RNA_pol_Rpb1_4;RNA_pol_Rpb1_5	C	WT H2O2_WT control	144.78	2.65313	-0.787759	4.98465	5.06013	4.9972	5.1752	3.85786	4.51657	4.44952	4.24219
1384	slr1855	P73606	tr|P73606|P73606_SYNY3		catalytic activity				C	WT H2O2_WT control	70.003	2.6002	-0.787183	4.67552	4.54959	4.15344	4.37943	3.70827	3.63852	3.89843	3.36404
900	prs	Q55848	sp|Q55848|KPRS_SYNY3	5-phosphoribose 1-diphosphate biosynthetic process;5-phosphoribose 1-diphosphate metabolic process;alcohol biosynthetic process;alcohol metabolic process;biosynthetic process;carbohydrate biosynthetic process;carbohydrate metabolic process;cellular biosynthetic process;cellular carbohydrate biosynthetic process;cellular carbohydrate metabolic process;cellular metabolic process;cellular nitrogen c…	adenyl nucleotide binding;adenyl ribonucleotide binding;ATP binding;binding;catalytic activity;cation binding;diphosphotransferase activity;ion binding;kinase activity;magnesium ion binding;metal ion binding;nucleotide binding;purine nucleotide binding;purine ribonucleoside triphosphate binding;purine ribonucleotide binding;ribonucleotide binding;ribose phosphate diphosphokinase activity;transfer…	cell part;cytoplasm;intracellular part	Pentose phosphate pathway;Purine metabolism	Pribosyl_synth;Pribosyltran_N	C	WT H2O2_WT control	36.395	3.56858	-0.786171	1.64093	1.48062	1.28465	1.67908	0.615437	0.687775	0.796446	0.840927
1991	sll0493	Q55496	tr|Q55496|Q55496_SYNY3	cation transport;establishment of localization;ion transport;metal ion transport;monovalent inorganic cation transport;potassium ion transport;transport	cation transmembrane transporter activity;ion transmembrane transporter activity;substrate-specific transmembrane transporter activity;substrate-specific transporter activity;transmembrane transporter activity;transporter activity			TrkA_C;TrkA_N	C	WT H2O2_WT control	25.169	2.61926	-0.779441	0.492635	0.275783	0.0494852	0.418825	-0.575703	-0.55217	-0.112358	-0.640804
1285	slr1837	P73404	tr|P73404|P73404_SYNY3	biological regulation;biosynthetic process;cellular biosynthetic process;cellular macromolecule biosynthetic process;cellular macromolecule metabolic process;cellular metabolic process;cellular nitrogen compound metabolic process;cellular process;cellular response to stimulus;macromolecule biosynthetic process;macromolecule metabolic process;metabolic process;nitrogen compound metabolic process;n…	binding;DNA binding;nucleic acid binding		Two-component system	Response_reg;Trans_reg_C	C	WT H2O2_WT control	25.655	3.18349	-0.774879	-1.75312	-1.63194	-1.81397	-1.5799	-2.55732	-2.55586	-2.15031	-2.61493
1563	dacB	P74032	tr|P74032|P74032_SYNY3		carboxypeptidase activity;catalytic activity;exopeptidase activity;hydrolase activity;peptidase activity;peptidase activity, acting on L-amino acid peptides;serine hydrolase activity;serine-type carboxypeptidase activity;serine-type exopeptidase activity;serine-type peptidase activity		Peptidoglycan biosynthesis	Peptidase_S13	C	WT H2O2_WT control	33.623	5.52561	-0.774843	0.462831	0.575574	0.572293	0.663422	-0.19418	-0.220341	-0.153591	-0.257141
1074	rfbU	P72900	tr|P72900|P72900_SYNY3	biosynthetic process;metabolic process	catalytic activity;transferase activity;transferase activity, transferring glycosyl groups			Glycos_transf_1	C	WT H2O2_WT control	41.848	2.61527	-0.773614	-1.0043	-1.04979	-1.13142	-0.896711	-2.05989	-1.48661	-1.60159	-2.02859
1965	sll0043	Q55443	tr|Q55443|Q55443_SYNY3	chemotaxis;locomotion;response to chemical stimulus;response to external stimulus;response to stimulus;taxis	catalytic activity;kinase activity;molecular transducer activity;phosphotransferase activity, alcohol group as acceptor;phosphotransferase activity, nitrogenous group as acceptor;protein histidine kinase activity;protein kinase activity;signal transducer activity;transferase activity;transferase activity, transferring phosphorus-containing groups;two-component sensor activity	cell part;cytoplasm;intracellular part	Two-component system	CheW;HATPase_c;H-kinase_dim;Hpt;Response_reg	C	WT H2O2_WT control	153.1	3.28805	-0.769006	1.09293	0.996625	0.824468	1.2723	0.106306	0.258568	0.411379	0.334049
1251	slr1900	P73328	tr|P73328|P73328_SYNY3					DUF3386	C	WT H2O2_WT control	27.406	1.71053	-0.762977	2.16172	1.79677	1.20208	1.60177	1.0035	0.964439	1.19118	0.551311
1850	slr0586	P74722	tr|P74722|P74722_SYNY3					Hydrolase	C	WT H2O2_WT control	29.636	4.39755	-0.760448	-2.18281	-2.11912	-1.99825	-1.97354	-2.83373	-2.88434	-2.68364	-2.91381
1144	fbp	P73050	tr|P73050|P73050_SYNY3		catalytic activity;transferase activity			Hexapep	C	WT H2O2_WT control	19.547	2.17403	-0.753447	-1.24718	-1.75094	-1.96254	-1.5598	-2.32429	-2.68841	-2.33585	-2.18569
1130	chlH	P73020	tr|P73020|P73020_SYNY3	biosynthetic process;cellular biosynthetic process;cellular metabolic process;cellular nitrogen compound biosynthetic process;cellular nitrogen compound metabolic process;cellular process;chlorophyll biosynthetic process;chlorophyll metabolic process;cofactor biosynthetic process;cofactor metabolic process;heterocycle biosynthetic process;heterocycle metabolic process;metabolic process;nitrogen c…	catalytic activity;ligase activity;ligase activity, forming nitrogen-metal bonds;ligase activity, forming nitrogen-metal bonds, forming coordination complexes;magnesium chelatase activity		Porphyrin and chlorophyll metabolism	CobN-Mg_chel;DUF3479	C	WT H2O2_WT control	148.55	2.87327	-0.753088	1.03804	0.930406	0.959756	1.06388	-0.135292	0.361628	0.445784	0.307606
842	sasA	Q55630	sp|Q55630|SASA_SYNY3	circadian rhythm;rhythmic process	adenyl nucleotide binding;adenyl ribonucleotide binding;ATP binding;binding;catalytic activity;kinase activity;molecular transducer activity;nucleotide binding;phosphotransferase activity, alcohol group as acceptor;phosphotransferase activity, nitrogenous group as acceptor;protein histidine kinase activity;protein kinase activity;purine nucleotide binding;purine ribonucleoside triphosphate bindin…	cell part;membrane	Two-component system	HATPase_c;HisKA;KaiB	C	WT H2O2_WT control	43.435	1.94454	-0.744335	-0.853349	-0.948293	-0.897061	-0.909819	-2.13014	-1.83203	-1.22243	-1.40126
903	glk	Q55855	sp|Q55855|GLK_SYNY3	alcohol catabolic process;alcohol metabolic process;carbohydrate catabolic process;carbohydrate metabolic process;catabolic process;cellular carbohydrate catabolic process;cellular carbohydrate metabolic process;cellular metabolic process;cellular process;generation of precursor metabolites and energy;glucose catabolic process;glucose metabolic process;glycolysis;hexose catabolic process;hexose m…	adenyl nucleotide binding;adenyl ribonucleotide binding;ATP binding;binding;carbohydrate kinase activity;catalytic activity;glucokinase activity;hexokinase activity;kinase activity;nucleotide binding;phosphotransferase activity, alcohol group as acceptor;purine nucleotide binding;purine ribonucleoside triphosphate binding;purine ribonucleotide binding;ribonucleotide binding;transferase activity;t…	cell part;cytoplasm;intracellular part	Amino sugar and nucleotide sugar metabolism;Butirosin and neomycin biosynthesis;Galactose metabolism;Glycolysis / Gluconeogenesis;Starch and sucrose metabolism;Streptomycin biosynthesis	Glucokinase	C	WT H2O2_WT control	37.712	3.19776	-0.739394	0.844579	0.74137	0.510818	0.808676	-0.0735149	0.0120106	0.208651	-0.199282
2260	sll5128	Q6ZEK2	tr|Q6ZEK2|Q6ZEK2_SYNY3						C	WT H2O2_WT control	39.453	1.92845	-0.739174	-1.38244	-1.31792	-1.5462	-1.00916	NaN	-1.86725	-1.91177	-2.38029
523	slr1322	P74002	sp|P74002|Y1322_SYNY3		catalytic activity;hydrolase activity;metallopeptidase activity;peptidase activity;peptidase activity, acting on L-amino acid peptides			PmbA_TldD	C	WT H2O2_WT control	53.129	2.97794	-0.734728	2.20462	1.88207	1.81902	2.06888	1.17778	1.25782	1.50368	1.09641
2127	cobW	Q55822	tr|Q55822|Q55822_SYNY3	biosynthetic process;cellular biosynthetic process;cellular metabolic process;cellular nitrogen compound biosynthetic process;cellular nitrogen compound metabolic process;cellular process;cobalamin biosynthetic process;cobalamin metabolic process;cofactor biosynthetic process;cofactor metabolic process;heterocycle biosynthetic process;heterocycle metabolic process;metabolic process;nitrogen compo…			Porphyrin and chlorophyll metabolism	cobW;CobW_C	C	WT H2O2_WT control	38.955	2.60779	-0.733882	0.429719	0.0246038	0.0342913	0.460691	-0.307945	-0.712811	-0.521757	-0.44371
440	trpD	P73617	sp|P73617|TRPD_SYNY3	amine biosynthetic process;amine metabolic process;aromatic amino acid family biosynthetic process;aromatic amino acid family metabolic process;aromatic compound biosynthetic process;biosynthetic process;carboxylic acid biosynthetic process;carboxylic acid metabolic process;cellular amine metabolic process;cellular amino acid biosynthetic process;cellular amino acid metabolic process;cellular aro…	anthranilate phosphoribosyltransferase activity;binding;catalytic activity;cation binding;ion binding;magnesium ion binding;metal ion binding;transferase activity;transferase activity, transferring glycosyl groups;transferase activity, transferring pentosyl groups		Phenylalanine, tyrosine and tryptophan biosynthesis	Glycos_trans_3N;Glycos_transf_3	C	WT H2O2_WT control	36.005	1.88012	-0.726846	0.232339	-0.170936	-0.355269	0.241282	-0.420416	-0.56673	-1.02906	-0.943762
223	infB	P72689	sp|P72689|IF2_SYNY3		binding;catalytic activity;GTP binding;GTPase activity;guanyl nucleotide binding;guanyl ribonucleotide binding;hydrolase activity;hydrolase activity, acting on acid anhydrides;hydrolase activity, acting on acid anhydrides, in phosphorus-containing anhydrides;nucleic acid binding;nucleoside-triphosphatase activity;nucleotide binding;purine nucleotide binding;purine ribonucleoside triphosphate bind…	cell part;cytoplasm;intracellular part		GTP_EFTU;GTP_EFTU_D2;IF-2;IF2_N	C	WT H2O2_WT control	108.12	2.97362	-0.724424	4.03911	3.96052	3.83361	4.10518	3.53934	3.14343	3.31293	3.04502
347	purA	P73290	sp|P73290|PURA_SYNY3	AMP biosynthetic process;AMP metabolic process;biosynthetic process;cellular biosynthetic process;cellular metabolic process;cellular nitrogen compound biosynthetic process;cellular nitrogen compound metabolic process;cellular process;'de novo' AMP biosynthetic process;heterocycle biosynthetic process;heterocycle metabolic process;metabolic process;nitrogen compound metabolic process;nucleobase-c…	adenylosuccinate synthase activity;binding;catalytic activity;cation binding;GTP binding;guanyl nucleotide binding;guanyl ribonucleotide binding;ion binding;ligase activity;ligase activity, forming carbon-nitrogen bonds;magnesium ion binding;metal ion binding;nucleotide binding;purine nucleotide binding;purine ribonucleoside triphosphate binding;purine ribonucleotide binding;ribonucleotide binding	cell part;cytoplasm;intracellular part		Adenylsucc_synt	C	WT H2O2_WT control	48.792	2.65749	-0.723545	3.51826	3.3209	3.19692	3.56785	2.4554	2.5813	2.98111	2.69193
883	slr0076	Q55792	sp|Q55792|Y076_SYNY3	biosynthetic process;cellular biosynthetic process;cellular metabolic process;cellular process;cofactor biosynthetic process;cofactor metabolic process;iron-sulfur cluster assembly;metabolic process;metallo-sulfur cluster assembly				UPF0051	C	WT H2O2_WT control	50.001	3.35062	-0.717403	0.682818	0.661256	0.53836	0.64006	-0.200148	0.0498142	0.107077	-0.30386
963	gpmB	P72649	tr|P72649|P72649_SYNY3		catalytic activity			His_Phos_1	C	WT H2O2_WT control	38.881	2.03167	-0.712846	1.72413	1.6787	1.42616	1.94253	0.855389	0.988081	1.40723	0.669447
1867	slr0605	P74752	tr|P74752|P74752_SYNY3					GST_N_2	C	WT H2O2_WT control	36.538	1.89702	-0.709579	1.95821	1.37427	1.2008	1.60134	0.995239	0.751431	1.02982	0.519814
1843	sll1109	P74708	tr|P74708|P74708_SYNY3					DUF1292;DUF3727	C	WT H2O2_WT control	22.04	2.08166	-0.709554	-0.270974	-0.69123	-0.89541	-0.218555	-1.02017	-1.41631	-1.269	-1.20891
507	txlA	P73920	sp|P73920|TXLA_SYNY3	biological regulation;cell redox homeostasis;cellular homeostasis;cellular process;glycerol ether metabolic process;homeostatic process;metabolic process;organic ether metabolic process;regulation of biological process;regulation of biological quality;regulation of cellular process;small molecule metabolic process	catalytic activity;disulfide oxidoreductase activity;oxidoreductase activity;oxidoreductase activity, acting on a sulfur group of donors;protein disulfide oxidoreductase activity	cell part;integral to membrane;intrinsic to membrane;membrane;membrane part;plasma membrane		Thioredoxin	C	WT H2O2_WT control	19.517	2.20495	-0.707554	0.140605	-0.256297	-0.523383	-0.0164223	-0.83234	-0.926031	-0.642776	-1.08456
332	ftsH1	P73179	sp|P73179|FTSH1_SYNY3	catabolic process;macromolecule catabolic process;macromolecule metabolic process;metabolic process;primary metabolic process;protein catabolic process;protein metabolic process	adenyl nucleotide binding;adenyl ribonucleotide binding;ATP binding;ATPase activity;binding;catalytic activity;cation binding;endopeptidase activity;hydrolase activity;hydrolase activity, acting on acid anhydrides;hydrolase activity, acting on acid anhydrides, in phosphorus-containing anhydrides;ion binding;metal ion binding;metalloendopeptidase activity;metallopeptidase activity;nucleoside-triph…	cell part;integral to membrane;intracellular part;intrinsic to membrane;membrane;membrane part;photosynthetic membrane;thylakoid membrane;thylakoid part		AAA;Peptidase_M41	C	WT H2O2_WT control	72.109	3.59545	-0.698954	0.565778	0.440898	0.508082	0.767294	-0.059885	-0.272549	-0.0149593	-0.16637
846	dxr	Q55663	sp|Q55663|DXR_SYNY3	alcohol metabolic process;biosynthetic process;carbohydrate metabolic process;carboxylic acid metabolic process;cellular aldehyde metabolic process;cellular biosynthetic process;cellular carbohydrate metabolic process;cellular ketone metabolic process;cellular lipid metabolic process;cellular metabolic process;cellular process;glyceraldehyde-3-phosphate metabolic process;isopentenyl diphosphate b…	1-deoxy-D-xylulose-5-phosphate reductoisomerase activity;binding;catalytic activity;cation binding;coenzyme binding;cofactor binding;ion binding;metal ion binding;NADP binding;NADPH binding;nucleotide binding;oxidoreductase activity;oxidoreductase activity, acting on CH-OH group of donors;oxidoreductase activity, acting on the CH-OH group of donors, NAD or NADP as acceptor		Terpenoid backbone biosynthesis	DXP_redisom_C;DXP_reductoisom;DXPR_C	C	WT H2O2_WT control	42.532	2.35131	-0.696408	1.29728	1.12463	0.934245	1.39188	0.197176	0.483694	0.789507	0.492027
1329	pmbA	P73501	tr|P73501|P73501_SYNY3					PmbA_TldD	C	WT H2O2_WT control	46.378	3.91509	-0.679763	-0.685245	-0.714341	-0.719314	-0.500154	-1.39811	-1.30289	-1.18826	-1.44884
398	ispF	P73426	sp|P73426|ISPF_SYNY3	alcohol metabolic process;biosynthetic process;carbohydrate metabolic process;carboxylic acid metabolic process;cellular aldehyde metabolic process;cellular biosynthetic process;cellular carbohydrate metabolic process;cellular ketone metabolic process;cellular lipid metabolic process;cellular metabolic process;cellular process;glyceraldehyde-3-phosphate metabolic process;isopentenyl diphosphate b…	2-C-methyl-D-erythritol 2,4-cyclodiphosphate synthase activity;binding;catalytic activity;cation binding;ion binding;lyase activity;metal ion binding;phosphorus-oxygen lyase activity		Terpenoid backbone biosynthesis	YgbB	C	WT H2O2_WT control	17.411	2.38134	-0.677657	-1.20226	-1.24909	-1.1216	-0.995672	-1.60062	-1.81896	-1.64315	-2.21653
567	pyrG	P74208	sp|P74208|PYRG_SYNY3	amine metabolic process;biosynthetic process;carboxylic acid metabolic process;cellular amine metabolic process;cellular amino acid metabolic process;cellular biosynthetic process;cellular ketone metabolic process;cellular metabolic process;cellular nitrogen compound biosynthetic process;cellular nitrogen compound metabolic process;cellular process;CTP biosynthetic process;CTP metabolic process;'…	adenyl nucleotide binding;adenyl ribonucleotide binding;ATP binding;binding;catalytic activity;CTP synthase activity;ligase activity;ligase activity, forming carbon-nitrogen bonds;nucleotide binding;purine nucleotide binding;purine ribonucleoside triphosphate binding;purine ribonucleotide binding;ribonucleotide binding		Pyrimidine metabolism	CTP_synth_N;GATase	C	WT H2O2_WT control	61.514	2.27791	-0.672462	2.15195	2.27833	1.89597	2.35182	1.328	1.44722	1.85413	1.35888
305	hisD1	P73058	sp|P73058|HISX_SYNY3	amine biosynthetic process;amine metabolic process;biosynthetic process;carboxylic acid biosynthetic process;carboxylic acid metabolic process;cellular amine metabolic process;cellular amino acid biosynthetic process;cellular amino acid metabolic process;cellular biosynthetic process;cellular ketone metabolic process;cellular metabolic process;cellular nitrogen compound biosynthetic process;cellu…	binding;catalytic activity;cation binding;coenzyme binding;cofactor binding;histidinol dehydrogenase activity;ion binding;metal ion binding;NAD binding;nucleotide binding;oxidoreductase activity;oxidoreductase activity, acting on CH-OH group of donors;oxidoreductase activity, acting on the CH-OH group of donors, NAD or NADP as acceptor;transition metal ion binding;zinc ion binding		Histidine metabolism	Histidinol_dh	C	WT H2O2_WT control	46.533	2.94234	-0.671951	2.98328	2.89593	2.60003	2.9939	2.12896	2.04147	2.36041	2.25449
533	rpe	P74061	sp|P74061|RPE_SYNY3	alcohol catabolic process;alcohol metabolic process;carbohydrate catabolic process;carbohydrate metabolic process;catabolic process;cellular carbohydrate catabolic process;cellular carbohydrate metabolic process;cellular metabolic process;cellular nitrogen compound metabolic process;cellular process;coenzyme metabolic process;cofactor metabolic process;glucose catabolic process;glucose metabolic …	binding;catalytic activity;cation binding;ion binding;isomerase activity;metal ion binding;racemase and epimerase activity;racemase and epimerase activity, acting on carbohydrates and derivatives;ribulose-phosphate 3-epimerase activity		Carbon fixation in photosynthetic organisms;Pentose and glucuronate interconversions;Pentose phosphate pathway	Ribul_P_3_epim	C	WT H2O2_WT control	24.971	4.99198	-0.671404	4.2548	4.14975	4.14435	4.1896	3.5981	3.54774	3.50973	3.39732
1729	sll0149	P74452	tr|P74452|P74452_SYNY3						C	WT H2O2_WT control	65.813	2.25387	-0.670507	-0.527118	-0.653216	-0.426835	-0.357809	-1.59571	-0.986908	-1.00673	-1.05766
712	rpoB	P77965	sp|P77965|RPOB_SYNY3	biosynthetic process;cellular biosynthetic process;cellular macromolecule biosynthetic process;cellular macromolecule metabolic process;cellular metabolic process;cellular nitrogen compound metabolic process;cellular process;macromolecule biosynthetic process;macromolecule metabolic process;metabolic process;nitrogen compound metabolic process;nucleic acid metabolic process;nucleobase-containing …	binding;catalytic activity;DNA binding;DNA-directed RNA polymerase activity;nucleic acid binding;nucleoside binding;nucleotidyltransferase activity;ribonucleoside binding;RNA polymerase activity;transferase activity;transferase activity, transferring phosphorus-containing groups		Purine metabolism;Pyrimidine metabolism;RNA polymerase	RNA_pol_Rpb2_1;RNA_pol_Rpb2_2;RNA_pol_Rpb2_3;RNA_pol_Rpb2_45;RNA_pol_Rpb2_6;RNA_pol_Rpb2_7	C	WT H2O2_WT control	123.36	3.34337	-0.667361	5.28702	5.46165	5.30572	5.44326	4.53653	4.81041	4.89088	4.59039
1956	slr0842	Q55427	tr|Q55427|Q55427_SYNY3		cAMP-dependent protein kinase regulator activity;enzyme regulator activity;kinase regulator activity;protein kinase regulator activity	cAMP-dependent protein kinase complex;cell part;intracellular part;macromolecular complex;protein complex		cNMP_binding;EAL	C	WT H2O2_WT control	45.468	2.75782	-0.661464	-1.49534	-1.7727	-1.81236	-1.63864	-2.48456	-2.33621	NaN	-2.2029
592	nadE	P74292	sp|P74292|NADE_SYNY3	biosynthetic process;cellular biosynthetic process;cellular metabolic process;cellular nitrogen compound biosynthetic process;cellular nitrogen compound metabolic process;cellular process;coenzyme biosynthetic process;coenzyme metabolic process;cofactor biosynthetic process;cofactor metabolic process;heterocycle biosynthetic process;heterocycle metabolic process;metabolic process;NAD biosynthetic…	adenyl nucleotide binding;adenyl ribonucleotide binding;ATP binding;binding;carbon-nitrogen ligase activity, with glutamine as amido-N-donor;catalytic activity;hydrolase activity;hydrolase activity, acting on carbon-nitrogen (but not peptide) bonds;ligase activity;ligase activity, forming carbon-nitrogen bonds;NAD+ synthase (glutamine-hydrolyzing) activity;nucleotide binding;purine nucleotide bin…		Nicotinate and nicotinamide metabolism;Nitrogen metabolism	CN_hydrolase;NAD_synthase	C	WT H2O2_WT control	61.075	2.38355	-0.658976	0.950255	0.719201	0.534638	0.924433	0.0199738	0.122158	0.42856	-0.0780697
739	chlP	Q55087	sp|Q55087|CHLP_SYNY3	biosynthetic process;cellular biosynthetic process;cellular metabolic process;cellular nitrogen compound biosynthetic process;cellular nitrogen compound metabolic process;cellular process;chlorophyll biosynthetic process;chlorophyll metabolic process;cofactor biosynthetic process;cofactor metabolic process;heterocycle biosynthetic process;heterocycle metabolic process;metabolic process;nitrogen c…	catalytic activity;geranylgeranyl reductase activity;oxidoreductase activity;oxidoreductase activity, acting on the CH-CH group of donors;oxidoreductase activity, acting on the CH-CH group of donors, NAD or NADP as acceptor		Porphyrin and chlorophyll metabolism;Terpenoid backbone biosynthesis	Pyr_redox_2	C	WT H2O2_WT control	44.882	3.35683	-0.657058	3.95341	4.12062	3.87759	4.11755	3.39944	3.3973	3.491	3.15319
850	murA	Q55673	sp|Q55673|MURA_SYNY3	alcohol biosynthetic process;alcohol metabolic process;amine metabolic process;amino sugar biosynthetic process;amino sugar metabolic process;aminoglycan biosynthetic process;aminoglycan metabolic process;biological regulation;biosynthetic process;carbohydrate biosynthetic process;carbohydrate metabolic process;cell cycle;cell division;cell wall macromolecule biosynthetic process;cell wall macrom…	catalytic activity;transferase activity;transferase activity, transferring alkyl or aryl (other than methyl) groups;UDP-N-acetylglucosamine 1-carboxyvinyltransferase activity	cell part;cytoplasm;intracellular part	Amino sugar and nucleotide sugar metabolism;Peptidoglycan biosynthesis	EPSP_synthase	C	WT H2O2_WT control	46.604	2.83737	-0.654788	-1.06503	-1.02759	-1.27097	-0.853643	-1.64321	-1.76506	-1.52454	-1.90358
1686	moeB	P74344	tr|P74344|P74344_SYNY3		catalytic activity;small protein activating enzyme activity		Sulfur relay system	MoeZ_MoeB;Rhodanese;ThiF	C	WT H2O2_WT control	42.759	2.87723	-0.651771	3.97294	3.98462	3.79003	4.08952	3.1806	3.37539	3.5505	3.12352
633	alaS	P74423	sp|P74423|SYA_SYNY3	alanyl-tRNA aminoacylation;amine metabolic process;amino acid activation;carboxylic acid metabolic process;cellular amine metabolic process;cellular amino acid metabolic process;cellular ketone metabolic process;cellular macromolecule metabolic process;cellular metabolic process;cellular nitrogen compound metabolic process;cellular process;macromolecule metabolic process;metabolic process;ncRNA m…	adenyl nucleotide binding;adenyl ribonucleotide binding;alanine-tRNA ligase activity;aminoacyl-tRNA ligase activity;ATP binding;binding;catalytic activity;cation binding;ion binding;ligase activity;ligase activity, forming aminoacyl-tRNA and related compounds;ligase activity, forming carbon-oxygen bonds;metal ion binding;nucleic acid binding;nucleotide binding;purine nucleotide binding;purine rib…	cell part;cytoplasm;intracellular part	Aminoacyl-tRNA biosynthesis	DHHA1;tRNA_SAD;tRNA-synt_2c	C	WT H2O2_WT control	96.14	3.76613	-0.64666	2.33583	2.45137	2.2024	2.44645	1.6059	1.68401	1.85475	1.70476
1072	slr1619	P72897	tr|P72897|P72897_SYNY3	biosynthetic process;lipid biosynthetic process;lipid metabolic process;metabolic process;primary metabolic process	catalytic activity;methyltransferase activity;transferase activity;transferase activity, transferring one-carbon groups			CmcI	C	WT H2O2_WT control	27.752	3.67766	-0.645338	2.39443	2.511	2.38606	2.56681	1.84488	1.80277	1.97946	1.64983
666	nadA	P74578	sp|P74578|NADA_SYNY3	biosynthetic process;cellular biosynthetic process;cellular metabolic process;cellular nitrogen compound biosynthetic process;cellular nitrogen compound metabolic process;cellular process;coenzyme biosynthetic process;coenzyme metabolic process;cofactor biosynthetic process;cofactor metabolic process;heterocycle biosynthetic process;heterocycle metabolic process;metabolic process;NAD biosynthetic…	4 iron, 4 sulfur cluster binding;binding;catalytic activity;cation binding;ion binding;iron-sulfur cluster binding;metal cluster binding;metal ion binding;quinolinate synthetase A activity;transferase activity;transferase activity, transferring alkyl or aryl (other than methyl) groups	cell part;cytoplasm;intracellular part	Nicotinate and nicotinamide metabolism	NadA	C	WT H2O2_WT control	35.421	3.86584	-0.62269	1.75656	1.63162	1.56356	1.85427	0.992558	1.0799	1.14974	1.09304
521	pepA	P73971	sp|P73971|AMPA_SYNY3		aminopeptidase activity;binding;catalytic activity;cation binding;exopeptidase activity;hydrolase activity;ion binding;manganese ion binding;metal ion binding;metalloexopeptidase activity;metallopeptidase activity;peptidase activity;peptidase activity, acting on L-amino acid peptides;transition metal ion binding	cell part;cytoplasm;intracellular part	Glutathione metabolism	Peptidase_M17;Peptidase_M17_N	C	WT H2O2_WT control	52.165	2.79566	-0.61744	3.33556	3.16642	3.05668	3.35634	2.53213	2.53998	2.87453	2.4986
836	purF	Q55621	sp|Q55621|PUR1_SYNY3	amine metabolic process;biosynthetic process;carboxylic acid metabolic process;cellular amine metabolic process;cellular amino acid metabolic process;cellular aromatic compound metabolic process;cellular biosynthetic process;cellular ketone metabolic process;cellular metabolic process;cellular nitrogen compound biosynthetic process;cellular nitrogen compound metabolic process;cellular process;'de…	4 iron, 4 sulfur cluster binding;amidophosphoribosyltransferase activity;binding;catalytic activity;cation binding;ion binding;iron-sulfur cluster binding;magnesium ion binding;metal cluster binding;metal ion binding;transferase activity;transferase activity, transferring glycosyl groups;transferase activity, transferring pentosyl groups		Alanine, aspartate and glutamate metabolism;Purine metabolism	Pribosyltran	C	WT H2O2_WT control	53.67	3.18535	-0.608963	2.08828	1.99144	1.85698	2.1497	1.23495	1.48766	1.55147	1.37648
557	suhB	P74158	sp|P74158|SUHB_SYNY3	carbohydrate metabolic process;catabolic process;cellular carbohydrate metabolic process;cellular lipid metabolic process;cellular metabolic process;cellular process;dephosphorylation;glycerolipid metabolic process;glycerophospholipid metabolic process;inositol phosphate catabolic process;inositol phosphate dephosphorylation;inositol phosphate metabolic process;lipid metabolic process;lipid modif…	binding;catalytic activity;cation binding;hydrolase activity;hydrolase activity, acting on ester bonds;inositol monophosphate phosphatase activity;inositol or phosphatidylinositol phosphatase activity;inositol phosphate phosphatase activity;ion binding;metal ion binding;phosphatase activity;phosphoric ester hydrolase activity		Inositol phosphate metabolism;Phosphatidylinositol signaling system;Streptomycin biosynthesis	Inositol_P	C	WT H2O2_WT control	31.296	3.24332	-0.604638	-0.0884581	-0.294709	-0.172027	0.0229378	-0.831852	-0.766806	-0.795956	-0.556196
244	chlD	P72772	sp|P72772|CHLD_SYNY3	biosynthetic process;cellular biosynthetic process;cellular metabolic process;cellular nitrogen compound biosynthetic process;cellular nitrogen compound metabolic process;cellular process;chlorophyll biosynthetic process;chlorophyll metabolic process;cofactor biosynthetic process;cofactor metabolic process;heterocycle biosynthetic process;heterocycle metabolic process;metabolic process;nitrogen c…	adenyl nucleotide binding;adenyl ribonucleotide binding;ATP binding;binding;catalytic activity;ligase activity;ligase activity, forming nitrogen-metal bonds;ligase activity, forming nitrogen-metal bonds, forming coordination complexes;magnesium chelatase activity;nucleotide binding;purine nucleotide binding;purine ribonucleoside triphosphate binding;purine ribonucleotide binding;ribonucleotide bi…		Porphyrin and chlorophyll metabolism	Mg_chelatase	C	WT H2O2_WT control	73.665	3.19574	-0.603068	0.773561	0.6711	0.513501	0.83597	0.0558681	0.0294018	0.276041	0.0205479
1725	slr0148	P74447	tr|P74447|P74447_SYNY3		binding;cation binding;electron carrier activity;ion binding;iron-sulfur cluster binding;metal cluster binding;metal ion binding			Fer2	C	WT H2O2_WT control	20.625	4.3214	-0.601038	2.15336	2.23753	2.01546	2.15222	1.61796	1.55848	1.44693	1.53104
190	leuC	P54384	sp|P54384|LEUC_SYNY3	amine biosynthetic process;amine metabolic process;biosynthetic process;branched chain family amino acid biosynthetic process;branched chain family amino acid metabolic process;carboxylic acid biosynthetic process;carboxylic acid metabolic process;cellular amine metabolic process;cellular amino acid biosynthetic process;cellular amino acid metabolic process;cellular biosynthetic process;cellular …	3-isopropylmalate dehydratase activity;4 iron, 4 sulfur cluster binding;binding;carbon-oxygen lyase activity;catalytic activity;cation binding;hydro-lyase activity;ion binding;iron-sulfur cluster binding;lyase activity;metal cluster binding;metal ion binding		C5-Branched dibasic acid metabolism;Valine, leucine and isoleucine biosynthesis	Aconitase	C	WT H2O2_WT control	50.458	3.18732	-0.596109	3.15523	3.07602	2.96552	3.28393	2.48237	2.55894	2.6777	2.37727
402	def	P73441	sp|P73441|DEF_SYNY3	biosynthetic process;cellular biosynthetic process;cellular macromolecule biosynthetic process;cellular macromolecule metabolic process;cellular metabolic process;cellular process;cellular protein metabolic process;macromolecule biosynthetic process;macromolecule metabolic process;metabolic process;primary metabolic process;protein metabolic process;translation	binding;catalytic activity;cation binding;hydrolase activity;hydrolase activity, acting on carbon-nitrogen (but not peptide) bonds;hydrolase activity, acting on carbon-nitrogen (but not peptide) bonds, in linear amides;ion binding;iron ion binding;metal ion binding;peptide deformylase activity;transition metal ion binding			Pep_deformylase	C	WT H2O2_WT control	21.026	3.57265	-0.57794	0.372014	0.495198	0.477304	0.511955	-0.0575294	-0.262587	0.0500145	-0.185188
149	leuA	P48576	sp|P48576|LEU1_SYNY3	amine biosynthetic process;amine metabolic process;biosynthetic process;branched chain family amino acid biosynthetic process;branched chain family amino acid metabolic process;carboxylic acid biosynthetic process;carboxylic acid metabolic process;cellular amine metabolic process;cellular amino acid biosynthetic process;cellular amino acid metabolic process;cellular biosynthetic process;cellular …	2-isopropylmalate synthase activity;catalytic activity;transferase activity;transferase activity, transferring acyl groups;transferase activity, transferring acyl groups, acyl groups converted into alkyl on transfer		Pyruvate metabolism;Valine, leucine and isoleucine biosynthesis	HMGL-like;LeuA_dimer	C	WT H2O2_WT control	57.413	4.25304	-0.563417	2.81413	2.74514	2.7212	2.95948	2.2256	2.26373	2.28321	2.21374
2118	slr0086	Q55807	tr|Q55807|Q55807_SYNY3		adenyl nucleotide binding;adenyl ribonucleotide binding;ATP binding;binding;nucleotide binding;purine nucleotide binding;purine ribonucleoside triphosphate binding;purine ribonucleotide binding;ribonucleotide binding			HSP70	C	WT H2O2_WT control	59.184	1.69477	0.973481	-2.21535	-2.93344	-2.88715	-2.28685	-1.72714	NaN	-1.18569	-1.90881
336	cpcC2	P73204	sp|P73204|PYR2_SYNY3	cellular metabolic process;cellular process;metabolic process;photosynthesis		cell part;intracellular part;light-harvesting complex;macromolecular complex;membrane part;phycobilisome;protein complex;thylakoid part	Photosynthesis - antenna proteins	CpcD;PBS_linker_poly	C	WT H2O2_WT control	30.797	1.28661	1.0025	6.8021	7.58742	8.5009	7.48063	9.08457	8.81248	8.07407	8.40992
1210	ssr2857	P73213	tr|P73213|P73213_SYNY3	cation transport;establishment of localization;ion transport;metal ion transport;transport	binding;cation binding;copper ion binding;ion binding;metal ion binding;transition metal ion binding		Mineral absorption	HMA	C	WT H2O2_WT control	6.6855	4.93834	1.51251	-2.08048	-2.4224	-2.21569	-1.96748	-0.66411	-0.745245	-0.736633	-0.490005
(D) ∆OC mutant: comparison of ∆OCH2O2 vs ∆OC control
id	Gene name	Protein IDs	Majority protein IDs	GOBP name	GOMF name	GOCC name	KEGG name	Pfam	Student's T-test Significant ∆OCH2O2_∆OC control	Student's T-test significant	Mol. weight [kDa]	-Log 10 p-value	Student's T-test Difference ∆OCH2O2_∆OC control	∆OCmutant_control_1	∆OCmutant_control_2	∆OCmutant_control_3	∆OCmutant_control_4	∆OCmutant_H2O2_1	∆OCmutant_H2O2_2	∆OCmutant_H2O2_3	∆OCmutant_H2O2_4
917	polA	Q55971	sp|Q55971|DPO1_SYNY3	biosynthetic process;cellular biosynthetic process;cellular macromolecule biosynthetic process;cellular macromolecule metabolic process;cellular metabolic process;cellular nitrogen compound metabolic process;cellular process;cellular response to stimulus;cellular response to stress;DNA metabolic process;DNA repair;DNA replication;DNA-dependent DNA replication;macromolecule biosynthetic process;ma…	3'-5' exonuclease activity;binding;catalytic activity;DNA binding;DNA polymerase activity;DNA-directed DNA polymerase activity;exonuclease activity;hydrolase activity;hydrolase activity, acting on ester bonds;nuclease activity;nucleic acid binding;nucleotidyltransferase activity;transferase activity;transferase activity, transferring phosphorus-containing groups		Base excision repair;DNA replication;Homologous recombination;Nucleotide excision repair;Purine metabolism;Pyrimidine metabolism	5_3_exonuc;5_3_exonuc_N;DNA_pol_A;DNA_pol_A_exo1	D	∆OCH2O2_∆OC control	110.29	2.4533	-5.16934	4.21026	2.80368	3.96621	5.34369	-2.32218	-1.69468	0.751715	NaN
1483	slr2004	P73837	tr|P73837|P73837_SYNY3			cell part;external encapsulating structure part;outer membrane-bounded periplasmic space;periplasmic space			D	∆OCH2O2_∆OC control	53.481	4.01704	-3.04783	0.75748	0.978236	1.42437	1.77728	NaN	-1.78131	-1.80143	-1.85773
870	mfd	Q55750	sp|Q55750|MFD_SYNY3	biological regulation;cellular component organization;cellular component organization at cellular level;cellular component organization or biogenesis;cellular component organization or biogenesis at cellular level;cellular process;chromosome organization;nucleotide-excision repair, DNA damage recognition;organelle organization;regulation of biological process;regulation of biosynthetic process;re…	adenyl nucleotide binding;adenyl ribonucleotide binding;ATP binding;binding;catalytic activity;damaged DNA binding;DNA binding;helicase activity;hydrolase activity;hydrolase activity, acting on acid anhydrides;hydrolase activity, acting on acid anhydrides, in phosphorus-containing anhydrides;nucleic acid binding;nucleoside-triphosphatase activity;nucleotide binding;purine nucleotide binding;purin…	cell part;cytoplasm;intracellular part	Nucleotide excision repair	CarD_CdnL_TRCF;DEAD;Helicase_C;TRCF	D	∆OCH2O2_∆OC control	134.53	3.55932	-2.89328	-0.0792627	-0.447091	-0.498696	0.217152	-3.20009	-3.55344	-2.53224	NaN
915	ppsA	Q55905	sp|Q55905|PPSA_SYNY3	alcohol biosynthetic process;alcohol metabolic process;biosynthetic process;carbohydrate biosynthetic process;carbohydrate metabolic process;carboxylic acid metabolic process;cellular biosynthetic process;cellular carbohydrate biosynthetic process;cellular carbohydrate metabolic process;cellular ketone metabolic process;cellular metabolic process;cellular process;gluconeogenesis;glucose metabolic…	adenyl nucleotide binding;adenyl ribonucleotide binding;ATP binding;binding;catalytic activity;cation binding;ion binding;kinase activity;metal ion binding;nucleotide binding;phosphotransferase activity, paired acceptors;purine nucleotide binding;purine ribonucleoside triphosphate binding;purine ribonucleotide binding;pyruvate, water dikinase activity;ribonucleotide binding;transferase activity;t…		Carbon fixation pathways in prokaryotes;Methane metabolism;Pyruvate metabolism	PEP-utilizers;PEP-utilizers_C;PPDK_N	D	∆OCH2O2_∆OC control	89.928	2.19554	-2.73151	0.213717	0.473147	0.166373	0.289789	-3.65414	-2.51513	-1.168	NaN
2189	slr6102	Q6YRQ2	tr|Q6YRQ2|Q6YRQ2_SYNY3	cellular macromolecule metabolic process;cellular metabolic process;cellular nitrogen compound metabolic process;cellular process;clearance of foreign intracellular DNA;defense response;DNA metabolic process;DNA modification;DNA restriction-modification system;macromolecule metabolic process;macromolecule modification;metabolic process;nitrogen compound metabolic process;nucleic acid metabolic pr…	adenyl nucleotide binding;adenyl ribonucleotide binding;ATP binding;binding;catalytic activity;deoxyribonuclease activity;DNA binding;endodeoxyribonuclease activity;endodeoxyribonuclease activity, producing 5'-phosphomonoesters;endonuclease activity;endonuclease activity, active with either ribo- or deoxyribonucleic acids and producing 5'-phosphomonoesters;hydrolase activity;hydrolase activity, a…			DUF3387;HSDR_N;ResIII	D	∆OCH2O2_∆OC control	121.94	2.99406	-2.52444	-1.12567	-0.594369	-1.57328	-0.587175	-4.18936	-3.41232	-2.55108	-3.8255
697	fur	P74739	sp|P74739|FUR_SYNY3	biosynthetic process;cellular biosynthetic process;cellular macromolecule biosynthetic process;cellular macromolecule metabolic process;cellular metabolic process;cellular nitrogen compound metabolic process;cellular process;macromolecule biosynthetic process;macromolecule metabolic process;metabolic process;nitrogen compound metabolic process;nucleic acid metabolic process;nucleobase-containing …	binding;cation binding;DNA binding;ion binding;metal ion binding;nucleic acid binding;nucleic acid binding transcription factor activity;sequence-specific DNA binding transcription factor activity	cell part;cytoplasm;intracellular part		FUR	D	∆OCH2O2_∆OC control	19.072	4.83701	-2.29058	1.40095	1.51108	1.38527	1.22791	-0.622827	-0.707554	-1.38479	-0.921932
856	sll0208	Q55688	sp|Q55688|ALDEC_SYNY3		aldehyde decarbonylase activity;binding;carbon-carbon lyase activity;catalytic activity;cation binding;ion binding;lyase activity;metal ion binding;octadecanal decarbonylase activity;transition metal ion binding			DUF3066	D	∆OCH2O2_∆OC control	26.177	4.56186	-2.14577	1.40867	1.60754	1.8821	1.83363	-0.907592	-0.30126	-0.225241	-0.417065
756	uvrB	Q55170	sp|Q55170|UVRB_SYNY3	cell communication;cellular macromolecule metabolic process;cellular metabolic process;cellular nitrogen compound metabolic process;cellular process;cellular response to external stimulus;cellular response to extracellular stimulus;cellular response to stimulus;cellular response to stress;DNA metabolic process;DNA repair;macromolecule metabolic process;metabolic process;nitrogen compound metaboli…	adenyl nucleotide binding;adenyl ribonucleotide binding;ATP binding;binding;catalytic activity;deoxyribonuclease activity;DNA binding;endodeoxyribonuclease activity;endonuclease activity;excinuclease ABC activity;helicase activity;hydrolase activity;hydrolase activity, acting on acid anhydrides;hydrolase activity, acting on acid anhydrides, in phosphorus-containing anhydrides;hydrolase activity, …	cell part;cytoplasm;intracellular part	Nucleotide excision repair	Helicase_C;ResIII;UVR;UvrB	D	∆OCH2O2_∆OC control	76.848	1.5435	-2.11981	-0.702176	-0.193974	-0.791352	-0.0455093	-4.34187	-1.99647	-0.964375	-2.90954
475	mutS	P73769	sp|P73769|MUTS_SYNY3	cellular macromolecule metabolic process;cellular metabolic process;cellular nitrogen compound metabolic process;cellular process;cellular response to stimulus;cellular response to stress;DNA metabolic process;DNA repair;macromolecule metabolic process;metabolic process;mismatch repair;nitrogen compound metabolic process;nucleic acid metabolic process;nucleobase-containing compound metabolic proc…	adenyl nucleotide binding;adenyl ribonucleotide binding;ATP binding;binding;damaged DNA binding;DNA binding;double-stranded DNA binding;mismatched DNA binding;nucleic acid binding;nucleotide binding;purine nucleotide binding;purine ribonucleoside triphosphate binding;purine ribonucleotide binding;ribonucleotide binding;structure-specific DNA binding		Mismatch repair	MutS_I;MutS_II;MutS_III;MutS_IV;MutS_V	D	∆OCH2O2_∆OC control	97.585	2.00382	-2.10795	-1.29959	-1.03703	-1.28138	-0.978691	-3.27711	-3.09167	-1.96169	-4.69801
1816	ama	P74654	tr|P74654|P74654_SYNY3		catalytic activity;hydrolase activity			M20_dimer;Peptidase_M20	D	∆OCH2O2_∆OC control	45.439	3.29607	-1.97337	-1.34017	-1.11369	-1.48203	-1.32412	-3.66808	-3.3643	-2.47085	-3.65026
890	deaD	Q55804	sp|Q55804|CRHR_SYNY3		adenyl nucleotide binding;adenyl ribonucleotide binding;ATP binding;binding;catalytic activity;helicase activity;hydrolase activity;hydrolase activity, acting on acid anhydrides;hydrolase activity, acting on acid anhydrides, in phosphorus-containing anhydrides;nucleic acid binding;nucleoside-triphosphatase activity;nucleotide binding;purine nucleotide binding;purine ribonucleoside triphosphate bi…		RNA degradation	DEAD;Helicase_C	D	∆OCH2O2_∆OC control	55.119	6.17835	-1.76418	1.04563	1.20845	1.24997	1.35353	-0.549062	-0.600426	-0.406612	-0.643051
232	dfa4	P72721	sp|P72721|DFA4_SYNY3		binding;catalytic activity;coenzyme binding;cofactor binding;electron carrier activity;flavin reductase activity;FMN binding;nucleotide binding;oxidoreductase activity;oxidoreductase activity, acting on the CH-NH group of donors;oxidoreductase activity, acting on the CH-NH group of donors, NAD or NADP as acceptor			Flavin_Reduct;Flavodoxin_1;Lactamase_B	D	∆OCH2O2_∆OC control	65.596	4.66519	-1.74105	1.44123	1.5803	1.54395	1.53454	-0.418757	-0.242609	0.198187	-0.401003
879	metH	Q55786	sp|Q55786|METH_SYNY3	cellular aromatic compound metabolic process;cellular metabolic process;cellular process;heterocycle metabolic process;metabolic process;nitrogen compound metabolic process;pteridine-containing compound metabolic process	5-methyltetrahydrofolate-dependent methyltransferase activity;binding;catalytic activity;cation binding;cobalamin binding;homocysteine S-methyltransferase activity;ion binding;metal ion binding;methionine synthase activity;methyltransferase activity;S-adenosylmethionine-dependent methyltransferase activity;S-methyltransferase activity;tetrapyrrole binding;transferase activity;transferase activity…	cell part;intracellular	Cysteine and methionine metabolism;One carbon pool by folate;Selenocompound metabolism	B12-binding;B12-binding_2;Met_synt_B12;Pterin_bind;S-methyl_trans	D	∆OCH2O2_∆OC control	132.54	1.83598	-1.72214	1.64266	1.84436	1.562	2.15331	-1.16572	0.402971	1.1722	-0.0956745
778	dfa1	Q55393	sp|Q55393|DFA1_SYNY3		binding;catalytic activity;cation binding;coenzyme binding;cofactor binding;flavin reductase activity;FMN binding;ion binding;metal ion binding;nucleotide binding;oxidoreductase activity;oxidoreductase activity, acting on the CH-NH group of donors;oxidoreductase activity, acting on the CH-NH group of donors, NAD or NADP as acceptor			Flavin_Reduct;Lactamase_B	D	∆OCH2O2_∆OC control	63.505	4.56934	-1.72033	3.3866	3.43501	3.20799	3.54108	1.45266	1.73358	2.02497	1.47815
1406	sll2009	P73669	tr|P73669|P73669_SYNY3		binding;catalytic activity;cation binding;hydrolase activity;ion binding;metal ion binding;peptidase activity		Biotin metabolism;Lysine degradation	Peptidase_M16;Peptidase_M16_C	D	∆OCH2O2_∆OC control	48.104	3.361	-1.71451	-2.30192	-1.94242	-2.38604	-2.0353	NaN	-3.80699	-3.57782	-4.25798
1112	sll1515	P72975	tr|P72975|P72975_SYNY3					DUF4278	D	∆OCH2O2_∆OC control	16.68	2.84709	-1.70369	0.483685	1.23815	1.96122	1.08788	-0.610333	-0.441343	-0.465433	-0.526714
1130	chlH	P73020	tr|P73020|P73020_SYNY3	biosynthetic process;cellular biosynthetic process;cellular metabolic process;cellular nitrogen compound biosynthetic process;cellular nitrogen compound metabolic process;cellular process;chlorophyll biosynthetic process;chlorophyll metabolic process;cofactor biosynthetic process;cofactor metabolic process;heterocycle biosynthetic process;heterocycle metabolic process;metabolic process;nitrogen c…	catalytic activity;ligase activity;ligase activity, forming nitrogen-metal bonds;ligase activity, forming nitrogen-metal bonds, forming coordination complexes;magnesium chelatase activity		Porphyrin and chlorophyll metabolism	CobN-Mg_chel;DUF3479	D	∆OCH2O2_∆OC control	148.55	1.98065	-1.67792	0.629727	0.927611	0.672864	0.868277	-0.884959	-0.536358	-0.0386333	-2.15325
655	murC	P74528	sp|P74528|MURC_SYNY3	amine metabolic process;aminoglycan biosynthetic process;aminoglycan metabolic process;biological regulation;biosynthetic process;carbohydrate biosynthetic process;carbohydrate metabolic process;cell cycle;cell division;cell wall macromolecule biosynthetic process;cell wall macromolecule metabolic process;cell wall organization;cell wall organization or biogenesis;cellular biosynthetic process;ce…	acid-amino acid ligase activity;adenyl nucleotide binding;adenyl ribonucleotide binding;ATP binding;binding;catalytic activity;ligase activity;ligase activity, forming carbon-nitrogen bonds;nucleotide binding;purine nucleotide binding;purine ribonucleoside triphosphate binding;purine ribonucleotide binding;ribonucleotide binding;UDP-N-acetylmuramate-L-alanine ligase activity	cell part;cytoplasm;intracellular part	D-Glutamine and D-glutamate metabolism;Peptidoglycan biosynthesis	Mur_ligase;Mur_ligase_C;Mur_ligase_M	D	∆OCH2O2_∆OC control	54.513	2.23406	-1.67259	1.26328	1.38091	1.33042	1.49479	-1.46072	0.095211	0.312115	-0.167553
233	dfa2	P72723	sp|P72723|DFA2_SYNY3		binding;catalytic activity;cation binding;coenzyme binding;cofactor binding;flavin reductase activity;FMN binding;ion binding;metal ion binding;nucleotide binding;oxidoreductase activity;oxidoreductase activity, acting on the CH-NH group of donors;oxidoreductase activity, acting on the CH-NH group of donors, NAD or NADP as acceptor			Flavin_Reduct;Lactamase_B	D	∆OCH2O2_∆OC control	64.082	4.23846	-1.61156	1.09668	1.45647	1.3727	1.61314	-0.468013	-0.112209	0.0504646	-0.377497
267	sir	P72854	sp|P72854|SIR_SYNY3		4 iron, 4 sulfur cluster binding;binding;catalytic activity;cation binding;heme binding;ion binding;iron ion binding;iron-sulfur cluster binding;metal cluster binding;metal ion binding;oxidoreductase activity;oxidoreductase activity, acting on a sulfur group of donors;oxidoreductase activity, acting on a sulfur group of donors, iron-sulfur protein as acceptor;sulfite reductase (ferredoxin) activi…		Sulfur metabolism	NIR_SIR;NIR_SIR_ferr	D	∆OCH2O2_∆OC control	71.44	4.41852	-1.60444	4.26421	4.34777	4.32846	4.45526	2.46837	2.78309	3.1298	2.59665
172	nifJ	P52965	sp|P52965|NIFJ_SYNY3	cellular metabolic process;cellular process;electron transport chain;generation of precursor metabolites and energy;metabolic process;nitrogen compound metabolic process;nitrogen cycle metabolic process;nitrogen fixation;oxidation-reduction process	4 iron, 4 sulfur cluster binding;binding;catalytic activity;cation binding;coenzyme binding;cofactor binding;ion binding;iron ion binding;iron-sulfur cluster binding;metal cluster binding;metal ion binding;oxidoreductase activity;oxidoreductase activity, acting on the aldehyde or oxo group of donors;thiamine pyrophosphate binding;transition metal ion binding;vitamin binding			EKR;Fer4;POR;POR_N;TPP_enzyme_C	D	∆OCH2O2_∆OC control	131.46	2.36605	-1.5837	-0.438117	-0.201447	-0.0301466	0.0362434	NaN	-2.29771	-1.08892	-1.83958
405	nrtC	P73450	sp|P73450|NRTC_SYNY3	metabolic process;nitrate assimilation;nitrate metabolic process;nitrogen compound metabolic process;nitrogen cycle metabolic process	adenyl nucleotide binding;adenyl ribonucleotide binding;anion transmembrane transporter activity;ATP binding;ATPase activity;binding;catalytic activity;hydrolase activity;hydrolase activity, acting on acid anhydrides;hydrolase activity, acting on acid anhydrides, in phosphorus-containing anhydrides;inorganic anion transmembrane transporter activity;ion transmembrane transporter activity;nitrate t…	cell part;membrane;plasma membrane	ABC transporters	ABC_tran	D	∆OCH2O2_∆OC control	75.1	2.37526	-1.56094	-0.315488	-0.183753	-0.548663	0.0687046	-1.79058	-2.71568	-1.23168	-1.48501
545	ribBA	P74104	sp|P74104|RIBBA_SYNY3	biosynthetic process;cellular biosynthetic process;cellular metabolic process;cellular nitrogen compound biosynthetic process;cellular nitrogen compound metabolic process;cellular process;flavin-containing compound biosynthetic process;flavin-containing compound metabolic process;heterocycle biosynthetic process;heterocycle metabolic process;metabolic process;nitrogen compound metabolic process;r…	3,4-dihydroxy-2-butanone-4-phosphate synthase activity;binding;carbon-carbon lyase activity;catalytic activity;cation binding;cyclohydrolase activity;GTP binding;GTP cyclohydrolase activity;GTP cyclohydrolase II activity;guanyl nucleotide binding;guanyl ribonucleotide binding;hydrolase activity;hydrolase activity, acting on carbon-nitrogen (but not peptide) bonds;hydrolase activity, acting on car…			DHBP_synthase;GTP_cyclohydro2	D	∆OCH2O2_∆OC control	61.681	2.42284	-1.55515	-0.486104	-0.472526	-0.196696	-0.154284	-1.90509	-1.75165	-1.14057	-2.73288
714	sodB	P77968	sp|P77968|SODF_SYNY3		antioxidant activity;binding;catalytic activity;cation binding;ion binding;metal ion binding;oxidoreductase activity;oxidoreductase activity, acting on superoxide radicals as acceptor;superoxide dismutase activity		Huntington's disease;Peroxisome	Sod_Fe_C;Sod_Fe_N	D	∆OCH2O2_∆OC control	21.677	3.38831	-1.54608	5.17659	5.47555	5.19329	5.79536	3.44471	3.83912	4.24189	3.93077
1930	slr0909	Q55375	tr|Q55375|Q55375_SYNY3					Methyltransf_21	D	∆OCH2O2_∆OC control	52.495	3.37317	-1.52883	0.221286	0.0615206	0.533389	-0.360991	-1.34884	-1.66408	-1.13188	-1.51531
1055	slr0971	P72863	tr|P72863|P72863_SYNY3					DUF4335	D	∆OCH2O2_∆OC control	49.667	1.35049	-1.52438	1.16846	0.978877	0.878922	NaN	-0.0541639	0.0623741	-1.55508	NaN
1268	slr1208	P73359	tr|P73359|P73359_SYNY3		catalytic activity;oxidoreductase activity			adh_short;Aldolase_II	D	∆OCH2O2_∆OC control	71.553	2.55966	-1.49386	-0.165378	-0.266698	-0.115218	-0.182255	-1.99683	-1.38438	-0.982698	-2.34108
1312	uvrD	P73465	tr|P73465|P73465_SYNY3	cellular macromolecule metabolic process;cellular metabolic process;cellular nitrogen compound metabolic process;cellular process;DNA conformation change;DNA duplex unwinding;DNA geometric change;DNA metabolic process;DNA unwinding involved in replication;macromolecule metabolic process;metabolic process;nitrogen compound metabolic process;nucleic acid metabolic process;nucleobase-containing comp…	adenyl nucleotide binding;adenyl ribonucleotide binding;ATP binding;ATPase activity;ATPase activity, coupled;ATP-dependent DNA helicase activity;ATP-dependent helicase activity;binding;catalytic activity;DNA binding;DNA helicase activity;DNA-dependent ATPase activity;helicase activity;hydrolase activity;hydrolase activity, acting on acid anhydrides;hydrolase activity, acting on acid anhydrides, i…	cell part;cytoplasm;intracellular part	Mismatch repair;Nucleotide excision repair	UvrD_C;UvrD-helicase	D	∆OCH2O2_∆OC control	90.394	1.16714	-1.48012	2.04773	2.31576	2.05422	2.8323	-0.796494	0.441345	2.0342	1.65049
155	rpmG	P48958	sp|P48958|RL33_SYNY3	biosynthetic process;cellular biosynthetic process;cellular macromolecule biosynthetic process;cellular macromolecule metabolic process;cellular metabolic process;cellular process;cellular protein metabolic process;macromolecule biosynthetic process;macromolecule metabolic process;metabolic process;primary metabolic process;protein metabolic process;translation	structural constituent of ribosome;structural molecule activity	cell part;cytoplasmic part;intracellular non-membrane-bounded organelle;intracellular organelle;intracellular part;macromolecular complex;non-membrane-bounded organelle;organelle;ribonucleoprotein complex;ribosome	Ribosome	Ribosomal_L33	D	∆OCH2O2_∆OC control	7.5487	1.3286	-1.46039	1.02266	0.406953	0.872354	NaN	-0.539128	-0.259676	-2.0033	0.0298328
182	rnj	P54123	sp|P54123|RNJ_SYNY3	cellular macromolecule metabolic process;cellular metabolic process;cellular nitrogen compound metabolic process;cellular process;macromolecule metabolic process;metabolic process;ncRNA metabolic process;ncRNA processing;nitrogen compound metabolic process;nucleic acid metabolic process;nucleobase-containing compound metabolic process;primary metabolic process;RNA metabolic process;RNA processing…	5'-3' exonuclease activity;5'-3' exoribonuclease activity;binding;catalytic activity;cation binding;endonuclease activity;endoribonuclease activity;exonuclease activity;exonuclease activity, active with either ribo- or deoxyribonucleic acids and producing 5'-phosphomonoesters;exoribonuclease activity;exoribonuclease activity, producing 5'-phosphomonoesters;hydrolase activity;hydrolase activity, a…	cell part;cytoplasm;intracellular part	RNA degradation	Lactamase_B;RMMBL	D	∆OCH2O2_∆OC control	70.426	4.70983	-1.45342	2.64474	2.93708	2.60138	2.90147	1.11977	1.44337	1.46945	1.23842
1071	slr1618	P72896	tr|P72896|P72896_SYNY3					Methyltransf_12	D	∆OCH2O2_∆OC control	29.001	4.42205	-1.43974	-0.00871754	0.135196	0.119424	0.388687	-1.47944	-1.39836	-1.00404	-1.24252
831	gloA	Q55595	sp|Q55595|LGUL_SYNY3		binding;carbon-sulfur lyase activity;catalytic activity;cation binding;ion binding;lactoylglutathione lyase activity;lyase activity;metal ion binding		MAPK signaling pathway - yeast;Pyruvate metabolism	Glyoxalase	D	∆OCH2O2_∆OC control	14.665	3.17508	-1.43869	-0.740546	-1.19253	-0.94703	-0.622639	-2.21674	-2.31123	-1.91859	-2.81096
1353	sll1265	P73551	tr|P73551|P73551_SYNY3					DUF490	D	∆OCH2O2_∆OC control	213.76	1.10399	-1.42696	1.43508	0.669988	1.39146	0.384501	0.359715	0.0749626	-1.80478	NaN
184	cbbL	P54205	sp|P54205|RBL_SYNY3	biosynthetic process;carbohydrate biosynthetic process;carbohydrate metabolic process;cellular biosynthetic process;cellular metabolic compound salvage;cellular metabolic process;cellular process;metabolic process;photorespiration;photosynthesis, dark reaction;primary metabolic process;reductive pentose-phosphate cycle	binding;carbon-carbon lyase activity;carboxy-lyase activity;catalytic activity;cation binding;ion binding;lyase activity;magnesium ion binding;metal ion binding;monooxygenase activity;oxidoreductase activity;ribulose-bisphosphate carboxylase activity		Carbon fixation in photosynthetic organisms;Glyoxylate and dicarboxylate metabolism	RuBisCO_large;RuBisCO_large_N	D	∆OCH2O2_∆OC control	52.49	3.05224	-1.40118	8.15237	8.26583	8.10777	8.42385	6.51481	6.87255	7.44195	6.51579
258	ndhD2	P72823	sp|P72823|NU4C2_SYNY3	ATP synthesis coupled electron transport;cellular metabolic process;cellular process;electron transport chain;generation of precursor metabolites and energy;metabolic process;oxidation-reduction process;respiratory electron transport chain	binding;catalytic activity;cofactor binding;NADH dehydrogenase (quinone) activity;NADH dehydrogenase (ubiquinone) activity;NADH dehydrogenase activity;oxidoreductase activity;oxidoreductase activity, acting on NADH or NADPH;oxidoreductase activity, acting on NADH or NADPH, quinone or similar compound as acceptor;quinone binding	cell part;integral to membrane;intracellular part;intrinsic to membrane;membrane;membrane part;photosynthetic membrane;thylakoid membrane;thylakoid part	Oxidative phosphorylation	Oxidored_q1	D	∆OCH2O2_∆OC control	61.006	4.14141	-1.39984	-1.40724	-1.15403	-1.12557	-0.946936	NaN	-2.54118	-2.49845	-2.63523
829	sll0335	Q55587	sp|Q55587|Y335_SYNY3					CP_ATPgrasp_1	D	∆OCH2O2_∆OC control	53.732	2.65056	-1.39064	-1.61811	-1.35671	-1.58514	-0.913815	-2.63832	-2.67292	-2.34535	-3.37975
2192	slr6095	Q6YRQ9	tr|Q6YRQ9|Q6YRQ9_SYNY3	biological regulation;cellular macromolecule metabolic process;cellular metabolic process;cellular nitrogen compound metabolic process;cellular process;DNA alkylation;DNA metabolic process;DNA methylation;DNA modification;macromolecule metabolic process;macromolecule methylation;macromolecule modification;metabolic process;methylation;nitrogen compound metabolic process;nucleic acid metabolic pro…	binding;catalytic activity;DNA binding;methyltransferase activity;N-methyltransferase activity;nucleic acid binding;transferase activity;transferase activity, transferring one-carbon groups			HsdM_N;N6_Mtase	D	∆OCH2O2_∆OC control	53.532	1.58921	-1.37015	-0.192546	-0.138326	-0.441237	-0.0549812	-1.76288	-1.32945	-0.508751	-2.70662
389	phbC	P73390	sp|P73390|PHAC_SYNY3	biosynthetic process;butyrate biosynthetic process;butyrate metabolic process;carboxylic acid biosynthetic process;carboxylic acid metabolic process;cellular biosynthetic process;cellular ketone metabolic process;cellular lipid metabolic process;cellular metabolic process;cellular process;fatty acid biosynthetic process;fatty acid metabolic process;lipid biosynthetic process;lipid metabolic proce…	catalytic activity;transferase activity;transferase activity, transferring acyl groups		Butanoate metabolism	Abhydrolase_1;PhaC_N	D	∆OCH2O2_∆OC control	42.96	2.78663	-1.34002	-1.38226	-1.11761	-1.40618	-1.50537	-3.33189	-2.56484	-2.21808	-2.65668
1768	sll1334	P74537	tr|P74537|P74537_SYNY3		catalytic activity;kinase activity;molecular transducer activity;phosphotransferase activity, alcohol group as acceptor;phosphotransferase activity, nitrogenous group as acceptor;protein histidine kinase activity;protein kinase activity;signal transducer activity;transferase activity;transferase activity, transferring phosphorus-containing groups;two-component sensor activity	cell part;membrane		GAF;HisKA	D	∆OCH2O2_∆OC control	56.72	3.43513	-1.33476	0.0674505	0.180345	0.136344	0.193151	-1.52118	-1.19769	-0.67663	-1.36624
377	rpoC2	P73334	sp|P73334|RPOC2_SYNY3	biosynthetic process;cellular biosynthetic process;cellular macromolecule biosynthetic process;cellular macromolecule metabolic process;cellular metabolic process;cellular nitrogen compound metabolic process;cellular process;macromolecule biosynthetic process;macromolecule metabolic process;metabolic process;nitrogen compound metabolic process;nucleic acid metabolic process;nucleobase-containing …	binding;catalytic activity;DNA binding;DNA-directed RNA polymerase activity;nucleic acid binding;nucleotidyltransferase activity;RNA polymerase activity;transferase activity;transferase activity, transferring phosphorus-containing groups		Purine metabolism;Pyrimidine metabolism;RNA polymerase	RNA_pol_Rpb1_3;RNA_pol_Rpb1_4;RNA_pol_Rpb1_5	D	∆OCH2O2_∆OC control	144.78	2.53302	-1.3342	5.11856	5.1708	5.12765	5.34517	3.45809	3.84199	4.62873	3.49655
203	acsF1	P72584	sp|P72584|ACSF1_SYNY3	cellular metabolic process;cellular process;metabolic process;photosynthesis	binding;catalytic activity;cation binding;ion binding;iron ion binding;magnesium-protoporphyrin IX monomethyl ester (oxidative) cyclase activity;metal ion binding;monooxygenase activity;oxidoreductase activity;oxidoreductase activity, acting on paired donors, with incorporation or reduction of molecular oxygen;oxidoreductase activity, acting on paired donors, with incorporation or reduction of mo…		Porphyrin and chlorophyll metabolism	Rubrerythrin	D	∆OCH2O2_∆OC control	42.153	6.11818	-1.30128	1.669	1.51351	1.54372	1.5719	0.169267	0.215157	0.40526	0.303308
1738	pepP	P74468	tr|P74468|P74468_SYNY3		aminopeptidase activity;binding;catalytic activity;cation binding;exopeptidase activity;hydrolase activity;ion binding;manganese ion binding;metal ion binding;peptidase activity;peptidase activity, acting on L-amino acid peptides;transition metal ion binding			AMP_N;Peptidase_M24	D	∆OCH2O2_∆OC control	49.5	4.21648	-1.26645	1.54162	1.56991	1.5389	1.74409	0.142407	0.377813	0.647581	0.160906
385	sll1967	P73374	sp|P73374|Y1967_SYNY3	cellular macromolecule metabolic process;cellular metabolic process;cellular nitrogen compound metabolic process;cellular process;macromolecule metabolic process;metabolic process;nitrogen compound metabolic process;nucleic acid metabolic process;nucleobase-containing compound metabolic process;primary metabolic process;RNA metabolic process;RNA processing	4 iron, 4 sulfur cluster binding;binding;catalytic activity;cation binding;ion binding;iron-sulfur cluster binding;metal cluster binding;metal ion binding;methyltransferase activity;nucleic acid binding;RNA binding;RNA methyltransferase activity;transferase activity;transferase activity, transferring one-carbon groups		Histidine metabolism;Polycyclic aromatic hydrocarbon degradation;Tyrosine metabolism	TRAM;tRNA_U5-meth_tr	D	∆OCH2O2_∆OC control	51.522	3.46289	-1.25664	0.0490122	0.122125	-0.150325	0.274933	-1.27397	-1.10737	-0.820684	-1.52878
378	sll1786	P73335	sp|P73335|DTD3_SYNY3		binding;catalytic activity;cation binding;deoxyribonuclease activity;endodeoxyribonuclease activity;endodeoxyribonuclease activity, producing 5'-phosphomonoesters;endonuclease activity;endonuclease activity, active with either ribo- or deoxyribonucleic acids and producing 5'-phosphomonoesters;hydrolase activity;hydrolase activity, acting on ester bonds;ion binding;metal ion binding;nuclease activ…			TatD_DNase	D	∆OCH2O2_∆OC control	29.258	4.82721	-1.23622	-0.0106936	0.19859	0.0283098	-0.0759296	-1.16514	-1.16414	-1.42191	-1.05342
889	rimO	Q55803	sp|Q55803|RIMO_SYNY3	cellular macromolecule metabolic process;cellular metabolic process;cellular nitrogen compound metabolic process;cellular process;cellular protein metabolic process;macromolecule metabolic process;macromolecule modification;metabolic process;nitrogen compound metabolic process;nucleic acid metabolic process;nucleobase-containing compound metabolic process;peptidyl-amino acid modification;peptidyl…	4 iron, 4 sulfur cluster binding;binding;catalytic activity;cation binding;ion binding;iron ion binding;iron-sulfur cluster binding;metal cluster binding;metal ion binding;transferase activity;transition metal ion binding	cell part;cytoplasm;intracellular part		Radical_SAM;TRAM;UPF0004	D	∆OCH2O2_∆OC control	49.362	4.24387	-1.2004	0.519691	0.599797	0.509274	0.839781	-0.726985	-0.559259	-0.332905	-0.713923
1918	slr0484	Q55177	tr|Q55177|Q55177_SYNY3		adenyl nucleotide binding;adenyl ribonucleotide binding;ATP binding;binding;catalytic activity;kinase activity;molecular transducer activity;nucleotide binding;phosphotransferase activity, alcohol group as acceptor;phosphotransferase activity, nitrogenous group as acceptor;protein histidine kinase activity;protein kinase activity;purine nucleotide binding;purine ribonucleoside triphosphate bindin…	cell part;membrane		DICT;GAF;HATPase_c;HisKA	D	∆OCH2O2_∆OC control	75.884	3.7557	-1.19555	0.595145	0.800887	0.566323	0.903856	-0.638202	-0.493305	-0.133379	-0.651096
1729	sll0149	P74452	tr|P74452|P74452_SYNY3						D	∆OCH2O2_∆OC control	65.813	3.07543	-1.19519	-0.465371	-0.277612	-0.446366	-0.227976	-1.5358	-1.51965	-1.12008	-2.02255
1558	hoxF	P74024	tr|P74024|P74024_SYNY3		4 iron, 4 sulfur cluster binding;binding;catalytic activity;cation binding;coenzyme binding;cofactor binding;FMN binding;ion binding;iron-sulfur cluster binding;metal cluster binding;metal ion binding;NADH dehydrogenase (quinone) activity;NADH dehydrogenase (ubiquinone) activity;NADH dehydrogenase activity;nucleotide binding;oxidoreductase activity;oxidoreductase activity, acting on NADH or NADPH…		Oxidative phosphorylation	Complex1_51K;NADH_4Fe-4S;SLBB	D	∆OCH2O2_∆OC control	57.774	5.46443	-1.19118	1.7183	1.70475	1.59532	1.67141	0.437463	0.551693	0.622868	0.313025
1821	ppx	P74663	tr|P74663|P74663_SYNY3				Purine metabolism	HD;Ppx-GppA	D	∆OCH2O2_∆OC control	60.885	2.85675	-1.19008	-0.955001	-0.818666	-1.12591	-0.622063	-2.18788	-1.93817	-1.64455	-2.51134
695	purK	P74724	sp|P74724|PURK_SYNY3	biosynthetic process;cellular biosynthetic process;cellular metabolic process;cellular nitrogen compound biosynthetic process;cellular nitrogen compound metabolic process;cellular process;'de novo' IMP biosynthetic process;heterocycle biosynthetic process;heterocycle metabolic process;IMP biosynthetic process;IMP metabolic process;metabolic process;nitrogen compound metabolic process;nucleobase-c…	5-(carboxyamino)imidazole ribonucleotide synthase activity;adenyl nucleotide binding;adenyl ribonucleotide binding;ATP binding;binding;carbon-carbon lyase activity;carboxy-lyase activity;catalytic activity;cation binding;ion binding;ligase activity;ligase activity, forming carbon-nitrogen bonds;lyase activity;metal ion binding;nucleotide binding;phosphoribosylaminoimidazole carboxylase activity;p…		Purine metabolism	ATP-grasp	D	∆OCH2O2_∆OC control	42.641	4.06014	-1.1622	-0.766416	-0.556579	-0.768497	-0.513935	-1.95082	-1.71982	-1.56409	-2.01949
198	gltB	P55037	sp|P55037|GLTB_SYNY3	amine biosynthetic process;amine metabolic process;ammonia assimilation cycle;biosynthetic process;carboxylic acid biosynthetic process;carboxylic acid metabolic process;cellular amine metabolic process;cellular amino acid biosynthetic process;cellular amino acid metabolic process;cellular biosynthetic process;cellular ketone metabolic process;cellular metabolic process;cellular nitrogen compound…	3 iron, 4 sulfur cluster binding;binding;catalytic activity;cation binding;glutamate synthase (ferredoxin) activity;glutamate synthase activity;ion binding;iron-sulfur cluster binding;metal cluster binding;metal ion binding;oxidoreductase activity;oxidoreductase activity, acting on the CH-NH2 group of donors;oxidoreductase activity, acting on the CH-NH2 group of donors, iron-sulfur protein as acc…	cell part;cytoplasm;intracellular part	Nitrogen metabolism	GATase_2;Glu_syn_central;Glu_synthase;GXGXG	D	∆OCH2O2_∆OC control	169.07	2.90447	-1.15053	4.34089	4.59725	4.32105	4.66872	3.04174	3.42092	3.80629	3.05686
331	sll1290	P73177	sp|P73177|RN2H_SYNY3		catalytic activity;hydrolase activity;hydrolase activity, acting on ester bonds;nuclease activity				D	∆OCH2O2_∆OC control	75.801	1.93304	-1.1356	0.364585	0.379859	0.256976	0.603081	-1.5612	-0.429298	-0.132654	-0.814754
2110	slr0207	Q55779	tr|Q55779|Q55779_SYNY3		catalytic activity;transferase activity;transferase activity, transferring phosphorus-containing groups				D	∆OCH2O2_∆OC control	62.713	2.42526	-1.12192	-2.59884	-2.30402	-2.53109	-2.22281	-3.44945	-3.08527	-3.43935	-4.17036
910	thiC	Q55894	sp|Q55894|THIC_SYNY3	aromatic compound biosynthetic process;biosynthetic process;cellular aromatic compound metabolic process;cellular biosynthetic process;cellular metabolic process;cellular nitrogen compound biosynthetic process;cellular nitrogen compound metabolic process;cellular process;coenzyme biosynthetic process;coenzyme metabolic process;cofactor biosynthetic process;cofactor metabolic process;heterocycle b…	4 iron, 4 sulfur cluster binding;binding;catalytic activity;cation binding;ion binding;iron-sulfur cluster binding;lyase activity;metal cluster binding;metal ion binding;transition metal ion binding;zinc ion binding		Thiamine metabolism	ThiC	D	∆OCH2O2_∆OC control	51.137	2.9265	-1.11396	1.37216	1.68997	1.49814	1.89751	0.292068	0.504471	0.938171	0.267235
239	typA	P72749	sp|P72749|BIPA_SYNY3		binding;catalytic activity;GTP binding;GTPase activity;guanyl nucleotide binding;guanyl ribonucleotide binding;hydrolase activity;hydrolase activity, acting on acid anhydrides;hydrolase activity, acting on acid anhydrides, in phosphorus-containing anhydrides;nucleoside-triphosphatase activity;nucleotide binding;purine nucleotide binding;purine ribonucleoside triphosphate binding;purine ribonucleo…			EFG_C;EFG_II;GTP_EFTU;GTP_EFTU_D2	D	∆OCH2O2_∆OC control	66.012	2.66339	-1.10887	0.885308	1.21296	1.0164	1.36367	-0.287395	0.0356903	0.535526	-0.240969
1927	nirA	Q55366	tr|Q55366|Q55366_SYNY3		4 iron, 4 sulfur cluster binding;binding;catalytic activity;cation binding;heme binding;ion binding;iron ion binding;iron-sulfur cluster binding;metal cluster binding;metal ion binding;oxidoreductase activity;tetrapyrrole binding;transition metal ion binding		Nitrogen metabolism	NIR_SIR;NIR_SIR_ferr	D	∆OCH2O2_∆OC control	55.926	3.55613	-1.09688	3.37368	3.42167	3.34617	3.66872	2.25821	2.32168	2.71126	2.13157
1073	slr1063	P72899	tr|P72899|P72899_SYNY3	biosynthetic process;metabolic process				Glycos_transf_1;Glycos_transf_2	D	∆OCH2O2_∆OC control	79.962	1.51859	-1.08946	-1.04318	-1.16412	-1.35215	-0.843647	-3.00399	-1.40098	-1.74951	-2.60647
562	rpoC1	P74177	sp|P74177|RPOC1_SYNY3	biosynthetic process;cellular biosynthetic process;cellular macromolecule biosynthetic process;cellular macromolecule metabolic process;cellular metabolic process;cellular nitrogen compound metabolic process;cellular process;macromolecule biosynthetic process;macromolecule metabolic process;metabolic process;nitrogen compound metabolic process;nucleic acid metabolic process;nucleobase-containing …	binding;catalytic activity;DNA binding;DNA-directed RNA polymerase activity;nucleic acid binding;nucleotidyltransferase activity;RNA polymerase activity;transferase activity;transferase activity, transferring phosphorus-containing groups		Purine metabolism;Pyrimidine metabolism;RNA polymerase	RNA_pol_Rpb1_1;RNA_pol_Rpb1_2;RNA_pol_Rpb1_3	D	∆OCH2O2_∆OC control	70.977	2.72636	-1.08783	3.84845	3.96112	3.80478	4.13101	2.72956	2.80839	3.38562	2.47045
736	stpA	Q55034	sp|Q55034|STPA_SYNY3		acid phosphatase activity;catalytic activity;glucosylglycerol 3-phosphatase activity;hydrolase activity;hydrolase activity, acting on ester bonds;phosphatase activity;phosphoric ester hydrolase activity			Salt_tol_Pase	D	∆OCH2O2_∆OC control	46.542	3.41259	-1.08758	-1.27339	-0.930913	-1.43153	-1.27009	-2.31792	-2.09126	-2.23244	-2.61461
2127	cobW	Q55822	tr|Q55822|Q55822_SYNY3	biosynthetic process;cellular biosynthetic process;cellular metabolic process;cellular nitrogen compound biosynthetic process;cellular nitrogen compound metabolic process;cellular process;cobalamin biosynthetic process;cobalamin metabolic process;cofactor biosynthetic process;cofactor metabolic process;heterocycle biosynthetic process;heterocycle metabolic process;metabolic process;nitrogen compo…			Porphyrin and chlorophyll metabolism	cobW;CobW_C	D	∆OCH2O2_∆OC control	38.955	1.27151	-1.08124	0.0895605	0.118966	0.0514727	0.250938	-2.279	-0.709826	-0.318308	-0.506895
2133	sll0596	Q55852	tr|Q55852|Q55852_SYNY3					Creatininase	D	∆OCH2O2_∆OC control	26.325	4.93699	-1.06451	1.63814	1.65198	1.55693	1.73941	0.394858	0.559559	0.728537	0.645468
1120	slr1042	P73006	tr|P73006|P73006_SYNY3	biological regulation;cellular process;cellular response to stimulus;regulation of biological process;regulation of cellular process;response to stimulus;signal transduction;two-component signal transduction system (phosphorelay)			Two-component system	Response_reg	D	∆OCH2O2_∆OC control	16.668	3.59996	-1.04603	0.495082	0.769341	0.573647	0.47521	-0.699637	-0.480556	-0.141094	-0.549566
1189	sll1296	P73172	tr|P73172|P73172_SYNY3	chemotaxis;locomotion;response to chemical stimulus;response to external stimulus;response to stimulus;taxis	catalytic activity;kinase activity;molecular transducer activity;phosphotransferase activity, alcohol group as acceptor;phosphotransferase activity, nitrogenous group as acceptor;protein histidine kinase activity;protein kinase activity;signal transducer activity;transferase activity;transferase activity, transferring phosphorus-containing groups;two-component sensor activity	cell part;cytoplasm;intracellular part	Two-component system	CheW;HATPase_c;H-kinase_dim;Hpt;Response_reg	D	∆OCH2O2_∆OC control	101.71	2.23661	-1.04458	-1.45728	-1.22674	-1.74486	-1.07667	-2.73652	NaN	-2.12787	-2.39852
1791	sll1496	P74589	tr|P74589|P74589_SYNY3	biosynthetic process;carbohydrate metabolic process;metabolic process;primary metabolic process	catalytic activity;intramolecular transferase activity;intramolecular transferase activity, phosphotransferases;isomerase activity;nucleotidyltransferase activity;transferase activity;transferase activity, transferring phosphorus-containing groups		Amino sugar and nucleotide sugar metabolism;Fructose and mannose metabolism	Hexapep;NTP_transferase;PGM_PMM_I;PGM_PMM_II;PGM_PMM_III	D	∆OCH2O2_∆OC control	92.502	2.05652	-1.03122	0.193128	0.312917	0.103473	0.599472	-0.250194	-0.830452	-0.456778	-1.37848
472	slr0863	P73754	sp|P73754|Y863_SYNY3		catalytic activity;hydrolase activity;metallopeptidase activity;peptidase activity;peptidase activity, acting on L-amino acid peptides			PmbA_TldD	D	∆OCH2O2_∆OC control	50.369	4.29278	-1.02891	-0.301349	-0.32097	-0.490258	-0.346809	-1.65681	-1.34442	-1.23695	-1.33686
2116	gspE	Q55799	tr|Q55799|Q55799_SYNY3	establishment of localization;transport	adenyl nucleotide binding;adenyl ribonucleotide binding;ATP binding;binding;nucleotide binding;purine nucleotide binding;purine ribonucleoside triphosphate binding;purine ribonucleotide binding;ribonucleotide binding			T2SE;T2SE_Nter	D	∆OCH2O2_∆OC control	90.135	3.90333	-1.02744	1.04472	1.21793	0.989654	1.35874	0.106847	0.130379	0.333017	-0.0689621
572	hypB	P74218	sp|P74218|HYPB_SYNY3	cellular component assembly;cellular component organization;cellular component organization or biogenesis;macromolecular complex assembly;macromolecular complex subunit organization;protein complex assembly;protein complex subunit organization	binding;cation binding;ion binding;metal ion binding;nickel ion binding;transition metal ion binding			cobW	D	∆OCH2O2_∆OC control	31.243	3.47971	-1.02525	-1.42018	-1.38979	-1.41444	-1.05294	NaN	-2.29359	-2.27035	-2.46982
619	dfa3	P74373	sp|P74373|DFA3_SYNY3		binding;catalytic activity;coenzyme binding;cofactor binding;electron carrier activity;flavin reductase activity;FMN binding;nucleotide binding;oxidoreductase activity;oxidoreductase activity, acting on the CH-NH group of donors;oxidoreductase activity, acting on the CH-NH group of donors, NAD or NADP as acceptor			Flavin_Reduct;Flavodoxin_1;Lactamase_B	D	∆OCH2O2_∆OC control	65.092	2.57687	-1.00113	0.974614	1.19676	0.935157	1.32044	-0.328294	0.252438	0.518024	-0.0197411
1301	sll1456	P73445	tr|P73445|P73445_SYNY3					Methyltransf_21	D	∆OCH2O2_∆OC control	33.517	3.85732	-0.9973	1.00921	1.18565	1.06624	1.26934	-0.106872	0.251854	0.341923	0.0543385
860	ftsH2	Q55700	sp|Q55700|FTSH2_SYNY3	catabolic process;cellular macromolecule metabolic process;cellular metabolic process;cellular process;cellular protein metabolic process;macromolecule catabolic process;macromolecule metabolic process;metabolic process;photosystem II repair;primary metabolic process;protein catabolic process;protein metabolic process;protein repair	adenyl nucleotide binding;adenyl ribonucleotide binding;ATP binding;ATPase activity;binding;catalytic activity;cation binding;endopeptidase activity;hydrolase activity;hydrolase activity, acting on acid anhydrides;hydrolase activity, acting on acid anhydrides, in phosphorus-containing anhydrides;ion binding;metal ion binding;metalloendopeptidase activity;metallopeptidase activity;nucleoside-triph…	cell part;integral to membrane;intracellular part;intrinsic to membrane;membrane;membrane part;photosynthetic membrane;thylakoid membrane;thylakoid part		AAA;FtsH_ext;Peptidase_M41	D	∆OCH2O2_∆OC control	68.495	6.00659	-0.988461	3.41831	3.39175	3.42216	3.57104	2.4433	2.45415	2.54079	2.41116
1633	sll1173	P74191	tr|P74191|P74191_SYNY3					Methyltransf_21	D	∆OCH2O2_∆OC control	28.014	1.66361	-0.981032	-1.31012	-1.42142	-1.53148	-1.33992	-2.49955	-1.57387	-2.34983	-3.10383
293	ftsH3	P72991	sp|P72991|FTSH3_SYNY3	catabolic process;macromolecule catabolic process;macromolecule metabolic process;metabolic process;primary metabolic process;protein catabolic process;protein metabolic process	adenyl nucleotide binding;adenyl ribonucleotide binding;ATP binding;ATPase activity;binding;catalytic activity;cation binding;endopeptidase activity;hydrolase activity;hydrolase activity, acting on acid anhydrides;hydrolase activity, acting on acid anhydrides, in phosphorus-containing anhydrides;ion binding;metal ion binding;metalloendopeptidase activity;metallopeptidase activity;nucleoside-triph…	cell part;integral to membrane;intracellular part;intrinsic to membrane;membrane;membrane part;photosynthetic membrane;thylakoid membrane;thylakoid part		AAA;FtsH_ext;Peptidase_M41	D	∆OCH2O2_∆OC control	67.25	4.00689	-0.969535	3.81814	3.62897	3.86611	3.93964	2.8584	2.81711	3.05238	2.64684
667	acnB	P74582	sp|P74582|ACNB_SYNY3	acetyl-CoA catabolic process;acetyl-CoA metabolic process;carboxylic acid catabolic process;carboxylic acid metabolic process;catabolic process;cellular catabolic process;cellular ketone metabolic process;cellular metabolic process;cellular process;coenzyme catabolic process;coenzyme metabolic process;cofactor catabolic process;cofactor metabolic process;metabolic process;monocarboxylic acid cata…	2-methylisocitrate dehydratase activity;4 iron, 4 sulfur cluster binding;aconitate hydratase activity;binding;carbon-oxygen lyase activity;catalytic activity;cation binding;hydro-lyase activity;ion binding;iron-sulfur cluster binding;lyase activity;metal cluster binding;metal ion binding;mRNA 3'-UTR binding;mRNA binding;nucleic acid binding;RNA binding	cell part;cytoplasmic part;cytosol;intracellular part	Carbon fixation pathways in prokaryotes;Citrate cycle (TCA cycle);Glyoxylate and dicarboxylate metabolism	Aconitase;Aconitase_2_N;Aconitase_B_N	D	∆OCH2O2_∆OC control	93.551	2.7834	-0.969467	3.79748	4.00955	3.71397	4.05582	2.70653	2.95628	3.36297	2.67318
1016	gltD	P72762	tr|P72762|P72762_SYNY3	amine biosynthetic process;amine metabolic process;biosynthetic process;carboxylic acid biosynthetic process;carboxylic acid metabolic process;cellular amine metabolic process;cellular amino acid biosynthetic process;cellular amino acid metabolic process;cellular biosynthetic process;cellular ketone metabolic process;cellular metabolic process;cellular nitrogen compound biosynthetic process;cellu…	binding;catalytic activity;coenzyme binding;cofactor binding;flavin adenine dinucleotide binding;iron-sulfur cluster binding;metal cluster binding;oxidoreductase activity;oxidoreductase activity, acting on the CH-NH2 group of donors;oxidoreductase activity, acting on the CH-NH2 group of donors, NAD or NADP as acceptor		Alanine, aspartate and glutamate metabolism;Nitrogen metabolism	Fer4_20;Pyr_redox;Pyr_redox_2	D	∆OCH2O2_∆OC control	54.144	2.73315	-0.968608	2.22065	2.40761	2.29201	2.51416	1.11965	1.51616	1.81773	1.10646
842	sasA	Q55630	sp|Q55630|SASA_SYNY3	circadian rhythm;rhythmic process	adenyl nucleotide binding;adenyl ribonucleotide binding;ATP binding;binding;catalytic activity;kinase activity;molecular transducer activity;nucleotide binding;phosphotransferase activity, alcohol group as acceptor;phosphotransferase activity, nitrogenous group as acceptor;protein histidine kinase activity;protein kinase activity;purine nucleotide binding;purine ribonucleoside triphosphate bindin…	cell part;membrane	Two-component system	HATPase_c;HisKA;KaiB	D	∆OCH2O2_∆OC control	43.435	3.80016	-0.967605	-0.771993	-0.774856	-0.83356	-0.567596	-1.90166	-1.70099	-1.4315	-1.78428
2175	slr0698	Q55960	tr|Q55960|Q55960_SYNY3					CYTH	D	∆OCH2O2_∆OC control	18.016	2.70943	-0.96736	-1.68639	-1.57097	-1.44244	-1.34334	-2.96788	-2.43899	-2.25963	-2.24608
712	rpoB	P77965	sp|P77965|RPOB_SYNY3	biosynthetic process;cellular biosynthetic process;cellular macromolecule biosynthetic process;cellular macromolecule metabolic process;cellular metabolic process;cellular nitrogen compound metabolic process;cellular process;macromolecule biosynthetic process;macromolecule metabolic process;metabolic process;nitrogen compound metabolic process;nucleic acid metabolic process;nucleobase-containing …	binding;catalytic activity;DNA binding;DNA-directed RNA polymerase activity;nucleic acid binding;nucleoside binding;nucleotidyltransferase activity;ribonucleoside binding;RNA polymerase activity;transferase activity;transferase activity, transferring phosphorus-containing groups		Purine metabolism;Pyrimidine metabolism;RNA polymerase	RNA_pol_Rpb2_1;RNA_pol_Rpb2_2;RNA_pol_Rpb2_3;RNA_pol_Rpb2_45;RNA_pol_Rpb2_6;RNA_pol_Rpb2_7	D	∆OCH2O2_∆OC control	123.36	3.40376	-0.965714	5.35539	5.35698	5.28161	5.53289	4.21564	4.41035	4.77097	4.26705
523	slr1322	P74002	sp|P74002|Y1322_SYNY3		catalytic activity;hydrolase activity;metallopeptidase activity;peptidase activity;peptidase activity, acting on L-amino acid peptides			PmbA_TldD	D	∆OCH2O2_∆OC control	53.129	2.78233	-0.96559	2.00095	2.10783	2.03835	2.23817	0.746926	1.20547	1.55833	1.01221
2284	slr1588	Q79EE5	tr|Q79EE5|Q79EE5_SYNY3	biological regulation;cellular process;cellular response to stimulus;regulation of biological process;regulation of cellular process;response to stimulus;signal transduction;two-component signal transduction system (phosphorelay)				EAL;Response_reg	D	∆OCH2O2_∆OC control	47.088	3.25987	-0.963413	-0.943625	-0.801227	-1.05206	-0.672915	-2.13757	-1.60397	-1.88976	-1.69218
1007	slr1102	P72746	tr|P72746|P72746_SYNY3		molecular transducer activity;signal transducer activity			EAL;FHA;GGDEF;PAS_8	D	∆OCH2O2_∆OC control	96.638	2.34949	-0.939051	-0.138391	0.0234976	-0.201791	0.137323	-1.34689	-0.805948	-0.510635	-1.27209
1074	rfbU	P72900	tr|P72900|P72900_SYNY3	biosynthetic process;metabolic process	catalytic activity;transferase activity;transferase activity, transferring glycosyl groups			Glycos_transf_1	D	∆OCH2O2_∆OC control	41.848	3.25081	-0.933661	-0.801476	-0.453023	-0.761209	-0.593723	-1.52853	-1.49894	-1.39527	-1.92134
2281	slr5023	Q6ZEV7	tr|Q6ZEV7|Q6ZEV7_SYNY3		adenyl nucleotide binding;adenyl ribonucleotide binding;ATP binding;binding;nucleotide binding;purine nucleotide binding;purine ribonucleoside triphosphate binding;purine ribonucleotide binding;ribonucleotide binding			AAA_21	D	∆OCH2O2_∆OC control	44.727	1.04241	-0.924835	-0.367082	-0.456769	-0.354058	0.141884	-2.47768	-0.821829	-0.528757	-0.907101
884	csd	Q55793	sp|Q55793|CSD_SYNY3	amine metabolic process;carboxylic acid metabolic process;cellular amine metabolic process;cellular amino acid metabolic process;cellular ketone metabolic process;cellular metabolic process;cellular nitrogen compound metabolic process;cellular process;cysteine metabolic process;metabolic process;nitrogen compound metabolic process;organic acid metabolic process;oxoacid metabolic process;primary m…	binding;catalytic activity;cofactor binding;cysteine desulfurase activity;pyridoxal phosphate binding;sulfurtransferase activity;transferase activity;transferase activity, transferring sulfur-containing groups;vitamin B6 binding;vitamin binding		Selenocompound metabolism;Thiamine metabolism	Aminotran_5	D	∆OCH2O2_∆OC control	46.411	2.87593	-0.923921	-0.994781	-0.534188	-0.959199	-0.802265	-2.038	-1.51217	-1.56212	-1.87383
197	sll0100	P54984	sp|P54984|Y100_SYNY3		catalytic activity;hydrolase activity			M20_dimer;Peptidase_M20	D	∆OCH2O2_∆OC control	42.656	2.56013	-0.918602	-1.14642	-0.953664	-1.21598	-1.2659	-2.21807	-2.01361	-1.60215	-2.42254
692	anmK	P74706	sp|P74706|ANMK_SYNY3	alcohol metabolic process;amine metabolic process;amino sugar metabolic process;aminoglycan metabolic process;carbohydrate metabolic process;cellular carbohydrate metabolic process;cellular metabolic process;cellular process;glycosaminoglycan metabolic process;macromolecule metabolic process;metabolic process;monosaccharide metabolic process;nitrogen compound metabolic process;peptidoglycan metab…	adenyl nucleotide binding;adenyl ribonucleotide binding;ATP binding;binding;catalytic activity;kinase activity;nucleotide binding;phosphotransferase activity, alcohol group as acceptor;purine nucleotide binding;purine ribonucleoside triphosphate binding;purine ribonucleotide binding;ribonucleotide binding;transferase activity;transferase activity, transferring phosphorus-containing groups			UPF0075	D	∆OCH2O2_∆OC control	42.451	3.22239	-0.91269	0.651187	0.779946	0.685382	0.932463	-0.443131	-0.134851	0.161613	-0.185411
836	purF	Q55621	sp|Q55621|PUR1_SYNY3	amine metabolic process;biosynthetic process;carboxylic acid metabolic process;cellular amine metabolic process;cellular amino acid metabolic process;cellular aromatic compound metabolic process;cellular biosynthetic process;cellular ketone metabolic process;cellular metabolic process;cellular nitrogen compound biosynthetic process;cellular nitrogen compound metabolic process;cellular process;'de…	4 iron, 4 sulfur cluster binding;amidophosphoribosyltransferase activity;binding;catalytic activity;cation binding;ion binding;iron-sulfur cluster binding;magnesium ion binding;metal cluster binding;metal ion binding;transferase activity;transferase activity, transferring glycosyl groups;transferase activity, transferring pentosyl groups		Alanine, aspartate and glutamate metabolism;Purine metabolism	Pribosyltran	D	∆OCH2O2_∆OC control	53.67	2.94053	-0.910757	1.85646	1.99992	1.87619	2.13664	0.80383	1.02163	1.46366	0.937063
648	gpmI	P74507	sp|P74507|GPMI_SYNY3	alcohol catabolic process;alcohol metabolic process;carbohydrate catabolic process;carbohydrate metabolic process;catabolic process;cellular carbohydrate catabolic process;cellular carbohydrate metabolic process;cellular metabolic process;cellular process;generation of precursor metabolites and energy;glucose catabolic process;glucose metabolic process;glycolysis;hexose catabolic process;hexose m…	2,3-bisphosphoglycerate-independent phosphoglycerate mutase activity;binding;catalytic activity;cation binding;intramolecular transferase activity;intramolecular transferase activity, phosphotransferases;ion binding;isomerase activity;manganese ion binding;metal ion binding;phosphoglycerate mutase activity;transition metal ion binding	cell part;cytoplasm;intracellular part	Glycolysis / Gluconeogenesis;Methane metabolism	iPGM_N;Metalloenzyme	D	∆OCH2O2_∆OC control	57.981	4.06435	-0.910396	1.82316	1.96448	1.81415	1.89972	0.83064	0.949966	1.22672	0.852612
508	slr2094	P73922	sp|P73922|FBSB_SYNY3	alcohol biosynthetic process;alcohol metabolic process;alditol metabolic process;biosynthetic process;carbohydrate biosynthetic process;carbohydrate metabolic process;cellular biosynthetic process;cellular carbohydrate biosynthetic process;cellular carbohydrate metabolic process;cellular metabolic process;cellular process;gluconeogenesis;glucose metabolic process;glycerol metabolic process;hexose…	binding;carbohydrate phosphatase activity;catalytic activity;cation binding;fructose 1,6-bisphosphate 1-phosphatase activity;hydrolase activity;hydrolase activity, acting on ester bonds;ion binding;metal ion binding;phosphatase activity;phosphoric ester hydrolase activity;sedoheptulose-bisphosphatase activity;sugar-phosphatase activity		Carbon fixation in photosynthetic organisms;Fructose and mannose metabolism;Glycolysis / Gluconeogenesis;Pentose phosphate pathway	FBPase_glpX	D	∆OCH2O2_∆OC control	37.074	4.13212	-0.909688	6.85122	6.82395	6.78664	6.76452	5.72391	6.01069	6.09829	5.75469
594	spkB	P74297	sp|P74297|SPKB_SYNY3		adenyl nucleotide binding;adenyl ribonucleotide binding;ATP binding;binding;catalytic activity;kinase activity;nucleotide binding;phosphotransferase activity, alcohol group as acceptor;protein kinase activity;protein serine/threonine kinase activity;purine nucleotide binding;purine ribonucleoside triphosphate binding;purine ribonucleotide binding;ribonucleotide binding;transferase activity;transf…			Pentapeptide;Pkinase	D	∆OCH2O2_∆OC control	63.079	3.3522	-0.90681	1.65327	1.85627	1.68465	1.98924	0.743089	0.98884	1.13453	0.689724
2140	sll0585	Q55865	tr|Q55865|Q55865_SYNY3				Alanine, aspartate and glutamate metabolism;Cyanoamino acid metabolism;Nitrogen metabolism	Asparaginase_II	D	∆OCH2O2_∆OC control	37.618	5.6821	-0.906591	1.22353	1.20802	1.17773	1.03632	0.222018	0.335735	0.211966	0.249512
1686	moeB	P74344	tr|P74344|P74344_SYNY3		catalytic activity;small protein activating enzyme activity		Sulfur relay system	MoeZ_MoeB;Rhodanese;ThiF	D	∆OCH2O2_∆OC control	42.759	2.67464	-0.902577	3.98543	4.12269	3.95682	4.33558	2.90572	3.24399	3.60442	3.03608
1840	htpG	P74702	tr|P74702|P74702_SYNY3	cellular macromolecule metabolic process;cellular metabolic process;cellular process;cellular protein metabolic process;macromolecule metabolic process;metabolic process;primary metabolic process;protein folding;protein metabolic process;response to stimulus;response to stress	adenyl nucleotide binding;adenyl ribonucleotide binding;ATP binding;binding;nucleotide binding;purine nucleotide binding;purine ribonucleoside triphosphate binding;purine ribonucleotide binding;ribonucleotide binding	cell part;cytoplasm;intracellular part	Antigen processing and presentation;NOD-like receptor signaling pathway;Pathways in cancer;Plant-pathogen interaction;Progesterone-mediated oocyte maturation;Prostate cancer;Protein processing in endoplasmic reticulum	HATPase_c;HSP90	D	∆OCH2O2_∆OC control	75.029	3.50782	-0.899901	3.81215	3.97558	3.74712	3.93583	2.72831	3.06013	3.22355	2.85908
713	gyrB	P77966	sp|P77966|GYRB_SYNY3	cellular macromolecule metabolic process;cellular metabolic process;cellular nitrogen compound metabolic process;cellular process;DNA conformation change;DNA metabolic process;DNA topological change;intein-mediated protein splicing;macromolecule metabolic process;metabolic process;nitrogen compound metabolic process;nucleic acid metabolic process;nucleobase-containing compound metabolic process;p…	adenyl nucleotide binding;adenyl ribonucleotide binding;ATP binding;ATPase activity;ATPase activity, coupled;binding;catalytic activity;cation binding;DNA binding;DNA topoisomerase (ATP-hydrolyzing) activity;DNA topoisomerase activity;DNA-dependent ATPase activity;hydrolase activity;hydrolase activity, acting on acid anhydrides;hydrolase activity, acting on acid anhydrides, in phosphorus-containi…	cell part;chromosome;cytoplasm;intracellular non-membrane-bounded organelle;intracellular organelle;intracellular part;non-membrane-bounded organelle;organelle		DNA_gyraseB;DNA_gyraseB_C;HATPase_c;Toprim	D	∆OCH2O2_∆OC control	122.82	1.92184	-0.89617	2.58381	2.82371	2.5504	3.03946	1.48176	1.83584	2.48986	1.60523
1892	slr0049	Q55131	tr|Q55131|Q55131_SYNY3		catalytic activity;oxidoreductase activity		Lysine biosynthesis;Lysine degradation	Saccharop_dh	D	∆OCH2O2_∆OC control	44.058	2.98834	-0.88939	2.48686	2.79027	2.49586	2.76793	1.45389	1.76341	2.06165	1.7044
199	gltS	P55038	sp|P55038|GLTS_SYNY3	amine biosynthetic process;amine metabolic process;biosynthetic process;carboxylic acid biosynthetic process;carboxylic acid metabolic process;cellular amine metabolic process;cellular amino acid biosynthetic process;cellular amino acid metabolic process;cellular biosynthetic process;cellular ketone metabolic process;cellular metabolic process;cellular nitrogen compound biosynthetic process;cellu…	3 iron, 4 sulfur cluster binding;binding;catalytic activity;cation binding;glutamate synthase (ferredoxin) activity;glutamate synthase activity;ion binding;iron-sulfur cluster binding;metal cluster binding;metal ion binding;oxidoreductase activity;oxidoreductase activity, acting on the CH-NH2 group of donors;oxidoreductase activity, acting on the CH-NH2 group of donors, iron-sulfur protein as acc…		Nitrogen metabolism	GATase_2;Glu_syn_central;Glu_synthase;GXGXG	D	∆OCH2O2_∆OC control	169.5	2.94713	-0.885762	3.72958	3.85304	3.64944	3.9489	2.72639	2.98145	3.26538	2.66469
1509	ilvG	P73913	tr|P73913|P73913_SYNY3	amine biosynthetic process;amine metabolic process;biosynthetic process;branched chain family amino acid biosynthetic process;branched chain family amino acid metabolic process;carboxylic acid biosynthetic process;carboxylic acid metabolic process;cellular amine metabolic process;cellular amino acid biosynthetic process;cellular amino acid metabolic process;cellular biosynthetic process;cellular …	acetolactate synthase activity;binding;catalytic activity;cation binding;coenzyme binding;cofactor binding;flavin adenine dinucleotide binding;ion binding;magnesium ion binding;metal ion binding;thiamine pyrophosphate binding;transferase activity;transferase activity, transferring aldehyde or ketonic groups;vitamin binding		Butanoate metabolism;C5-Branched dibasic acid metabolism;Pantothenate and CoA biosynthesis;Valine, leucine and isoleucine biosynthesis	TPP_enzyme_C;TPP_enzyme_M;TPP_enzyme_N	D	∆OCH2O2_∆OC control	67.73	2.77407	-0.883241	2.32192	2.48923	2.36129	2.54017	1.41613	1.52832	1.98021	1.255
855	sll0209	Q55687	sp|Q55687|AAR_SYNY3		catalytic activity;oxidoreductase activity			Shikimate_DH	D	∆OCH2O2_∆OC control	37.65	2.97371	-0.879036	-0.0940924	-0.0963049	-0.262414	-0.0911827	-1.29548	-0.828094	-0.715332	-1.22123
1389	sll1775	P73619	tr|P73619|P73619_SYNY3	catabolic process;cellular catabolic process;cellular lipid catabolic process;cellular lipid metabolic process;cellular metabolic process;cellular process;ceramide catabolic process;ceramide metabolic process;glucosylceramide catabolic process;glucosylceramide metabolic process;glycolipid catabolic process;glycolipid metabolic process;glycosphingolipid catabolic process;glycosphingolipid metaboli…	catalytic activity;ceramidase activity;glucosylceramidase activity;hydrolase activity;hydrolase activity, acting on carbon-nitrogen (but not peptide) bonds;hydrolase activity, acting on carbon-nitrogen (but not peptide) bonds, in linear amides;hydrolase activity, acting on glycosyl bonds;hydrolase activity, hydrolyzing O-glycosyl compounds	cell part;integral to membrane;intrinsic to membrane;membrane part		DUF608;GBA2_N	D	∆OCH2O2_∆OC control	92.365	1.93531	-0.872561	-1.22662	-1.32565	-1.48307	-1.92947	-2.27397	-2.36404	-1.95564	-2.86139
883	slr0076	Q55792	sp|Q55792|Y076_SYNY3	biosynthetic process;cellular biosynthetic process;cellular metabolic process;cellular process;cofactor biosynthetic process;cofactor metabolic process;iron-sulfur cluster assembly;metabolic process;metallo-sulfur cluster assembly				UPF0051	D	∆OCH2O2_∆OC control	50.001	2.02246	-0.870339	0.368026	0.573016	0.318461	0.620987	-1.04612	-0.156584	-0.0948429	-0.303318
567	pyrG	P74208	sp|P74208|PYRG_SYNY3	amine metabolic process;biosynthetic process;carboxylic acid metabolic process;cellular amine metabolic process;cellular amino acid metabolic process;cellular biosynthetic process;cellular ketone metabolic process;cellular metabolic process;cellular nitrogen compound biosynthetic process;cellular nitrogen compound metabolic process;cellular process;CTP biosynthetic process;CTP metabolic process;'…	adenyl nucleotide binding;adenyl ribonucleotide binding;ATP binding;binding;catalytic activity;CTP synthase activity;ligase activity;ligase activity, forming carbon-nitrogen bonds;nucleotide binding;purine nucleotide binding;purine ribonucleoside triphosphate binding;purine ribonucleotide binding;ribonucleotide binding		Pyrimidine metabolism	CTP_synth_N;GATase	D	∆OCH2O2_∆OC control	61.514	2.82294	-0.868012	2.25178	2.4454	2.09427	2.5118	1.16192	1.51847	1.76398	1.38683
592	nadE	P74292	sp|P74292|NADE_SYNY3	biosynthetic process;cellular biosynthetic process;cellular metabolic process;cellular nitrogen compound biosynthetic process;cellular nitrogen compound metabolic process;cellular process;coenzyme biosynthetic process;coenzyme metabolic process;cofactor biosynthetic process;cofactor metabolic process;heterocycle biosynthetic process;heterocycle metabolic process;metabolic process;NAD biosynthetic…	adenyl nucleotide binding;adenyl ribonucleotide binding;ATP binding;binding;carbon-nitrogen ligase activity, with glutamine as amido-N-donor;catalytic activity;hydrolase activity;hydrolase activity, acting on carbon-nitrogen (but not peptide) bonds;ligase activity;ligase activity, forming carbon-nitrogen bonds;NAD+ synthase (glutamine-hydrolyzing) activity;nucleotide binding;purine nucleotide bin…		Nicotinate and nicotinamide metabolism;Nitrogen metabolism	CN_hydrolase;NAD_synthase	D	∆OCH2O2_∆OC control	61.075	1.98878	-0.860054	-0.287791	-0.21985	-0.344731	0.0684185	-1.63249	-0.886223	-0.619692	-1.08577
847	fbaA	Q55664	sp|Q55664|ALF2_SYNY3	alcohol catabolic process;alcohol metabolic process;carbohydrate catabolic process;carbohydrate metabolic process;catabolic process;cellular carbohydrate catabolic process;cellular carbohydrate metabolic process;cellular metabolic process;cellular process;generation of precursor metabolites and energy;glucose catabolic process;glucose metabolic process;glycolysis;hexose catabolic process;hexose m…	aldehyde-lyase activity;binding;carbon-carbon lyase activity;catalytic activity;cation binding;fructose-bisphosphate aldolase activity;ion binding;lyase activity;metal ion binding;transition metal ion binding;zinc ion binding		Carbon fixation in photosynthetic organisms;Fructose and mannose metabolism;Glycolysis / Gluconeogenesis;Methane metabolism;Pentose phosphate pathway	F_bP_aldolase	D	∆OCH2O2_∆OC control	38.972	4.77073	-0.858006	6.37626	6.31243	6.41822	6.34377	5.54157	5.4388	5.66976	5.36853
731	zam	Q46363	sp|Q46363|ZAM_SYNY3		binding;catalytic activity;exonuclease activity;hydrolase activity;hydrolase activity, acting on ester bonds;nuclease activity;nucleic acid binding		RNA degradation	OB_RNB;S1	D	∆OCH2O2_∆OC control	87.541	1.31477	-0.855244	1.34668	1.54455	1.29358	1.87912	0.181331	0.608274	1.57997	0.273382
593	pheT	P74296	sp|P74296|SYFB_SYNY3	amine metabolic process;amino acid activation;carboxylic acid metabolic process;cellular amine metabolic process;cellular amino acid metabolic process;cellular ketone metabolic process;cellular macromolecule metabolic process;cellular metabolic process;cellular nitrogen compound metabolic process;cellular process;macromolecule metabolic process;metabolic process;ncRNA metabolic process;ncRNA proc…	adenyl nucleotide binding;adenyl ribonucleotide binding;aminoacyl-tRNA ligase activity;ATP binding;binding;catalytic activity;cation binding;ion binding;ligase activity;ligase activity, forming aminoacyl-tRNA and related compounds;ligase activity, forming carbon-oxygen bonds;magnesium ion binding;metal ion binding;nucleic acid binding;nucleotide binding;phenylalanine-tRNA ligase activity;purine n…	cell part;cytoplasm;intracellular part	Aminoacyl-tRNA biosynthesis	B3_4;B5;FDX-ACB;tRNA_bind	D	∆OCH2O2_∆OC control	87.887	2.15833	-0.853512	2.96857	3.08427	2.87122	3.34155	1.92916	2.16118	2.75299	2.00822
479	slr1261	P73801	sp|P73801|Y1261_SYNY3			cell part;integral to membrane;intrinsic to membrane;membrane;membrane part;plasma membrane		DUF2892;Rhodanese	D	∆OCH2O2_∆OC control	19.068	2.70414	-0.853184	-2.27102	-2.25816	-2.13485	-2.27295	NaN	-3.29626	-2.75944	-3.20658
429	gatA	P73558	sp|P73558|GATA_SYNY3	biosynthetic process;cellular biosynthetic process;cellular macromolecule biosynthetic process;cellular macromolecule metabolic process;cellular metabolic process;cellular process;cellular protein metabolic process;macromolecule biosynthetic process;macromolecule metabolic process;metabolic process;primary metabolic process;protein metabolic process;translation	adenyl nucleotide binding;adenyl ribonucleotide binding;ATP binding;binding;carbon-nitrogen ligase activity, with glutamine as amido-N-donor;catalytic activity;glutaminyl-tRNA synthase (glutamine-hydrolyzing) activity;ligase activity;ligase activity, forming carbon-nitrogen bonds;nucleotide binding;purine nucleotide binding;purine ribonucleoside triphosphate binding;purine ribonucleotide binding;…		Aminoacyl-tRNA biosynthesis	Amidase	D	∆OCH2O2_∆OC control	51.47	3.17003	-0.850994	2.64601	2.81825	2.62387	2.8429	1.70901	1.94548	2.19355	1.67902
970	slr0723	P72668	tr|P72668|P72668_SYNY3						D	∆OCH2O2_∆OC control	41.429	2.51909	-0.832466	-0.975877	-0.413018	-0.734756	-0.715002	-1.85328	-1.35427	-1.30307	-1.65789
533	rpe	P74061	sp|P74061|RPE_SYNY3	alcohol catabolic process;alcohol metabolic process;carbohydrate catabolic process;carbohydrate metabolic process;catabolic process;cellular carbohydrate catabolic process;cellular carbohydrate metabolic process;cellular metabolic process;cellular nitrogen compound metabolic process;cellular process;coenzyme metabolic process;cofactor metabolic process;glucose catabolic process;glucose metabolic …	binding;catalytic activity;cation binding;ion binding;isomerase activity;metal ion binding;racemase and epimerase activity;racemase and epimerase activity, acting on carbohydrates and derivatives;ribulose-phosphate 3-epimerase activity		Carbon fixation in photosynthetic organisms;Pentose and glucuronate interconversions;Pentose phosphate pathway	Ribul_P_3_epim	D	∆OCH2O2_∆OC control	24.971	4.38182	-0.825961	3.93516	4.06861	4.12693	4.08978	3.24525	3.28404	3.34556	3.04177
802	slr0537	Q55480	sp|Q55480|YZ37_SYNY3		catalytic activity;kinase activity;phosphotransferase activity, alcohol group as acceptor;transferase activity;transferase activity, transferring phosphorus-containing groups			PfkB	D	∆OCH2O2_∆OC control	35.183	2.03408	-0.823904	-0.404422	-0.209363	-0.312964	-0.104504	NaN	-1.19827	-0.653751	-1.39313
1883	glnN	P77970	tr|P77970|P77970_SYNY3	metabolic process;nitrogen compound metabolic process	acid-ammonia (or amide) ligase activity;ammonia ligase activity;catalytic activity;glutamate-ammonia ligase activity;ligase activity;ligase activity, forming carbon-nitrogen bonds		Alanine, aspartate and glutamate metabolism;Arginine and proline metabolism;Nitrogen metabolism;Two-component system	Gln-synt_C;GSIII_N	D	∆OCH2O2_∆OC control	79.209	1.98026	-0.819255	1.63433	1.58055	1.36474	1.71495	0.464475	0.794285	1.33438	0.424406
661	nadB	P74562	sp|P74562|NADB_SYNY3	biosynthetic process;cellular biosynthetic process;cellular metabolic process;cellular nitrogen compound biosynthetic process;cellular nitrogen compound metabolic process;cellular process;coenzyme biosynthetic process;coenzyme metabolic process;cofactor biosynthetic process;cofactor metabolic process;heterocycle biosynthetic process;heterocycle metabolic process;metabolic process;NAD biosynthetic…	aspartate oxidase activity;catalytic activity;L-aspartate oxidase activity;L-aspartate:fumarate oxidoreductase activity;oxidoreductase activity;oxidoreductase activity, acting on the CH-NH2 group of donors;oxidoreductase activity, acting on the CH-NH2 group of donors, oxygen as acceptor	cell part;cytoplasm;intracellular part	Alanine, aspartate and glutamate metabolism;Nicotinate and nicotinamide metabolism	FAD_binding_2;Succ_DH_flav_C	D	∆OCH2O2_∆OC control	60.498	1.70591	-0.814541	-1.55461	-1.14519	-1.52123	-0.9165	-2.27102	-2.30413	-1.72163	NaN
591	mutM	P74290	sp|P74290|FPG_SYNY3	base-excision repair;cellular macromolecule metabolic process;cellular metabolic process;cellular nitrogen compound metabolic process;cellular process;cellular response to stimulus;cellular response to stress;DNA metabolic process;DNA repair;macromolecule metabolic process;metabolic process;nitrogen compound metabolic process;nucleic acid metabolic process;nucleobase-containing compound metabolic…	binding;carbon-oxygen lyase activity;catalytic activity;cation binding;damaged DNA binding;DNA binding;DNA N-glycosylase activity;DNA-(apurinic or apyrimidinic site) lyase activity;hydrolase activity;hydrolase activity, acting on glycosyl bonds;hydrolase activity, hydrolyzing N-glycosyl compounds;ion binding;lyase activity;metal ion binding;nucleic acid binding;oxidized base lesion DNA N-glycosyl…		Base excision repair	Fapy_DNA_glyco;H2TH;zf-FPG_IleRS	D	∆OCH2O2_∆OC control	32.061	1.60995	-0.810678	-1.34524	-0.96251	-1.23246	-0.693138	NaN	-1.91877	-1.45794	-2.23034
1838	slr0458	P74697	tr|P74697|P74697_SYNY3		catalytic activity;hydrolase activity		Glyoxylate and dicarboxylate metabolism	HAD_2	D	∆OCH2O2_∆OC control	23.273	2.91448	-0.810044	-2.3458	-2.37475	-1.99531	-2.15682	-3.14667	-2.97701	-2.74358	-3.24559
417	gshB	P73493	sp|P73493|GSHB_SYNY3		acid-amino acid ligase activity;adenyl nucleotide binding;adenyl ribonucleotide binding;ATP binding;binding;catalytic activity;cation binding;glutathione synthase activity;ion binding;ligase activity;ligase activity, forming carbon-nitrogen bonds;magnesium ion binding;manganese ion binding;metal ion binding;nucleotide binding;purine nucleotide binding;purine ribonucleoside triphosphate binding;pu…	cell part;cytoplasmic part;cytosol;intracellular part	Glutathione metabolism	GSH-S_ATP;GSH-S_N	D	∆OCH2O2_∆OC control	35.068	2.98698	-0.803066	1.9845	2.23436	1.99321	2.40599	1.27307	1.27866	1.61815	1.23591
1767	sll1336	P74535	tr|P74535|P74535_SYNY3		catalytic activity;hydrolase activity;hydrolase activity, acting on carbon-nitrogen (but not peptide) bonds;hydrolase activity, acting on carbon-nitrogen (but not peptide) bonds, in linear amidines	cell part;cytoplasm;intracellular part		Amidinotransf;Saccharop_dh_N	D	∆OCH2O2_∆OC control	78.327	2.20458	-0.799209	2.78471	2.93452	2.75048	3.12951	1.86178	2.11954	2.58558	1.83548
1722	slr0145	P74444	tr|P74444|P74444_SYNY3						D	∆OCH2O2_∆OC control	15.045	2.93834	-0.795561	-0.694978	-0.808446	-0.6424	-0.912403	-1.85847	-1.27068	-1.62452	-1.4868
1765	ape2	P74527	tr|P74527|P74527_SYNY3		aminopeptidase activity;binding;catalytic activity;cation binding;exopeptidase activity;hydrolase activity;ion binding;metal ion binding;metallopeptidase activity;peptidase activity;peptidase activity, acting on L-amino acid peptides;transition metal ion binding;zinc ion binding		Glutathione metabolism	DUF3458;HEAT_PBS;Peptidase_M1	D	∆OCH2O2_∆OC control	97.979	2.59358	-0.786225	1.32742	1.61529	1.30891	1.6846	0.432517	0.76265	1.01491	0.581242
1884	sll0414	Q55112	tr|Q55112|Q55112_SYNY3					Pentapeptide	D	∆OCH2O2_∆OC control	31.501	3.57993	-0.785349	0.629962	0.45609	0.551211	0.486012	-0.529632	-0.220581	-0.0942078	-0.1737
234	slr1411	P72725	sp|P72725|Y1411_SYNY3					DUF111	D	∆OCH2O2_∆OC control	45.731	1.97785	-0.778894	-1.26632	-0.752141	-1.3274	-0.778276	-1.98971	-1.67687	-1.46551	-2.10764
871	carB	Q55756	sp|Q55756|CARB_SYNY3	amine biosynthetic process;amine metabolic process;arginine biosynthetic process;arginine metabolic process;biosynthetic process;carboxylic acid biosynthetic process;carboxylic acid metabolic process;cellular amine metabolic process;cellular amino acid biosynthetic process;cellular amino acid metabolic process;cellular biosynthetic process;cellular ketone metabolic process;cellular metabolic proc…	adenyl nucleotide binding;adenyl ribonucleotide binding;ATP binding;binding;carbamoyl-phosphate synthase (glutamine-hydrolyzing) activity;carbon-nitrogen ligase activity, with glutamine as amido-N-donor;catalytic activity;cation binding;ion binding;ligase activity;ligase activity, forming carbon-nitrogen bonds;metal ion binding;nucleotide binding;purine nucleotide binding;purine ribonucleoside tr…			CPSase_L_chain;CPSase_L_D2;CPSase_L_D3;MGS	D	∆OCH2O2_∆OC control	119.03	1.92972	-0.778582	4.09783	4.28368	4.1026	4.4493	3.14316	3.45132	4.02386	3.20074
1013	sll1033	P72756	tr|P72756|P72756_SYNY3		catalytic activity			DZR	D	∆OCH2O2_∆OC control	73.711	3.0471	-0.776345	2.37438	2.41617	2.32203	2.47464	1.38556	1.67048	1.94544	1.48037
2010	slr0338	Q55548	tr|Q55548|Q55548_SYNY3		catalytic activity;oxidoreductase activity			GFO_IDH_MocA;GFO_IDH_MocA_C	D	∆OCH2O2_∆OC control	39.935	1.37476	-0.775593	-0.698632	-0.165332	-0.45283	-0.284479	-1.98152	-0.884472	-0.739548	-1.09811
1762	slr0990	P74515	tr|P74515|P74515_SYNY3	amine biosynthetic process;amine metabolic process;biosynthetic process;carboxylic acid biosynthetic process;carboxylic acid metabolic process;cellular amine metabolic process;cellular amino acid biosynthetic process;cellular amino acid metabolic process;cellular biosynthetic process;cellular ketone metabolic process;cellular metabolic process;cellular modified amino acid biosynthetic process;cel…	acid-amino acid ligase activity;catalytic activity;glutamate-cysteine ligase activity;ligase activity;ligase activity, forming carbon-nitrogen bonds			GCS2	D	∆OCH2O2_∆OC control	44.072	3.13955	-0.772099	0.174817	0.247918	0.128585	0.257351	-0.728354	-0.54306	-0.246674	-0.761637
804	lysA	Q55484	sp|Q55484|DCDA_SYNY3	amine biosynthetic process;amine metabolic process;aspartate family amino acid biosynthetic process;aspartate family amino acid metabolic process;biosynthetic process;carboxylic acid biosynthetic process;carboxylic acid metabolic process;cellular amine metabolic process;cellular amino acid biosynthetic process;cellular amino acid metabolic process;cellular biosynthetic process;cellular ketone met…	binding;carbon-carbon lyase activity;carboxy-lyase activity;catalytic activity;cofactor binding;diaminopimelate decarboxylase activity;lyase activity;pyridoxal phosphate binding;vitamin B6 binding;vitamin binding		Lysine biosynthesis	Orn_Arg_deC_N;Orn_DAP_Arg_deC	D	∆OCH2O2_∆OC control	50.847	2.64267	-0.770163	0.932864	1.15898	0.983682	1.13616	0.0569849	0.311558	0.670881	0.0916176
1906	accC	Q55160	tr|Q55160|Q55160_SYNY3		adenyl nucleotide binding;adenyl ribonucleotide binding;ATP binding;binding;biotin carboxylase activity;catalytic activity;cation binding;ion binding;ligase activity;ligase activity, forming carbon-nitrogen bonds;metal ion binding;nucleotide binding;purine nucleotide binding;purine ribonucleoside triphosphate binding;purine ribonucleotide binding;ribonucleotide binding		Carbon fixation pathways in prokaryotes;Fatty acid biosynthesis;Propanoate metabolism;Pyruvate metabolism;Tetracycline biosynthesis	Biotin_carb_C;CPSase_L_chain;CPSase_L_D2	D	∆OCH2O2_∆OC control	49.164	3.23538	-0.76978	1.83531	1.87686	1.74775	1.95718	1.03136	1.0207	1.39465	0.891272
980	slr0236	P72690	tr|P72690|P72690_SYNY3					GST_C;GST_N_3	D	∆OCH2O2_∆OC control	25.007	2.71265	-0.761561	-1.24369	-0.886203	-0.99594	-1.00579	-2.16629	-1.68157	-1.68603	-1.64399
1697	slr1648	P74370	tr|P74370|P74370_SYNY3					RPE65	D	∆OCH2O2_∆OC control	54.057	1.73881	-0.755929	-1.90913	-2.16003	-1.73778	-1.91568	-3.18924	-2.90896	-2.3868	-2.26134
2144	slr0626	Q55870	tr|Q55870|Q55870_SYNY3					Glycos_transf_2;TPR_1	D	∆OCH2O2_∆OC control	44.369	2.53664	-0.74964	-0.559337	-0.222545	-0.486627	-0.189846	-1.30572	-1.08067	-0.775349	-1.29517
211	purL	P72644	sp|P72644|PURL_SYNY3	biosynthetic process;cellular biosynthetic process;cellular metabolic process;cellular nitrogen compound biosynthetic process;cellular nitrogen compound metabolic process;cellular process;'de novo' IMP biosynthetic process;heterocycle biosynthetic process;heterocycle metabolic process;IMP biosynthetic process;IMP metabolic process;metabolic process;nitrogen compound metabolic process;nucleobase-c…	adenyl nucleotide binding;adenyl ribonucleotide binding;ATP binding;binding;carbon-nitrogen ligase activity, with glutamine as amido-N-donor;catalytic activity;cation binding;ion binding;ligase activity;ligase activity, forming carbon-nitrogen bonds;magnesium ion binding;metal ion binding;nucleotide binding;phosphoribosylformylglycinamidine synthase activity;purine nucleotide binding;purine ribon…	cell part;cytoplasm;intracellular part	Purine metabolism	AIRS;AIRS_C	D	∆OCH2O2_∆OC control	81.831	2.13506	-0.748587	3.08036	3.37422	3.06226	3.56801	2.27633	2.60568	2.89232	2.31616
900	prs	Q55848	sp|Q55848|KPRS_SYNY3	5-phosphoribose 1-diphosphate biosynthetic process;5-phosphoribose 1-diphosphate metabolic process;alcohol biosynthetic process;alcohol metabolic process;biosynthetic process;carbohydrate biosynthetic process;carbohydrate metabolic process;cellular biosynthetic process;cellular carbohydrate biosynthetic process;cellular carbohydrate metabolic process;cellular metabolic process;cellular nitrogen c…	adenyl nucleotide binding;adenyl ribonucleotide binding;ATP binding;binding;catalytic activity;cation binding;diphosphotransferase activity;ion binding;kinase activity;magnesium ion binding;metal ion binding;nucleotide binding;purine nucleotide binding;purine ribonucleoside triphosphate binding;purine ribonucleotide binding;ribonucleotide binding;ribose phosphate diphosphokinase activity;transfer…	cell part;cytoplasm;intracellular part	Pentose phosphate pathway;Purine metabolism	Pribosyl_synth;Pribosyltran_N	D	∆OCH2O2_∆OC control	36.395	4.31907	-0.748188	1.48491	1.48878	1.45339	1.63503	0.692065	0.742477	0.943481	0.691336
1063	rfbC	P72887	tr|P72887|P72887_SYNY3	biosynthetic process;carbohydrate biosynthetic process;carbohydrate metabolic process;cellular biosynthetic process;cellular carbohydrate biosynthetic process;cellular carbohydrate metabolic process;cellular lipid metabolic process;cellular macromolecule biosynthetic process;cellular macromolecule metabolic process;cellular metabolic process;cellular polysaccharide biosynthetic process;cellular p…	catalytic activity;dTDP-4-dehydrorhamnose 3,5-epimerase activity;isomerase activity;racemase and epimerase activity;racemase and epimerase activity, acting on carbohydrates and derivatives		Polyketide sugar unit biosynthesis;Streptomycin biosynthesis	dTDP_sugar_isom	D	∆OCH2O2_∆OC control	20.942	2.34919	-0.747136	-0.83689	-0.856091	-0.808217	-0.593159	-1.93071	-1.37909	-1.19382	-1.57928
204	speA2	P72587	sp|P72587|SPEA2_SYNY3	amine biosynthetic process;amine catabolic process;amine metabolic process;arginine catabolic process;arginine metabolic process;biosynthetic process;carboxylic acid catabolic process;carboxylic acid metabolic process;catabolic process;cellular amine metabolic process;cellular amino acid catabolic process;cellular amino acid metabolic process;cellular biogenic amine biosynthetic process;cellular …	arginine decarboxylase activity;binding;carbon-carbon lyase activity;carboxy-lyase activity;catalytic activity;cation binding;ion binding;lyase activity;metal ion binding		Arginine and proline metabolism	Orn_Arg_deC_N;Orn_DAP_Arg_deC	D	∆OCH2O2_∆OC control	74.476	1.98264	-0.743354	-0.660888	-0.247109	-0.608516	-0.0725346	-1.36756	-1.20754	-0.719793	-1.26757
1455	slr0869	P73765	tr|P73765|P73765_SYNY3		catalytic activity;GTPase activity;hydrolase activity;hydrolase activity, acting on acid anhydrides;hydrolase activity, acting on acid anhydrides, in phosphorus-containing anhydrides;nucleoside-triphosphatase activity;pyrophosphatase activity				D	∆OCH2O2_∆OC control	92.531	1.85093	-0.743268	1.24222	1.32359	1.02344	1.40021	0.1963	0.531206	1.06376	0.225126
1994	cysQ	Q55507	tr|Q55507|Q55507_SYNY3	cellular lipid metabolic process;cellular metabolic process;cellular process;glycerolipid metabolic process;glycerophospholipid metabolic process;lipid metabolic process;lipid modification;lipid phosphorylation;metabolic process;organophosphate metabolic process;phosphate-containing compound metabolic process;phosphatidylinositol metabolic process;phosphatidylinositol phosphorylation;phospholipid…				Inositol_P	D	∆OCH2O2_∆OC control	32.197	4.09453	-0.734096	-0.149722	-0.0721674	-0.322457	-0.177244	-1.05271	-0.885523	-0.776709	-0.943033
1928	slr0904	Q55372	tr|Q55372|Q55372_SYNY3	biosynthetic process;cellular biosynthetic process;cellular metabolic process;cellular nitrogen compound biosynthetic process;cellular nitrogen compound metabolic process;cellular process;chlorophyll biosynthetic process;chlorophyll metabolic process;cofactor biosynthetic process;cofactor metabolic process;heterocycle biosynthetic process;heterocycle metabolic process;metabolic process;nitrogen c…	catalytic activity;ligase activity;ligase activity, forming nitrogen-metal bonds;ligase activity, forming nitrogen-metal bonds, forming coordination complexes;magnesium chelatase activity			Mg_chelatase;Mg_chelatase_2	D	∆OCH2O2_∆OC control	55.133	2.36502	-0.732704	-0.701585	-0.357842	-0.681123	-0.244846	-1.5295	-1.10751	-0.989384	-1.28982
306	ureC	P73061	sp|P73061|URE1_SYNY3	catabolic process;cellular amide catabolic process;cellular amide metabolic process;cellular catabolic process;cellular metabolic process;cellular nitrogen compound catabolic process;cellular nitrogen compound metabolic process;cellular process;metabolic process;nitrogen compound metabolic process;nitrogen cycle metabolic process;small molecule catabolic process;small molecule metabolic process;u…	binding;catalytic activity;cation binding;hydrolase activity;hydrolase activity, acting on carbon-nitrogen (but not peptide) bonds;hydrolase activity, acting on carbon-nitrogen (but not peptide) bonds, in linear amides;ion binding;metal ion binding;nickel ion binding;transition metal ion binding;urease activity	cell part;cytoplasm;intracellular part	Arginine and proline metabolism;Atrazine degradation;Epithelial cell signaling in Helicobacter pylori infection;Purine metabolism	Amidohydro_1;Urease_alpha	D	∆OCH2O2_∆OC control	61.037	2.50054	-0.731826	2.76377	2.81168	2.71228	2.96219	1.72864	2.13323	2.42848	2.03227
570	gatB	P74215	sp|P74215|GATB_SYNY3	biosynthetic process;cellular biosynthetic process;cellular macromolecule biosynthetic process;cellular macromolecule metabolic process;cellular metabolic process;cellular process;cellular protein metabolic process;macromolecule biosynthetic process;macromolecule metabolic process;metabolic process;primary metabolic process;protein metabolic process;translation	adenyl nucleotide binding;adenyl ribonucleotide binding;ATP binding;binding;carbon-nitrogen ligase activity, with glutamine as amido-N-donor;catalytic activity;glutaminyl-tRNA synthase (glutamine-hydrolyzing) activity;ligase activity;ligase activity, forming carbon-nitrogen bonds;nucleotide binding;purine nucleotide binding;purine ribonucleoside triphosphate binding;purine ribonucleotide binding;…		Aminoacyl-tRNA biosynthesis	GatB_N;GatB_Yqey	D	∆OCH2O2_∆OC control	54.717	4.06887	-0.730348	3.68057	3.79598	3.73357	3.87233	2.91537	3.09604	3.20091	2.94873
571	nnr	P74217	sp|P74217|NNR_SYNY3		adenyl nucleotide binding;adenyl ribonucleotide binding;ATP binding;binding;catalytic activity;cation binding;ion binding;isomerase activity;metal ion binding;nucleotide binding;purine nucleotide binding;purine ribonucleoside triphosphate binding;purine ribonucleotide binding;ribonucleotide binding			Carb_kinase;YjeF_N	D	∆OCH2O2_∆OC control	55.224	3.42929	-0.728996	-0.595143	-0.737817	-0.88535	-0.877132	-1.43363	-1.58801	-1.32816	-1.66163
1789	ddh	P74586	tr|P74586|P74586_SYNY3		binding;catalytic activity;coenzyme binding;cofactor binding;NAD binding;nucleotide binding;oxidoreductase activity;oxidoreductase activity, acting on CH-OH group of donors;oxidoreductase activity, acting on the CH-OH group of donors, NAD or NADP as acceptor		Pyruvate metabolism	2-Hacid_dh;2-Hacid_dh_C	D	∆OCH2O2_∆OC control	36.853	3.24003	-0.728906	-0.536901	-0.265519	-0.595607	-0.264797	-1.30325	-1.03841	-1.03016	-1.20663
633	alaS	P74423	sp|P74423|SYA_SYNY3	alanyl-tRNA aminoacylation;amine metabolic process;amino acid activation;carboxylic acid metabolic process;cellular amine metabolic process;cellular amino acid metabolic process;cellular ketone metabolic process;cellular macromolecule metabolic process;cellular metabolic process;cellular nitrogen compound metabolic process;cellular process;macromolecule metabolic process;metabolic process;ncRNA m…	adenyl nucleotide binding;adenyl ribonucleotide binding;alanine-tRNA ligase activity;aminoacyl-tRNA ligase activity;ATP binding;binding;catalytic activity;cation binding;ion binding;ligase activity;ligase activity, forming aminoacyl-tRNA and related compounds;ligase activity, forming carbon-oxygen bonds;metal ion binding;nucleic acid binding;nucleotide binding;purine nucleotide binding;purine rib…	cell part;cytoplasm;intracellular part	Aminoacyl-tRNA biosynthesis	DHHA1;tRNA_SAD;tRNA-synt_2c	D	∆OCH2O2_∆OC control	96.14	3.57823	-0.725071	2.32114	2.43313	2.23316	2.54866	1.6245	1.68074	1.82395	1.5066
800	murE	Q55469	sp|Q55469|MURE_SYNY3	amine metabolic process;aminoglycan biosynthetic process;aminoglycan metabolic process;biological regulation;biosynthetic process;carbohydrate biosynthetic process;carbohydrate metabolic process;cell cycle;cell division;cell wall macromolecule biosynthetic process;cell wall macromolecule metabolic process;cell wall organization;cell wall organization or biogenesis;cellular biosynthetic process;ce…	acid-amino acid ligase activity;adenyl nucleotide binding;adenyl ribonucleotide binding;ATP binding;binding;catalytic activity;ligase activity;ligase activity, forming carbon-nitrogen bonds;nucleotide binding;purine nucleotide binding;purine ribonucleoside triphosphate binding;purine ribonucleotide binding;ribonucleotide binding;UDP-N-acetylmuramoylalanyl-D-glutamate-2,6-diaminopimelate ligase ac…	cell part;cytoplasm;intracellular part	Lysine biosynthesis;Peptidoglycan biosynthesis	Mur_ligase;Mur_ligase_C;Mur_ligase_M	D	∆OCH2O2_∆OC control	54.6	2.48002	-0.723321	2.11367	2.31745	2.13629	2.43706	1.13457	1.66102	1.71463	1.60097
2146	slr0105	Q55876	tr|Q55876|Q55876_SYNY3					CbiA	D	∆OCH2O2_∆OC control	51.93	2.50653	-0.722371	0.163693	0.34686	0.194047	0.351913	-0.630099	-0.466173	-0.0516071	-0.685091
440	trpD	P73617	sp|P73617|TRPD_SYNY3	amine biosynthetic process;amine metabolic process;aromatic amino acid family biosynthetic process;aromatic amino acid family metabolic process;aromatic compound biosynthetic process;biosynthetic process;carboxylic acid biosynthetic process;carboxylic acid metabolic process;cellular amine metabolic process;cellular amino acid biosynthetic process;cellular amino acid metabolic process;cellular aro…	anthranilate phosphoribosyltransferase activity;binding;catalytic activity;cation binding;ion binding;magnesium ion binding;metal ion binding;transferase activity;transferase activity, transferring glycosyl groups;transferase activity, transferring pentosyl groups		Phenylalanine, tyrosine and tryptophan biosynthesis	Glycos_trans_3N;Glycos_transf_3	D	∆OCH2O2_∆OC control	36.005	4.21175	-0.722034	-0.0175982	0.101312	0.210885	0.11631	-0.650142	-0.455479	-0.706556	-0.665052
1070	slr1617	P72895	tr|P72895|P72895_SYNY3		binding;catalytic activity;coenzyme binding;cofactor binding			Epimerase	D	∆OCH2O2_∆OC control	45.405	3.43411	-0.71728	2.40505	2.61931	2.45382	2.53824	1.69098	1.82433	2.01673	1.61526
347	purA	P73290	sp|P73290|PURA_SYNY3	AMP biosynthetic process;AMP metabolic process;biosynthetic process;cellular biosynthetic process;cellular metabolic process;cellular nitrogen compound biosynthetic process;cellular nitrogen compound metabolic process;cellular process;'de novo' AMP biosynthetic process;heterocycle biosynthetic process;heterocycle metabolic process;metabolic process;nitrogen compound metabolic process;nucleobase-c…	adenylosuccinate synthase activity;binding;catalytic activity;cation binding;GTP binding;guanyl nucleotide binding;guanyl ribonucleotide binding;ion binding;ligase activity;ligase activity, forming carbon-nitrogen bonds;magnesium ion binding;metal ion binding;nucleotide binding;purine nucleotide binding;purine ribonucleoside triphosphate binding;purine ribonucleotide binding;ribonucleotide binding	cell part;cytoplasm;intracellular part		Adenylsucc_synt	D	∆OCH2O2_∆OC control	48.792	2.31194	-0.71359	3.18153	3.44643	3.17062	3.47221	2.32072	2.65165	2.98033	2.46375
857	glyS	Q55690	sp|Q55690|SYGB_SYNY3	amine metabolic process;amino acid activation;arginyl-tRNA aminoacylation;carboxylic acid metabolic process;cellular amine metabolic process;cellular amino acid metabolic process;cellular ketone metabolic process;cellular macromolecule metabolic process;cellular metabolic process;cellular nitrogen compound metabolic process;cellular process;glycyl-tRNA aminoacylation;macromolecule metabolic proce…	adenyl nucleotide binding;adenyl ribonucleotide binding;aminoacyl-tRNA ligase activity;arginine-tRNA ligase activity;ATP binding;binding;catalytic activity;glycine-tRNA ligase activity;ligase activity;ligase activity, forming aminoacyl-tRNA and related compounds;ligase activity, forming carbon-oxygen bonds;nucleotide binding;purine nucleotide binding;purine ribonucleoside triphosphate binding;pur…	cell part;cytoplasm;intracellular part	Aminoacyl-tRNA biosynthesis	DALR_1;tRNA_synt_2f	D	∆OCH2O2_∆OC control	80.05	2.65903	-0.709089	2.9249	3.05084	2.8571	3.15819	2.0851	2.33626	2.61288	2.12042
458	murD	P73668	sp|P73668|MURD_SYNY3	amine metabolic process;aminoglycan biosynthetic process;aminoglycan metabolic process;biological regulation;biosynthetic process;carbohydrate biosynthetic process;carbohydrate metabolic process;cell cycle;cell division;cell wall macromolecule biosynthetic process;cell wall macromolecule metabolic process;cell wall organization;cell wall organization or biogenesis;cellular biosynthetic process;ce…	acid-amino acid ligase activity;adenyl nucleotide binding;adenyl ribonucleotide binding;ATP binding;binding;catalytic activity;ligase activity;ligase activity, forming carbon-nitrogen bonds;nucleotide binding;purine nucleotide binding;purine ribonucleoside triphosphate binding;purine ribonucleotide binding;ribonucleotide binding;UDP-N-acetylmuramoylalanine-D-glutamate ligase activity	cell part;cytoplasm;intracellular part	D-Glutamine and D-glutamate metabolism;Peptidoglycan biosynthesis	Mur_ligase_C;Mur_ligase_M	D	∆OCH2O2_∆OC control	49.048	3.39788	-0.707943	1.41803	1.36097	1.3984	1.49575	0.599887	0.767149	0.953562	0.52079
218	ispE	P72663	sp|P72663|ISPE_SYNY3	alcohol metabolic process;biosynthetic process;carbohydrate metabolic process;carboxylic acid metabolic process;cellular aldehyde metabolic process;cellular biosynthetic process;cellular carbohydrate metabolic process;cellular ketone metabolic process;cellular lipid metabolic process;cellular metabolic process;cellular process;glyceraldehyde-3-phosphate metabolic process;isopentenyl diphosphate b…	4-(cytidine 5'-diphospho)-2-C-methyl-D-erythritol kinase activity;adenyl nucleotide binding;adenyl ribonucleotide binding;ATP binding;binding;catalytic activity;kinase activity;nucleotide binding;phosphotransferase activity, alcohol group as acceptor;purine nucleotide binding;purine ribonucleoside triphosphate binding;purine ribonucleotide binding;ribonucleotide binding;transferase activity;trans…		Terpenoid backbone biosynthesis	GHMP_kinases_C;GHMP_kinases_N	D	∆OCH2O2_∆OC control	34.08	2.27867	-0.700981	-0.35308	-0.0586081	-0.173657	0.165808	-1.06985	-0.786966	-0.481329	-0.885315
2245	slr7061	Q6ZED7	tr|Q6ZED7|Q6ZED7_SYNY3					Cas_DxTHG	D	∆OCH2O2_∆OC control	47.889	2.06516	-0.700691	-2.49315	-2.86232	-2.62903	-2.404	-3.65543	-3.10145	-2.99175	-3.44263
1511	ilvB	P73918	tr|P73918|P73918_SYNY3		binding;catalytic activity;cation binding;coenzyme binding;cofactor binding;ion binding;magnesium ion binding;metal ion binding;thiamine pyrophosphate binding;vitamin binding		Butanoate metabolism;C5-Branched dibasic acid metabolism;Pantothenate and CoA biosynthesis;Valine, leucine and isoleucine biosynthesis	TPP_enzyme_C;TPP_enzyme_M;TPP_enzyme_N	D	∆OCH2O2_∆OC control	60.173	2.3059	-0.696221	2.32748	2.46114	2.27128	2.60138	1.38641	1.80039	2.06455	1.62504
1679	slr0953	P74325	tr|P74325|P74325_SYNY3	biosynthetic process;carbohydrate biosynthetic process;carbohydrate metabolic process;cellular biosynthetic process;cellular carbohydrate biosynthetic process;cellular carbohydrate metabolic process;cellular metabolic process;cellular process;disaccharide biosynthetic process;disaccharide metabolic process;glycoside biosynthetic process;glycoside metabolic process;metabolic process;oligosaccharid…	binding;carbohydrate phosphatase activity;catalytic activity;cation binding;hydrolase activity;hydrolase activity, acting on ester bonds;ion binding;magnesium ion binding;metal ion binding;phosphatase activity;phosphoric ester hydrolase activity;sucrose-phosphate phosphatase activity;sugar-phosphatase activity			S6PP	D	∆OCH2O2_∆OC control	27.762	2.0576	-0.696115	-2.17788	-1.81361	-1.88257	-1.40781	-2.64142	-2.44009	-2.30019	-2.68463
835	lpxD	Q55612	sp|Q55612|LPXD_SYNY3	biosynthetic process;cellular biosynthetic process;cellular lipid metabolic process;cellular metabolic process;cellular process;glycolipid biosynthetic process;glycolipid metabolic process;lipid A biosynthetic process;lipid A metabolic process;lipid biosynthetic process;lipid metabolic process;membrane lipid biosynthetic process;membrane lipid metabolic process;metabolic process;organophosphate m…	catalytic activity;transferase activity;transferase activity, transferring acyl groups;transferase activity, transferring acyl groups other than amino-acyl groups		Lipopolysaccharide biosynthesis	Hexapep;LpxD	D	∆OCH2O2_∆OC control	36.193	2.8253	-0.695885	0.274985	0.582965	0.393737	0.671337	-0.359319	-0.147739	0.00515366	-0.358612
1393	sll1771	P73626	tr|P73626|P73626_SYNY3		catalytic activity				D	∆OCH2O2_∆OC control	28.472	2.51209	-0.69452	2.47015	2.49023	2.47659	2.61098	1.57777	1.74338	2.22765	1.72107
272	metK	P72871	sp|P72871|METK_SYNY3	amine biosynthetic process;amine metabolic process;biosynthetic process;carboxylic acid biosynthetic process;carboxylic acid metabolic process;cellular amine metabolic process;cellular amino acid biosynthetic process;cellular amino acid metabolic process;cellular biosynthetic process;cellular ketone metabolic process;cellular metabolic process;cellular modified amino acid biosynthetic process;cel…	adenyl nucleotide binding;adenyl ribonucleotide binding;ATP binding;binding;catalytic activity;cation binding;ion binding;magnesium ion binding;metal ion binding;methionine adenosyltransferase activity;nucleotide binding;purine nucleotide binding;purine ribonucleoside triphosphate binding;purine ribonucleotide binding;ribonucleotide binding;transferase activity;transferase activity, transferring …	cell part;cytoplasm;intracellular part		S-AdoMet_synt_C;S-AdoMet_synt_M;S-AdoMet_synt_N	D	∆OCH2O2_∆OC control	45.865	2.5772	-0.692935	3.8106	3.97687	3.80562	4.12066	3.01198	3.29997	3.54159	3.08847
850	murA	Q55673	sp|Q55673|MURA_SYNY3	alcohol biosynthetic process;alcohol metabolic process;amine metabolic process;amino sugar biosynthetic process;amino sugar metabolic process;aminoglycan biosynthetic process;aminoglycan metabolic process;biological regulation;biosynthetic process;carbohydrate biosynthetic process;carbohydrate metabolic process;cell cycle;cell division;cell wall macromolecule biosynthetic process;cell wall macrom…	catalytic activity;transferase activity;transferase activity, transferring alkyl or aryl (other than methyl) groups;UDP-N-acetylglucosamine 1-carboxyvinyltransferase activity	cell part;cytoplasm;intracellular part	Amino sugar and nucleotide sugar metabolism;Peptidoglycan biosynthesis	EPSP_synthase	D	∆OCH2O2_∆OC control	46.604	1.91011	-0.691597	-1.44173	-1.37773	-1.45158	-1.14113	-2.45418	-1.75813	-1.71953	-2.2467
1965	sll0043	Q55443	tr|Q55443|Q55443_SYNY3	chemotaxis;locomotion;response to chemical stimulus;response to external stimulus;response to stimulus;taxis	catalytic activity;kinase activity;molecular transducer activity;phosphotransferase activity, alcohol group as acceptor;phosphotransferase activity, nitrogenous group as acceptor;protein histidine kinase activity;protein kinase activity;signal transducer activity;transferase activity;transferase activity, transferring phosphorus-containing groups;two-component sensor activity	cell part;cytoplasm;intracellular part	Two-component system	CheW;HATPase_c;H-kinase_dim;Hpt;Response_reg	D	∆OCH2O2_∆OC control	153.1	2.65007	-0.690864	0.908545	1.02825	0.784408	1.00945	0.00660419	0.307531	0.560287	0.0927773
2270	sll5075	Q6ZEQ5	tr|Q6ZEQ5|Q6ZEQ5_SYNY3					Glyoxalase	D	∆OCH2O2_∆OC control	15.622	2.76	-0.690134	-0.473931	-0.273032	-0.435525	-0.0925426	-1.22429	-1.00202	-0.762831	-1.04642
1279	petF	P73388	tr|P73388|P73388_SYNY3	cellular metabolic process;cellular process;electron transport chain;generation of precursor metabolites and energy;metabolic process;oxidation-reduction process	2 iron, 2 sulfur cluster binding;binding;cation binding;electron carrier activity;ion binding;iron-sulfur cluster binding;metal cluster binding;metal ion binding		Photosynthesis	Fer2	D	∆OCH2O2_∆OC control	11.264	1.62705	-0.684695	1.11805	1.15694	1.22961	1.41392	-0.10427	0.768225	0.812103	0.703686
1850	slr0586	P74722	tr|P74722|P74722_SYNY3					Hydrolase	D	∆OCH2O2_∆OC control	29.636	4.02802	-0.682362	-2.07753	-2.04423	-1.86207	-1.94899	-2.66974	-2.55408	-2.6204	-2.81805
1338	cscK	P73521	tr|P73521|P73521_SYNY3		catalytic activity;kinase activity;phosphotransferase activity, alcohol group as acceptor;transferase activity;transferase activity, transferring phosphorus-containing groups		Amino sugar and nucleotide sugar metabolism;Fructose and mannose metabolism;Starch and sucrose metabolism	PfkB	D	∆OCH2O2_∆OC control	33.09	3.90279	-0.680237	-1.80847	-1.72195	-2.08032	-1.85741	-2.54534	-2.50549	-2.57675	-2.56151
329	ackA	P73162	sp|P73162|ACKA_SYNY3	acetyl-CoA biosynthetic process;acetyl-CoA metabolic process;biosynthetic process;cellular biosynthetic process;cellular metabolic process;cellular process;coenzyme biosynthetic process;coenzyme metabolic process;cofactor biosynthetic process;cofactor metabolic process;metabolic process;organic acid metabolic process;small molecule metabolic process	acetate kinase activity;adenyl nucleotide binding;adenyl ribonucleotide binding;ATP binding;binding;catalytic activity;cation binding;ion binding;kinase activity;magnesium ion binding;metal ion binding;nucleotide binding;phosphotransferase activity, carboxyl group as acceptor;purine nucleotide binding;purine ribonucleoside triphosphate binding;purine ribonucleotide binding;ribonucleotide binding;…	cell part;cytoplasm;intracellular part	Carbon fixation pathways in prokaryotes;Methane metabolism;Propanoate metabolism;Pyruvate metabolism;Taurine and hypotaurine metabolism	Acetate_kinase	D	∆OCH2O2_∆OC control	44.761	1.84225	-0.675667	-2.20858	-2.23038	-2.13228	-1.86928	NaN	-2.94013	-2.41582	-3.00144
1469	slr1263	P73803	tr|P73803|P73803_SYNY3					DUF3370	D	∆OCH2O2_∆OC control	51.701	2.246	-0.673861	1.97417	1.53899	1.89175	1.32034	0.928445	1.08783	0.919153	1.09439
965	sll1049	P72653	tr|P72653|P72653_SYNY3					Transglut_core	D	∆OCH2O2_∆OC control	63.949	1.71793	-0.671971	-0.321292	-0.146676	-0.463498	0.00527573	-1.39868	-0.670183	-0.57543	-0.969786
1331	slr1438	P73504	tr|P73504|P73504_SYNY3	carbohydrate metabolic process;metabolic process;primary metabolic process	binding;carbohydrate binding;catalytic activity;isomerase activity			Aldose_epim	D	∆OCH2O2_∆OC control	33.029	3.95064	-0.671092	0.581796	0.50158	0.568469	0.409611	-0.293077	-0.0543251	-0.0382252	-0.237284
1560	slr1334	P74027	tr|P74027|P74027_SYNY3	carbohydrate metabolic process;metabolic process;primary metabolic process	binding;catalytic activity;cation binding;intramolecular transferase activity;intramolecular transferase activity, phosphotransferases;ion binding;isomerase activity;magnesium ion binding;metal ion binding		Amino sugar and nucleotide sugar metabolism;Fructose and mannose metabolism	PGM_PMM_I;PGM_PMM_II;PGM_PMM_III;PGM_PMM_IV	D	∆OCH2O2_∆OC control	52.678	2.33318	-0.669876	0.905831	1.30574	0.938247	1.3938	0.363235	0.444273	0.720526	0.336082
1740	slr1923	P74473	tr|P74473|P74473_SYNY3				Methane metabolism	FrhB_FdhB_C;FrhB_FdhB_N	D	∆OCH2O2_∆OC control	44.567	2.6777	-0.668859	1.27387	1.47358	1.10051	1.4734	0.461843	0.761831	0.869232	0.553019
814	clpX	Q55510	sp|Q55510|CLPX_SYNY3	cellular macromolecule metabolic process;cellular metabolic process;cellular process;cellular protein metabolic process;macromolecule metabolic process;metabolic process;primary metabolic process;protein folding;protein metabolic process	adenyl nucleotide binding;adenyl ribonucleotide binding;ATP binding;binding;cation binding;ion binding;metal ion binding;nucleotide binding;purine nucleotide binding;purine ribonucleoside triphosphate binding;purine ribonucleotide binding;ribonucleotide binding;transition metal ion binding;zinc ion binding		Cell cycle - Caulobacter	AAA_2;ClpB_D2-small;zf-C4_ClpX	D	∆OCH2O2_∆OC control	49.298	2.93264	-0.668429	-0.845752	-0.722247	-0.8262	-0.69508	-1.49061	-1.45038	-1.14725	-1.67476
2063	sll0021	Q55661	tr|Q55661|Q55661_SYNY3	cellular macromolecule metabolic process;cellular metabolic process;cellular nitrogen compound metabolic process;cellular process;DNA metabolic process;macromolecule metabolic process;metabolic process;nitrogen compound metabolic process;nucleic acid metabolic process;nucleobase-containing compound metabolic process;primary metabolic process	3'-5' exonuclease activity;catalytic activity;endonuclease activity;exonuclease activity;hydrolase activity;hydrolase activity, acting on ester bonds;nuclease activity			Metallophos	D	∆OCH2O2_∆OC control	45.939	2.8604	-0.666544	-3.12747	-3.02329	-3.39881	-3.19734	NaN	-3.94125	-3.75448	-3.86409
149	leuA	P48576	sp|P48576|LEU1_SYNY3	amine biosynthetic process;amine metabolic process;biosynthetic process;branched chain family amino acid biosynthetic process;branched chain family amino acid metabolic process;carboxylic acid biosynthetic process;carboxylic acid metabolic process;cellular amine metabolic process;cellular amino acid biosynthetic process;cellular amino acid metabolic process;cellular biosynthetic process;cellular …	2-isopropylmalate synthase activity;catalytic activity;transferase activity;transferase activity, transferring acyl groups;transferase activity, transferring acyl groups, acyl groups converted into alkyl on transfer		Pyruvate metabolism;Valine, leucine and isoleucine biosynthesis	HMGL-like;LeuA_dimer	D	∆OCH2O2_∆OC control	57.413	3.02195	-0.665637	2.80077	2.80428	2.76622	2.89725	1.96545	2.20828	2.42971	2.00252
287	thiE	P72965	sp|P72965|THIE_SYNY3	aromatic compound biosynthetic process;biosynthetic process;cellular aromatic compound metabolic process;cellular biosynthetic process;cellular metabolic process;cellular nitrogen compound biosynthetic process;cellular nitrogen compound metabolic process;cellular process;coenzyme biosynthetic process;coenzyme metabolic process;cofactor biosynthetic process;cofactor metabolic process;heterocycle b…	binding;catalytic activity;cation binding;ion binding;magnesium ion binding;metal ion binding;thiamine-phosphate diphosphorylase activity;transferase activity;transferase activity, transferring alkyl or aryl (other than methyl) groups		Thiamine metabolism	TMP-TENI	D	∆OCH2O2_∆OC control	37.883	5.42959	-0.65905	-0.178239	-0.102233	-0.112098	-0.230436	-0.789435	-0.881792	-0.835135	-0.752844
634	nadK1	P74430	sp|P74430|NADK1_SYNY3	biosynthetic process;cellular biosynthetic process;cellular metabolic process;cellular nitrogen compound biosynthetic process;cellular nitrogen compound metabolic process;cellular process;coenzyme biosynthetic process;coenzyme metabolic process;cofactor biosynthetic process;cofactor metabolic process;heterocycle biosynthetic process;heterocycle metabolic process;metabolic process;NAD metabolic pr…	adenyl nucleotide binding;adenyl ribonucleotide binding;ATP binding;binding;catalytic activity;cation binding;ion binding;kinase activity;metal ion binding;NAD+ kinase activity;nucleotide binding;phosphotransferase activity, alcohol group as acceptor;purine nucleotide binding;purine ribonucleoside triphosphate binding;purine ribonucleotide binding;ribonucleotide binding;transferase activity;trans…	cell part;cytoplasm;intracellular part	Nicotinate and nicotinamide metabolism	NAD_kinase	D	∆OCH2O2_∆OC control	33.397	2.76481	-0.657502	-1.4142	-1.38092	-1.62179	-1.34944	-2.21529	-2.1638	-1.78421	-2.23306
1329	pmbA	P73501	tr|P73501|P73501_SYNY3					PmbA_TldD	D	∆OCH2O2_∆OC control	46.378	2.24187	-0.650456	-0.966609	-0.619226	-0.775695	-0.625181	-1.64027	-1.2972	-1.25393	NaN
874	slr0427	Q55760	sp|Q55760|CINAL_SYNY3					CinA;MoCF_biosynth	D	∆OCH2O2_∆OC control	44.707	1.57644	-0.649698	-0.828084	-0.51394	-0.554406	-0.480598	-1.55749	-1.11419	-0.713268	-1.59087
899	purQ	Q55843	sp|Q55843|PURQ_SYNY3	amine metabolic process;biosynthetic process;carboxylic acid metabolic process;cellular amine metabolic process;cellular amino acid metabolic process;cellular biosynthetic process;cellular ketone metabolic process;cellular metabolic process;cellular nitrogen compound biosynthetic process;cellular nitrogen compound metabolic process;cellular process;'de novo' IMP biosynthetic process;glutamine fam…	adenyl nucleotide binding;adenyl ribonucleotide binding;ATP binding;binding;carbon-nitrogen ligase activity, with glutamine as amido-N-donor;catalytic activity;glutaminase activity;hydrolase activity;hydrolase activity, acting on carbon-nitrogen (but not peptide) bonds;hydrolase activity, acting on carbon-nitrogen (but not peptide) bonds, in linear amides;ligase activity;ligase activity, forming …	cell part;cytoplasm;intracellular part	Purine metabolism		D	∆OCH2O2_∆OC control	24.428	2.73862	-0.648439	1.45294	1.47257	1.34246	1.26707	0.709144	0.692226	1.04062	0.499283
2246	slr7060	Q6ZED8	tr|Q6ZED8|Q6ZED8_SYNY3					Macro	D	∆OCH2O2_∆OC control	64.113	3.80437	-0.645556	-0.161305	-0.289634	-0.304629	-0.338633	-1.07641	-0.759008	-0.88352	-0.957483
968	me	P72661	tr|P72661|P72661_SYNY3	carboxylic acid metabolic process;cellular ketone metabolic process;cellular metabolic process;cellular process;dicarboxylic acid metabolic process;malate metabolic process;metabolic process;organic acid metabolic process;oxoacid metabolic process;small molecule metabolic process	amine binding;amino acid binding;binding;carboxylic acid binding;catalytic activity;cation binding;coenzyme binding;cofactor binding;ion binding;malate dehydrogenase (decarboxylating) activity;malate dehydrogenase activity;malic enzyme activity;metal ion binding;NAD binding;nucleotide binding;oxidoreductase activity;oxidoreductase activity, acting on CH-OH group of donors;oxidoreductase activity,…		Pyruvate metabolism;Two-component system	ACT;malic;Malic_M	D	∆OCH2O2_∆OC control	48.699	3.27716	-0.644116	1.96461	2.07699	1.86853	2.06055	1.26763	1.39986	1.55406	1.17267
1693	sll1530	P74357	tr|P74357|P74357_SYNY3					Methyltransf_21	D	∆OCH2O2_∆OC control	43.745	2.2147	-0.643885	1.60882	1.90779	1.70871	2.03681	0.876857	1.18054	1.47465	1.15455
2244	sll7062	Q6ZED6	tr|Q6ZED6|Q6ZED6_SYNY3					Cas_APE2256	D	∆OCH2O2_∆OC control	42.304	2.16394	-0.63765	-1.84277	-1.51274	-1.68316	-1.38507	-2.54397	-1.94326	-2.24612	-2.241
1029	sll1675	P72786	tr|P72786|P72786_SYNY3		binding;carbon-sulfur lyase activity;catalytic activity;cation binding;ion binding;lactoylglutathione lyase activity;lyase activity;metal ion binding			Glyoxalase	D	∆OCH2O2_∆OC control	16.355	1.82738	-0.637469	-1.5885	-1.2592	-1.16322	-1.27307	-1.908	NaN	-1.70416	-2.26324
811	glmU	Q55504	sp|Q55504|GLMU_SYNY3	alcohol biosynthetic process;alcohol metabolic process;amine metabolic process;amino sugar biosynthetic process;amino sugar metabolic process;aminoglycan biosynthetic process;aminoglycan metabolic process;anatomical structure morphogenesis;biological regulation;biosynthetic process;carbohydrate biosynthetic process;carbohydrate metabolic process;cell morphogenesis;cell wall macromolecule biosynth…	acetyltransferase activity;binding;catalytic activity;cation binding;glucosamine-1-phosphate N-acetyltransferase activity;ion binding;magnesium ion binding;metal ion binding;N-acetyltransferase activity;N-acyltransferase activity;nucleotidyltransferase activity;transferase activity;transferase activity, transferring acyl groups;transferase activity, transferring acyl groups other than amino-acyl …	cell part;cytoplasm;intracellular part	Amino sugar and nucleotide sugar metabolism	Hexapep;NTP_transf_3	D	∆OCH2O2_∆OC control	48.923	3.02098	-0.633889	4.30171	4.5081	4.28664	4.5094	3.55672	3.83053	3.95942	3.72362
2141	slr0624	Q55867	tr|Q55867|Q55867_SYNY3	alcohol metabolic process;amino sugar metabolic process;carbohydrate metabolic process;cellular carbohydrate metabolic process;cellular metabolic process;cellular nitrogen compound metabolic process;cellular process;glucosamine metabolic process;metabolic process;monosaccharide metabolic process;N-acetylglucosamine metabolic process;nitrogen compound metabolic process;nucleobase-containing compou…	catalytic activity;isomerase activity;racemase and epimerase activity;racemase and epimerase activity, acting on carbohydrates and derivatives;UDP-N-acetylglucosamine 2-epimerase activity		Amino sugar and nucleotide sugar metabolism	Epimerase_2	D	∆OCH2O2_∆OC control	40.643	2.45778	-0.631503	1.33629	1.35663	1.28435	1.37311	0.486318	0.743422	1.07121	0.523418
2006	xylR	Q55536	tr|Q55536|Q55536_SYNY3				Amino sugar and nucleotide sugar metabolism;Butirosin and neomycin biosynthesis;Galactose metabolism;Glycolysis / Gluconeogenesis;Starch and sucrose metabolism;Streptomycin biosynthesis	ROK	D	∆OCH2O2_∆OC control	34.607	1.67002	-0.630295	-2.77814	-2.43095	-2.8463	-2.24833	-3.23155	NaN	-3.00832	-3.3788
996	slr1413	P72727	tr|P72727|P72727_SYNY3		binding;GTP binding;guanyl nucleotide binding;guanyl ribonucleotide binding;nucleotide binding;purine nucleotide binding;purine ribonucleoside triphosphate binding;purine ribonucleotide binding;ribonucleotide binding			DUF697;MMR_HSR1	D	∆OCH2O2_∆OC control	52.956	0.985456	-0.625142	-2.7181	-2.51482	NaN	-2.76964	-2.91857	NaN	-3.85681	-3.1026
1714	sll0359	P74426	tr|P74426|P74426_SYNY3					AbrB-like	D	∆OCH2O2_∆OC control	17.218	1.14563	-0.623111	6.23722	5.71094	6.03071	5.09582	5.33908	5.17228	4.74499	5.32589
921	pfkA2	Q55988	sp|Q55988|PFKA2_SYNY3	alcohol catabolic process;alcohol metabolic process;carbohydrate catabolic process;carbohydrate metabolic process;catabolic process;cellular carbohydrate catabolic process;cellular carbohydrate metabolic process;cellular metabolic process;cellular process;fructose 6-phosphate metabolic process;fructose metabolic process;generation of precursor metabolites and energy;glucose catabolic process;gluc…	6-phosphofructokinase activity;adenyl nucleotide binding;adenyl ribonucleotide binding;ATP binding;binding;carbohydrate kinase activity;catalytic activity;cation binding;ion binding;kinase activity;metal ion binding;nucleotide binding;phosphofructokinase activity;phosphotransferase activity, alcohol group as acceptor;purine nucleotide binding;purine ribonucleoside triphosphate binding;purine ribo…	cell part;cytoplasm;intracellular part	Fructose and mannose metabolism;Galactose metabolism;Glycolysis / Gluconeogenesis;Methane metabolism;Pentose phosphate pathway	PFK	D	∆OCH2O2_∆OC control	41.759	2.00664	-0.618577	-1.75498	-1.75174	-1.88866	-1.30551	-2.15845	-2.34472	-2.09852	-2.5735
846	dxr	Q55663	sp|Q55663|DXR_SYNY3	alcohol metabolic process;biosynthetic process;carbohydrate metabolic process;carboxylic acid metabolic process;cellular aldehyde metabolic process;cellular biosynthetic process;cellular carbohydrate metabolic process;cellular ketone metabolic process;cellular lipid metabolic process;cellular metabolic process;cellular process;glyceraldehyde-3-phosphate metabolic process;isopentenyl diphosphate b…	1-deoxy-D-xylulose-5-phosphate reductoisomerase activity;binding;catalytic activity;cation binding;coenzyme binding;cofactor binding;ion binding;metal ion binding;NADP binding;NADPH binding;nucleotide binding;oxidoreductase activity;oxidoreductase activity, acting on CH-OH group of donors;oxidoreductase activity, acting on the CH-OH group of donors, NAD or NADP as acceptor		Terpenoid backbone biosynthesis	DXP_redisom_C;DXP_reductoisom;DXPR_C	D	∆OCH2O2_∆OC control	42.532	1.77768	-0.617238	1.01746	1.25961	0.988162	1.26729	0.182117	0.513792	0.989639	0.378019
1685	sll1537	P74341	tr|P74341|P74341_SYNY3		catalytic activity;hydrolase activity			NUDIX	D	∆OCH2O2_∆OC control	15.937	3.74903	-0.614687	-0.0229082	0.226401	0.0576677	0.185524	-0.54098	-0.373402	-0.601101	-0.496582
2037	slr0769	Q55604	tr|Q55604|Q55604_SYNY3		catalytic activity;transferase activity			YkuD	D	∆OCH2O2_∆OC control	21.913	4.08537	-0.61295	-2.5439	-2.50103	-2.58084	-2.32519	-3.13147	-3.0605	-3.17596	-3.03484
2224	slr8015	Q6ZE77	tr|Q6ZE77|Q6ZE77_SYNY3					CbiA	D	∆OCH2O2_∆OC control	21.531	1.6199	-0.610716	-1.6283	-2.10897	-1.73756	-2.26226	NaN	-2.55419	-2.39607	-2.68472
668	carA	P74587	sp|P74587|CARA_SYNY3	amine biosynthetic process;amine catabolic process;amine metabolic process;arginine biosynthetic process;arginine metabolic process;biosynthetic process;carbamoyl phosphate biosynthetic process;carbamoyl phosphate metabolic process;carboxylic acid biosynthetic process;carboxylic acid catabolic process;carboxylic acid metabolic process;catabolic process;cellular amine metabolic process;cellular am…	adenyl nucleotide binding;adenyl ribonucleotide binding;ATP binding;binding;carbamoyl-phosphate synthase (glutamine-hydrolyzing) activity;carbon-nitrogen ligase activity, with glutamine as amido-N-donor;catalytic activity;ligase activity;ligase activity, forming carbon-nitrogen bonds;nucleotide binding;purine nucleotide binding;purine ribonucleoside triphosphate binding;purine ribonucleotide bind…			CPSase_sm_chain;GATase	D	∆OCH2O2_∆OC control	41.817	3.74825	-0.607722	2.29301	2.41564	2.33721	2.45509	1.73014	1.77846	1.93563	1.62584
231	glmS	P72720	sp|P72720|GLMS_SYNY3	amine metabolic process;carbohydrate metabolic process;carboxylic acid metabolic process;cellular amine metabolic process;cellular amino acid metabolic process;cellular ketone metabolic process;cellular metabolic process;cellular nitrogen compound metabolic process;cellular process;glutamine family amino acid metabolic process;glutamine metabolic process;metabolic process;nitrogen compound metabo…	binding;carbohydrate binding;catalytic activity;glutamine-fructose-6-phosphate transaminase (isomerizing) activity;transaminase activity;transferase activity;transferase activity, transferring nitrogenous groups	cell part;cytoplasm;intracellular part	Alanine, aspartate and glutamate metabolism;Amino sugar and nucleotide sugar metabolism	GATase_2;SIS	D	∆OCH2O2_∆OC control	69.606	2.19555	-0.60444	2.12469	2.22221	1.85573	2.01193	1.10359	1.53256	1.69426	1.46638
961	sll1054	P72646	tr|P72646|P72646_SYNY3		catalytic activity;hydrolase activity		Purine metabolism	NUDIX	D	∆OCH2O2_∆OC control	21.03	2.18309	-0.604149	-0.831445	-0.734317	-0.451415	-0.612631	-1.00811	-1.15047	-1.58606	-1.30176
280	pyrC'	P72934	sp|P72934|PYRX_SYNY3	biosynthetic process;cellular biosynthetic process;cellular metabolic process;cellular nitrogen compound biosynthetic process;cellular nitrogen compound metabolic process;cellular process;heterocycle biosynthetic process;heterocycle metabolic process;metabolic process;nitrogen compound metabolic process;nucleobase-containing compound biosynthetic process;nucleobase-containing compound metabolic p…	binding;catalytic activity;cation binding;dihydroorotase activity;hydrolase activity;hydrolase activity, acting on carbon-nitrogen (but not peptide) bonds;hydrolase activity, acting on carbon-nitrogen (but not peptide) bonds, in cyclic amides;ion binding;metal ion binding		Pyrimidine metabolism		D	∆OCH2O2_∆OC control	48.174	4.23347	-0.603577	-0.272601	-0.399003	-0.389462	-0.223154	-0.930707	-0.927198	-0.81765	-1.02297
816	asd	Q55512	sp|Q55512|DHAS_SYNY3	amine biosynthetic process;amine metabolic process;aspartate family amino acid biosynthetic process;aspartate family amino acid metabolic process;biosynthetic process;branched chain family amino acid biosynthetic process;branched chain family amino acid metabolic process;carboxylic acid biosynthetic process;carboxylic acid metabolic process;cellular amine metabolic process;cellular amino acid bio…	aspartate-semialdehyde dehydrogenase activity;binding;catalytic activity;coenzyme binding;cofactor binding;N-acetyl-gamma-glutamyl-phosphate reductase activity;NAD binding;NADP binding;nucleotide binding;oxidoreductase activity;oxidoreductase activity, acting on the aldehyde or oxo group of donors;oxidoreductase activity, acting on the aldehyde or oxo group of donors, NAD or NADP as acceptor	cell part;cytoplasm;intracellular part		Semialdhyde_dh;Semialdhyde_dhC	D	∆OCH2O2_∆OC control	36.641	2.31506	-0.601842	2.6834	2.91459	2.70039	2.92772	2.13274	2.17089	2.5451	1.96999
919	pdxA	Q55982	sp|Q55982|PDXA_SYNY3	biosynthetic process;cellular biosynthetic process;cellular metabolic process;cellular process;coenzyme biosynthetic process;coenzyme metabolic process;cofactor biosynthetic process;cofactor metabolic process;heterocycle metabolic process;metabolic process;pyridoxal phosphate biosynthetic process;pyridoxal phosphate metabolic process;pyridoxine biosynthetic process;pyridoxine metabolic process;sm…	4-hydroxythreonine-4-phosphate dehydrogenase activity;binding;catalytic activity;cation binding;coenzyme binding;cofactor binding;ion binding;metal ion binding;NAD binding;nucleotide binding;oxidoreductase activity;oxidoreductase activity, acting on CH-OH group of donors;oxidoreductase activity, acting on the CH-OH group of donors, NAD or NADP as acceptor	cell part;cytoplasm;intracellular part	Vitamin B6 metabolism	PdxA	D	∆OCH2O2_∆OC control	37.224	2.34009	-0.59949	-1.16342	-0.994395	-1.10225	-0.852283	-1.66967	-1.68128	-1.29888	-1.86047
1549	sll1229	P74014	tr|P74014|P74014_SYNY3		catalytic activity;kinase activity;molecular transducer activity;phosphotransferase activity, alcohol group as acceptor;phosphotransferase activity, nitrogenous group as acceptor;protein histidine kinase activity;protein kinase activity;signal transducer activity;transferase activity;transferase activity, transferring phosphorus-containing groups;two-component sensor activity	cell part;membrane		HATPase_c;HisKA;Response_reg	D	∆OCH2O2_∆OC control	42.382	2.3962	-0.598866	-3.13409	-2.99247	-2.96537	-2.83079	-3.72882	-3.36014	-3.64968	NaN
557	suhB	P74158	sp|P74158|SUHB_SYNY3	carbohydrate metabolic process;catabolic process;cellular carbohydrate metabolic process;cellular lipid metabolic process;cellular metabolic process;cellular process;dephosphorylation;glycerolipid metabolic process;glycerophospholipid metabolic process;inositol phosphate catabolic process;inositol phosphate dephosphorylation;inositol phosphate metabolic process;lipid metabolic process;lipid modif…	binding;catalytic activity;cation binding;hydrolase activity;hydrolase activity, acting on ester bonds;inositol monophosphate phosphatase activity;inositol or phosphatidylinositol phosphatase activity;inositol phosphate phosphatase activity;ion binding;metal ion binding;phosphatase activity;phosphoric ester hydrolase activity		Inositol phosphate metabolism;Phosphatidylinositol signaling system;Streptomycin biosynthesis	Inositol_P	D	∆OCH2O2_∆OC control	31.296	3.28559	-0.5977	-0.172162	0.0354414	-0.33677	-0.262096	-0.845073	-0.795822	-0.674622	-0.810869
157	guaA	P49057	sp|P49057|GUAA_SYNY3	amine biosynthetic process;amine metabolic process;asparagine biosynthetic process;asparagine metabolic process;aspartate family amino acid biosynthetic process;aspartate family amino acid metabolic process;biosynthetic process;carboxylic acid biosynthetic process;carboxylic acid metabolic process;cellular amine metabolic process;cellular amino acid biosynthetic process;cellular amino acid metabo…	adenyl nucleotide binding;adenyl ribonucleotide binding;asparagine synthase (glutamine-hydrolyzing) activity;ATP binding;binding;carbon-nitrogen ligase activity, with glutamine as amido-N-donor;catalytic activity;GMP synthase (glutamine-hydrolyzing) activity;hydrolase activity;hydrolase activity, acting on acid anhydrides;hydrolase activity, acting on acid anhydrides, in phosphorus-containing anh…		Drug metabolism - other enzymes;Purine metabolism	Asn_synthase;GATase;GMP_synt_C	D	∆OCH2O2_∆OC control	61.008	2.72675	-0.596751	1.77427	1.83282	1.68181	1.98062	1.12605	1.2267	1.48123	1.04853
1072	slr1619	P72897	tr|P72897|P72897_SYNY3	biosynthetic process;lipid biosynthetic process;lipid metabolic process;metabolic process;primary metabolic process	catalytic activity;methyltransferase activity;transferase activity;transferase activity, transferring one-carbon groups			CmcI	D	∆OCH2O2_∆OC control	27.752	5.128	-0.596579	2.7423	2.80458	2.82668	2.79412	2.12864	2.20897	2.29649	2.14726
1403	ssr3189	P73656	tr|P73656|P73656_SYNY3						D	∆OCH2O2_∆OC control	6.2167	1.84906	-0.595793	1.21086	1.26949	1.21063	NaN	0.562655	0.500948	0.439678	1.03486
805	argS	Q55486	sp|Q55486|SYR_SYNY3	amine metabolic process;amino acid activation;arginyl-tRNA aminoacylation;carboxylic acid metabolic process;cellular amine metabolic process;cellular amino acid metabolic process;cellular ketone metabolic process;cellular macromolecule metabolic process;cellular metabolic process;cellular nitrogen compound metabolic process;cellular process;macromolecule metabolic process;metabolic process;ncRNA …	adenyl nucleotide binding;adenyl ribonucleotide binding;aminoacyl-tRNA ligase activity;arginine-tRNA ligase activity;ATP binding;binding;catalytic activity;ligase activity;ligase activity, forming aminoacyl-tRNA and related compounds;ligase activity, forming carbon-oxygen bonds;nucleotide binding;purine nucleotide binding;purine ribonucleoside triphosphate binding;purine ribonucleotide binding;ri…	cell part;cytoplasm;intracellular part	Aminoacyl-tRNA biosynthesis	Arg_tRNA_synt_N;DALR_1;tRNA-synt_1d	D	∆OCH2O2_∆OC control	65.212	1.51122	-0.592029	1.07838	1.44944	1.06673	1.50339	0.364272	0.775955	1.1364	0.453192
412	purC	P73471	sp|P73471|PUR7_SYNY3	biosynthetic process;cellular biosynthetic process;cellular metabolic process;cellular nitrogen compound biosynthetic process;cellular nitrogen compound metabolic process;cellular process;'de novo' IMP biosynthetic process;heterocycle biosynthetic process;heterocycle metabolic process;IMP biosynthetic process;IMP metabolic process;metabolic process;nitrogen compound metabolic process;nucleobase-c…	acid-amino acid ligase activity;adenyl nucleotide binding;adenyl ribonucleotide binding;ATP binding;binding;catalytic activity;ligase activity;ligase activity, forming carbon-nitrogen bonds;nucleotide binding;phosphoribosylaminoimidazolesuccinocarboxamide synthase activity;purine nucleotide binding;purine ribonucleoside triphosphate binding;purine ribonucleotide binding;ribonucleotide binding		Purine metabolism	SAICAR_synt	D	∆OCH2O2_∆OC control	29.737	3.48506	-0.591258	3.21779	3.33422	3.3264	3.42175	2.54771	2.7958	2.86923	2.72239
710	glyA	P77962	sp|P77962|GLYA_SYNY3	amine biosynthetic process;amine metabolic process;biosynthetic process;carboxylic acid biosynthetic process;carboxylic acid metabolic process;cellular amine metabolic process;cellular amino acid biosynthetic process;cellular amino acid metabolic process;cellular aromatic compound metabolic process;cellular biosynthetic process;cellular ketone metabolic process;cellular metabolic process;cellular…	binding;catalytic activity;cofactor binding;glycine hydroxymethyltransferase activity;hydroxymethyl-, formyl- and related transferase activity;pyridoxal phosphate binding;transferase activity;transferase activity, transferring one-carbon groups;vitamin B6 binding;vitamin binding	cell part;cytoplasm;intracellular part	Cyanoamino acid metabolism;Glycine, serine and threonine metabolism;Methane metabolism;One carbon pool by folate	SHMT	D	∆OCH2O2_∆OC control	46.259	2.08779	-0.591154	2.53395	2.60072	2.49047	2.69489	1.73949	2.00898	2.3915	1.81546
2234	sll7087	Q6ZEB1	tr|Q6ZEB1|Q6ZEB1_SYNY3					RAMPs	D	∆OCH2O2_∆OC control	29.929	2.62919	-0.590952	-0.0252008	-0.136937	0.02773	-0.148621	-0.718684	-0.500973	-0.481144	-0.946037
1600	slr1982	P74138	tr|P74138|P74138_SYNY3	biological regulation;cellular process;cellular response to stimulus;regulation of biological process;regulation of cellular process;response to stimulus;signal transduction;two-component signal transduction system (phosphorelay)				Response_reg	D	∆OCH2O2_∆OC control	13.659	1.35094	-0.590064	-1.15519	-1.28531	-1.0039	-1.32075	-1.27761	-2.26416	-1.56519	-2.01844
1969	sll0038	Q55448	tr|Q55448|Q55448_SYNY3	biological regulation;cell differentiation;cellular developmental process;cellular process;cellular response to stimulus;developmental process;heterocyst differentiation;regulation of biological process;regulation of cellular process;response to stimulus;signal transduction;two-component signal transduction system (phosphorelay)		cell part;cell septum	Two-component system	Response_reg	D	∆OCH2O2_∆OC control	44.815	2.42455	-0.589752	1.36269	1.49275	1.2022	1.42413	0.589812	0.781919	1.09706	0.653965
895	dapL	Q55828	sp|Q55828|DAPAT_SYNY3	amine biosynthetic process;amine metabolic process;aspartate family amino acid biosynthetic process;aspartate family amino acid metabolic process;biosynthetic process;carboxylic acid biosynthetic process;carboxylic acid metabolic process;cellular amine metabolic process;cellular amino acid biosynthetic process;cellular amino acid metabolic process;cellular biosynthetic process;cellular ketone met…	binding;catalytic activity;cofactor binding;L,L-diaminopimelate aminotransferase activity;pyridoxal phosphate binding;transaminase activity;transferase activity;transferase activity, transferring nitrogenous groups;vitamin B6 binding;vitamin binding		Lysine biosynthesis	Aminotran_1_2	D	∆OCH2O2_∆OC control	45.087	2.35164	-0.584945	3.60477	3.38425	3.54851	3.27642	2.69143	2.83881	3.18178	2.76214
783	purM	Q55422	sp|Q55422|PUR5_SYNY3	biosynthetic process;cellular biosynthetic process;cellular metabolic process;cellular nitrogen compound biosynthetic process;cellular nitrogen compound metabolic process;cellular process;'de novo' IMP biosynthetic process;heterocycle biosynthetic process;heterocycle metabolic process;IMP biosynthetic process;IMP metabolic process;metabolic process;nitrogen compound metabolic process;nucleobase-c…	adenyl nucleotide binding;adenyl ribonucleotide binding;ATP binding;binding;catalytic activity;cyclo-ligase activity;ligase activity;ligase activity, forming carbon-nitrogen bonds;nucleotide binding;phosphoribosylformylglycinamidine cyclo-ligase activity;purine nucleotide binding;purine ribonucleoside triphosphate binding;purine ribonucleotide binding;ribonucleotide binding	cell part;cytoplasm;intracellular part	Purine metabolism	AIRS;AIRS_C	D	∆OCH2O2_∆OC control	36.164	2.04301	-0.580649	1.1833	1.50428	1.25617	1.32319	0.460547	0.717417	1.11254	0.653841
490	cphA	P73833	sp|P73833|CPHA_SYNY3	biosynthetic process;macromolecule biosynthetic process;macromolecule metabolic process;metabolic process	acid-amino acid ligase activity;adenyl nucleotide binding;adenyl ribonucleotide binding;ATP binding;binding;catalytic activity;cation binding;cyanophycin synthetase activity;cyanophycin synthetase activity (L-arginine-adding);cyanophycin synthetase activity (L-aspartate-adding);ion binding;ligase activity;ligase activity, forming carbon-nitrogen bonds;metal ion binding;nucleotide binding;purine n…			Mur_ligase_C;Mur_ligase_M	D	∆OCH2O2_∆OC control	94.694	2.4284	-0.577696	2.95438	3.00244	2.91257	3.14646	2.19955	2.4336	2.74017	2.33175
323	frmA	P73138	sp|P73138|FRMA_SYNY3	alcohol metabolic process;ethanol metabolic process;ethanol oxidation;metabolic process;oxidation-reduction process;primary alcohol metabolic process;small molecule metabolic process	alcohol dehydrogenase (NAD) activity;binding;catalytic activity;cation binding;ion binding;metal ion binding;oxidoreductase activity;oxidoreductase activity, acting on CH-OH group of donors;oxidoreductase activity, acting on the CH-OH group of donors, NAD or NADP as acceptor;S-(hydroxymethyl)glutathione dehydrogenase activity;transition metal ion binding;zinc ion binding	cell part;cytoplasm;intracellular part	Chloroalkane and chloroalkene degradation;Drug metabolism - cytochrome P450;Fatty acid metabolism;Glycolysis / Gluconeogenesis;Metabolism of xenobiotics by cytochrome P450;Methane metabolism;Naphthalene degradation;Retinol metabolism;Tyrosine metabolism	ADH_N;ADH_zinc_N	D	∆OCH2O2_∆OC control	39.21	3.90964	-0.577638	0.703795	0.632565	0.722157	0.627989	0.0812578	0.0627975	0.262825	-0.0309258
868	gyrA	Q55738	sp|Q55738|GYRA_SYNY3	biosynthetic process;cellular biosynthetic process;cellular macromolecule biosynthetic process;cellular macromolecule metabolic process;cellular metabolic process;cellular nitrogen compound metabolic process;cellular process;DNA conformation change;DNA metabolic process;DNA replication;DNA topological change;DNA-dependent DNA replication;macromolecule biosynthetic process;macromolecule metabolic …	adenyl nucleotide binding;adenyl ribonucleotide binding;ATP binding;ATPase activity;ATPase activity, coupled;binding;catalytic activity;DNA binding;DNA topoisomerase (ATP-hydrolyzing) activity;DNA topoisomerase activity;DNA-dependent ATPase activity;hydrolase activity;hydrolase activity, acting on acid anhydrides;hydrolase activity, acting on acid anhydrides, in phosphorus-containing anhydrides;i…	cell part;chromosome;cytoplasm;intracellular non-membrane-bounded organelle;intracellular organelle;intracellular part;non-membrane-bounded organelle;organelle		DNA_gyraseA_C;DNA_topoisoIV	D	∆OCH2O2_∆OC control	95.072	1.79919	-0.576189	3.52134	3.4906	3.45625	3.64272	2.75487	2.86636	3.4493	2.73563
1090	sll1025	P72924	tr|P72924|P72924_SYNY3		catalytic activity;oxidoreductase activity			DAO	D	∆OCH2O2_∆OC control	42.971	3.26647	-0.573094	-1.96354	-2.03654	-1.95263	-1.90854	-2.76147	-2.45914	-2.38511	-2.54791
1910	slr0468	Q55165	tr|Q55165|Q55165_SYNY3						D	∆OCH2O2_∆OC control	51.302	1.02299	-0.572355	-2.0956	-1.94035	-2.02723	-1.35682	-2.87855	-2.25587	-1.84806	-2.72693
1859	sll0572	P74734	tr|P74734|P74734_SYNY3						D	∆OCH2O2_∆OC control	52.016	2.6215	-0.571118	-0.716804	-0.566504	-0.805501	-0.629698	-1.40399	-1.28918	-0.956005	-1.3538
861	slr0229	Q55702	sp|Q55702|Y229_SYNY3	alcohol catabolic process;alcohol metabolic process;amine metabolic process;branched chain family amino acid metabolic process;carbohydrate catabolic process;carbohydrate metabolic process;carboxylic acid metabolic process;catabolic process;cellular amine metabolic process;cellular amino acid metabolic process;cellular carbohydrate catabolic process;cellular carbohydrate metabolic process;cellula…	3-hydroxyisobutyrate dehydrogenase activity;binding;catalytic activity;coenzyme binding;cofactor binding;NAD binding;nucleotide binding;oxidoreductase activity;oxidoreductase activity, acting on CH-OH group of donors;oxidoreductase activity, acting on the CH-OH group of donors, NAD or NADP as acceptor;phosphogluconate dehydrogenase (decarboxylating) activity		Valine, leucine and isoleucine degradation	NAD_binding_11;NAD_binding_2	D	∆OCH2O2_∆OC control	29.93	1.9483	-0.571029	0.260182	0.0511446	-0.0713549	-0.284296	-0.869988	-0.337837	-0.533539	-0.587076
518	nadK2	P73955	sp|P73955|NADK2_SYNY3	biosynthetic process;cellular biosynthetic process;cellular metabolic process;cellular nitrogen compound biosynthetic process;cellular nitrogen compound metabolic process;cellular process;coenzyme biosynthetic process;coenzyme metabolic process;cofactor biosynthetic process;cofactor metabolic process;heterocycle biosynthetic process;heterocycle metabolic process;metabolic process;NAD metabolic pr…	adenyl nucleotide binding;adenyl ribonucleotide binding;ATP binding;binding;catalytic activity;cation binding;ion binding;kinase activity;metal ion binding;NAD+ kinase activity;nucleotide binding;phosphotransferase activity, alcohol group as acceptor;purine nucleotide binding;purine ribonucleoside triphosphate binding;purine ribonucleotide binding;ribonucleotide binding;transferase activity;trans…	cell part;cytoplasm;intracellular part	Nicotinate and nicotinamide metabolism	NAD_kinase	D	∆OCH2O2_∆OC control	33.775	1.25028	-0.568905	-1.75928	-1.58557	-2.23267	-1.57394	-2.62797	-2.59429	-1.82678	-2.37805
1956	slr0842	Q55427	tr|Q55427|Q55427_SYNY3		cAMP-dependent protein kinase regulator activity;enzyme regulator activity;kinase regulator activity;protein kinase regulator activity	cAMP-dependent protein kinase complex;cell part;intracellular part;macromolecular complex;protein complex		cNMP_binding;EAL	D	∆OCH2O2_∆OC control	45.468	1.67354	-0.567926	-1.55902	-1.3446	-1.46979	-1.33278	-2.30035	-2.08737	-1.48932	-2.10087
755	proA2	Q55167	sp|Q55167|PROA2_SYNY3	amine biosynthetic process;amine metabolic process;biosynthetic process;carboxylic acid biosynthetic process;carboxylic acid metabolic process;cellular amine metabolic process;cellular amino acid biosynthetic process;cellular amino acid metabolic process;cellular biosynthetic process;cellular ketone metabolic process;cellular metabolic process;cellular nitrogen compound biosynthetic process;cellu…	binding;catalytic activity;coenzyme binding;cofactor binding;glutamate-5-semialdehyde dehydrogenase activity;NADP binding;nucleotide binding;oxidoreductase activity;oxidoreductase activity, acting on the aldehyde or oxo group of donors;oxidoreductase activity, acting on the aldehyde or oxo group of donors, NAD or NADP as acceptor	cell part;cytoplasm;intracellular part	Arginine and proline metabolism	Aldedh	D	∆OCH2O2_∆OC control	45.772	2.42379	-0.567672	1.1432	1.14058	0.982261	1.14372	0.260793	0.610262	0.813723	0.454283
701	lepA	P74751	sp|P74751|LEPA_SYNY3	biosynthetic process;cellular biosynthetic process;cellular macromolecule biosynthetic process;cellular macromolecule metabolic process;cellular metabolic process;cellular process;cellular protein metabolic process;macromolecule biosynthetic process;macromolecule metabolic process;metabolic process;primary metabolic process;protein metabolic process;translation	binding;catalytic activity;GTP binding;GTPase activity;guanyl nucleotide binding;guanyl ribonucleotide binding;hydrolase activity;hydrolase activity, acting on acid anhydrides;hydrolase activity, acting on acid anhydrides, in phosphorus-containing anhydrides;nucleoside-triphosphatase activity;nucleotide binding;purine nucleotide binding;purine ribonucleoside triphosphate binding;purine ribonucleo…	cell part;membrane;plasma membrane		EFG_C;GTP_EFTU;GTP_EFTU_D2;LepA_C	D	∆OCH2O2_∆OC control	66.967	1.66084	-0.566203	1.6783	1.87327	1.81657	2.07367	0.966508	1.32854	1.7366	1.14535
719	icd	P80046	sp|P80046|IDH_SYNY3	acetyl-CoA catabolic process;acetyl-CoA metabolic process;carbohydrate metabolic process;carboxylic acid metabolic process;catabolic process;cellular aldehyde metabolic process;cellular carbohydrate metabolic process;cellular catabolic process;cellular ketone metabolic process;cellular metabolic process;cellular process;coenzyme catabolic process;coenzyme metabolic process;cofactor catabolic proc…	binding;catalytic activity;cation binding;coenzyme binding;cofactor binding;ion binding;isocitrate dehydrogenase (NADP+) activity;isocitrate dehydrogenase activity;magnesium ion binding;metal ion binding;NAD binding;nucleotide binding;oxidoreductase activity;oxidoreductase activity, acting on CH-OH group of donors;oxidoreductase activity, acting on the CH-OH group of donors, NAD or NADP as accept…	cell part;cytoplasm;intracellular part	Carbon fixation pathways in prokaryotes;Citrate cycle (TCA cycle);Glutathione metabolism;Peroxisome	Iso_dh	D	∆OCH2O2_∆OC control	52.274	2.15701	-0.565149	2.62601	2.88075	2.7205	2.8836	1.96566	2.19579	2.56022	2.12858
305	hisD1	P73058	sp|P73058|HISX_SYNY3	amine biosynthetic process;amine metabolic process;biosynthetic process;carboxylic acid biosynthetic process;carboxylic acid metabolic process;cellular amine metabolic process;cellular amino acid biosynthetic process;cellular amino acid metabolic process;cellular biosynthetic process;cellular ketone metabolic process;cellular metabolic process;cellular nitrogen compound biosynthetic process;cellu…	binding;catalytic activity;cation binding;coenzyme binding;cofactor binding;histidinol dehydrogenase activity;ion binding;metal ion binding;NAD binding;nucleotide binding;oxidoreductase activity;oxidoreductase activity, acting on CH-OH group of donors;oxidoreductase activity, acting on the CH-OH group of donors, NAD or NADP as acceptor;transition metal ion binding;zinc ion binding		Histidine metabolism	Histidinol_dh	D	∆OCH2O2_∆OC control	46.533	2.03573	-0.565096	2.54558	2.75967	2.61049	2.92427	1.87857	2.1609	2.471	2.06915
1925	sll0887	Q55361	tr|Q55361|Q55361_SYNY3					PmbA_TldD	D	∆OCH2O2_∆OC control	47.599	2.47812	-0.564869	2.48296	2.45131	2.39781	2.67096	1.72097	2.02034	2.18708	1.81516
125	hemA	P28463	sp|P28463|HEM1_SYNY3	biosynthetic process;cellular aromatic compound metabolic process;cellular biosynthetic process;cellular metabolic process;cellular nitrogen compound biosynthetic process;cellular nitrogen compound metabolic process;cellular process;chlorophyll biosynthetic process;chlorophyll metabolic process;cofactor biosynthetic process;cofactor metabolic process;heterocycle biosynthetic process;heterocycle m…	binding;catalytic activity;coenzyme binding;cofactor binding;glutamyl-tRNA reductase activity;NADP binding;nucleotide binding;oxidoreductase activity;oxidoreductase activity, acting on the aldehyde or oxo group of donors;oxidoreductase activity, acting on the aldehyde or oxo group of donors, NAD or NADP as acceptor			GlutR_dimer;GlutR_N;Shikimate_DH	D	∆OCH2O2_∆OC control	47.525	2.34688	-0.56324	1.16415	1.37544	1.16743	1.32894	0.536471	0.681118	1.02646	0.538942
1391	slr1869	P73621	tr|P73621|P73621_SYNY3						D	∆OCH2O2_∆OC control	27.893	2.65645	-0.561093	-1.61641	-1.33188	-1.51608	-1.47542	NaN	-1.89458	-2.17181	-2.07173
1889	glcD	Q55124	tr|Q55124|Q55124_SYNY3		(S)-2-hydroxy-acid oxidase activity;binding;catalytic activity;coenzyme binding;cofactor binding;flavin adenine dinucleotide binding;glycolate oxidase activity;oxidoreductase activity;oxidoreductase activity, acting on CH-OH group of donors;oxidoreductase activity, acting on the CH-OH group of donors, NAD or NADP as acceptor;oxidoreductase activity, acting on the CH-OH group of donors, oxygen as …	cell part;cytoplasmic part;glycolate oxidase complex;intracellular part;macromolecular complex;protein complex	Glyoxylate and dicarboxylate metabolism	FAD_binding_4;FAD-oxidase_C	D	∆OCH2O2_∆OC control	53.032	1.74121	-0.560874	0.0039587	0.26475	-0.00588512	0.419119	-0.578422	-0.376678	0	-0.606451
1285	slr1837	P73404	tr|P73404|P73404_SYNY3	biological regulation;biosynthetic process;cellular biosynthetic process;cellular macromolecule biosynthetic process;cellular macromolecule metabolic process;cellular metabolic process;cellular nitrogen compound metabolic process;cellular process;cellular response to stimulus;macromolecule biosynthetic process;macromolecule metabolic process;metabolic process;nitrogen compound metabolic process;n…	binding;DNA binding;nucleic acid binding		Two-component system	Response_reg;Trans_reg_C	D	∆OCH2O2_∆OC control	25.655	3.80993	-0.556721	-1.80683	-1.53905	-1.58416	-1.60495	-2.14794	-2.2638	-2.13754	-2.2126
1779	lysC	P74569	tr|P74569|P74569_SYNY3	amine biosynthetic process;amine metabolic process;aspartate family amino acid biosynthetic process;aspartate family amino acid metabolic process;biosynthetic process;carboxylic acid biosynthetic process;carboxylic acid metabolic process;cellular amine metabolic process;cellular amino acid biosynthetic process;cellular amino acid metabolic process;cellular biosynthetic process;cellular ketone met…	amine binding;amino acid binding;amino acid kinase activity;aspartate kinase activity;binding;carboxylic acid binding;catalytic activity;kinase activity;phosphotransferase activity, carboxyl group as acceptor;transferase activity;transferase activity, transferring phosphorus-containing groups		Cysteine and methionine metabolism;Glycine, serine and threonine metabolism;Lysine biosynthesis	AA_kinase;ACT	D	∆OCH2O2_∆OC control	63.533	1.76838	-0.555007	2.84111	2.80749	2.80165	2.93441	1.94735	2.29361	2.74294	2.18072
963	gpmB	P72649	tr|P72649|P72649_SYNY3		catalytic activity			His_Phos_1	D	∆OCH2O2_∆OC control	38.881	2.5431	-0.554911	1.56781	1.87327	1.63119	1.8478	1.01982	1.15728	1.41572	1.10761
424	pyk2	P73534	sp|P73534|KPYK2_SYNY3	alcohol catabolic process;alcohol metabolic process;carbohydrate catabolic process;carbohydrate metabolic process;catabolic process;cellular carbohydrate catabolic process;cellular carbohydrate metabolic process;cellular metabolic process;cellular process;generation of precursor metabolites and energy;glucose catabolic process;glucose metabolic process;glycolysis;hexose catabolic process;hexose m…	adenyl nucleotide binding;adenyl ribonucleotide binding;alkali metal ion binding;ATP binding;binding;catalytic activity;cation binding;ion binding;kinase activity;magnesium ion binding;metal ion binding;nucleotide binding;phosphotransferase activity, alcohol group as acceptor;potassium ion binding;purine nucleotide binding;purine ribonucleoside triphosphate binding;purine ribonucleotide binding;p…		Carbon fixation in photosynthetic organisms;Glycolysis / Gluconeogenesis;Purine metabolism;Pyruvate metabolism;Type II diabetes mellitus	PEP-utilizers;PK;PK_C	D	∆OCH2O2_∆OC control	62.985	2.20198	-0.544275	3.75232	3.81502	3.76371	3.85316	3.08094	3.27088	3.61288	3.04241
739	chlP	Q55087	sp|Q55087|CHLP_SYNY3	biosynthetic process;cellular biosynthetic process;cellular metabolic process;cellular nitrogen compound biosynthetic process;cellular nitrogen compound metabolic process;cellular process;chlorophyll biosynthetic process;chlorophyll metabolic process;cofactor biosynthetic process;cofactor metabolic process;heterocycle biosynthetic process;heterocycle metabolic process;metabolic process;nitrogen c…	catalytic activity;geranylgeranyl reductase activity;oxidoreductase activity;oxidoreductase activity, acting on the CH-CH group of donors;oxidoreductase activity, acting on the CH-CH group of donors, NAD or NADP as acceptor		Porphyrin and chlorophyll metabolism;Terpenoid backbone biosynthesis	Pyr_redox_2	D	∆OCH2O2_∆OC control	44.882	2.22231	-0.540841	3.84081	3.88881	3.73017	4.01967	3.14172	3.32288	3.65657	3.19492
1562	sll1217	P74030	tr|P74030|P74030_SYNY3					UDG	D	∆OCH2O2_∆OC control	25.604	1.54127	-0.540315	-1.22797	-0.992721	-1.35334	-0.930437	-2.06071	-1.58047	-1.28926	-1.73528
1991	sll0493	Q55496	tr|Q55496|Q55496_SYNY3	cation transport;establishment of localization;ion transport;metal ion transport;monovalent inorganic cation transport;potassium ion transport;transport	cation transmembrane transporter activity;ion transmembrane transporter activity;substrate-specific transmembrane transporter activity;substrate-specific transporter activity;transmembrane transporter activity;transporter activity			TrkA_C;TrkA_N	D	∆OCH2O2_∆OC control	25.169	1.6956	-0.540043	0.203963	0.470622	0.216115	0.623617	-0.477555	-0.117134	0.188345	-0.23951
459	ispG	P73672	sp|P73672|ISPG_SYNY3	alcohol metabolic process;biosynthetic process;carbohydrate metabolic process;carboxylic acid metabolic process;cellular aldehyde metabolic process;cellular biosynthetic process;cellular carbohydrate metabolic process;cellular ketone metabolic process;cellular lipid metabolic process;cellular metabolic process;cellular process;glyceraldehyde-3-phosphate metabolic process;isopentenyl diphosphate b…	4 iron, 4 sulfur cluster binding;4-hydroxy-3-methylbut-2-en-1-yl diphosphate synthase activity;binding;catalytic activity;cation binding;ion binding;iron ion binding;iron-sulfur cluster binding;metal cluster binding;metal ion binding;oxidoreductase activity;oxidoreductase activity, acting on CH or CH2 groups;oxidoreductase activity, acting on CH or CH2 groups, with an iron-sulfur protein as accep…		Terpenoid backbone biosynthesis	GcpE	D	∆OCH2O2_∆OC control	44.175	2.98296	-0.537758	2.82704	2.84473	2.74663	2.84926	2.11748	2.27936	2.52294	2.19684
576	fusB	P74228	sp|P74228|EFG2_SYNY3		binding;catalytic activity;GTP binding;GTPase activity;guanyl nucleotide binding;guanyl ribonucleotide binding;hydrolase activity;hydrolase activity, acting on acid anhydrides;hydrolase activity, acting on acid anhydrides, in phosphorus-containing anhydrides;nucleic acid binding;nucleoside-triphosphatase activity;nucleotide binding;purine nucleotide binding;purine ribonucleoside triphosphate bind…	cell part;cytoplasm;intracellular part		EFG_C;EFG_II;EFG_IV;GTP_EFTU;GTP_EFTU_D2	D	∆OCH2O2_∆OC control	75.43	1.84031	-0.537369	3.85545	3.93245	3.92757	4.12917	3.19934	3.41862	3.83954	3.23767
1244	tktA	P73282	tr|P73282|P73282_SYNY3		binding;catalytic activity;cation binding;ion binding;metal ion binding;transferase activity;transferase activity, transferring aldehyde or ketonic groups;transketolase activity		Biosynthesis of ansamycins;Carbon fixation in photosynthetic organisms;Pentose phosphate pathway	Transket_pyr;Transketolase_C;Transketolase_N	D	∆OCH2O2_∆OC control	71.724	3.51945	-0.535082	6.2558	6.35448	6.30942	6.47599	5.6899	5.88292	5.92472	5.75782
223	infB	P72689	sp|P72689|IF2_SYNY3		binding;catalytic activity;GTP binding;GTPase activity;guanyl nucleotide binding;guanyl ribonucleotide binding;hydrolase activity;hydrolase activity, acting on acid anhydrides;hydrolase activity, acting on acid anhydrides, in phosphorus-containing anhydrides;nucleic acid binding;nucleoside-triphosphatase activity;nucleotide binding;purine nucleotide binding;purine ribonucleoside triphosphate bind…	cell part;cytoplasm;intracellular part		GTP_EFTU;GTP_EFTU_D2;IF-2;IF2_N	D	∆OCH2O2_∆OC control	108.12	2.78123	-0.532593	4.40044	4.20439	4.47802	4.1166	3.63193	3.81428	3.87267	3.7502
226	speB1	P72703	sp|P72703|SPEB1_SYNY3	amine biosynthetic process;amine metabolic process;biosynthetic process;cellular amine metabolic process;cellular biogenic amine biosynthetic process;cellular biogenic amine metabolic process;cellular biosynthetic process;cellular metabolic process;cellular nitrogen compound biosynthetic process;cellular nitrogen compound metabolic process;cellular process;metabolic process;nitrogen compound meta…	agmatinase activity;binding;catalytic activity;cation binding;hydrolase activity;hydrolase activity, acting on carbon-nitrogen (but not peptide) bonds;hydrolase activity, acting on carbon-nitrogen (but not peptide) bonds, in linear amidines;ion binding;metal ion binding		Arginine and proline metabolism	Arginase	D	∆OCH2O2_∆OC control	33.463	3.29851	-0.5316	0.262246	0.247209	0.179885	0.235163	-0.49755	-0.139158	-0.2358	-0.329391
190	leuC	P54384	sp|P54384|LEUC_SYNY3	amine biosynthetic process;amine metabolic process;biosynthetic process;branched chain family amino acid biosynthetic process;branched chain family amino acid metabolic process;carboxylic acid biosynthetic process;carboxylic acid metabolic process;cellular amine metabolic process;cellular amino acid biosynthetic process;cellular amino acid metabolic process;cellular biosynthetic process;cellular …	3-isopropylmalate dehydratase activity;4 iron, 4 sulfur cluster binding;binding;carbon-oxygen lyase activity;catalytic activity;cation binding;hydro-lyase activity;ion binding;iron-sulfur cluster binding;lyase activity;metal cluster binding;metal ion binding		C5-Branched dibasic acid metabolism;Valine, leucine and isoleucine biosynthesis	Aconitase	D	∆OCH2O2_∆OC control	50.458	1.63647	-0.530104	2.74208	2.96893	2.87566	3.15078	2.07705	2.50222	2.77955	2.25821
1069	slr1616	P72894	tr|P72894|P72894_SYNY3		adenyl nucleotide binding;adenyl ribonucleotide binding;ATP binding;binding;catalytic activity;cation binding;ion binding;metal ion binding;nucleotide binding;purine nucleotide binding;purine ribonucleoside triphosphate binding;purine ribonucleotide binding;ribonucleotide binding		Alanine, aspartate and glutamate metabolism;Pyrimidine metabolism		D	∆OCH2O2_∆OC control	37.353	3.51317	-0.530048	0.662627	0.843167	0.687633	0.909456	0.336055	0.247551	0.253029	0.146055
2229	sll8001	Q6ZE91	tr|Q6ZE91|Q6ZE91_SYNY3					Macro	D	∆OCH2O2_∆OC control	39.628	3.58728	-0.529832	-1.90902	-2.01082	-1.91126	-1.80533	-2.50575	NaN	-2.38552	-2.42555
2001	slr0322	Q55527	tr|Q55527|Q55527_SYNY3	chemotaxis;locomotion;response to chemical stimulus;response to external stimulus;response to stimulus;taxis	catalytic activity;kinase activity;molecular transducer activity;phosphotransferase activity, alcohol group as acceptor;phosphotransferase activity, nitrogenous group as acceptor;protein histidine kinase activity;protein kinase activity;signal transducer activity;transferase activity;transferase activity, transferring phosphorus-containing groups;two-component sensor activity	cell part;cytoplasm;intracellular part	Two-component system	CheW;HATPase_c;H-kinase_dim;Response_reg	D	∆OCH2O2_∆OC control	120.56	2.32381	-0.529652	2.84243	2.92459	2.84388	2.93823	2.14273	2.41761	2.66641	2.20377
1068	rfbE	P72893	tr|P72893|P72893_SYNY3		binding;catalytic activity;cofactor binding;pyridoxal phosphate binding;vitamin B6 binding;vitamin binding			DegT_DnrJ_EryC1	D	∆OCH2O2_∆OC control	41.944	2.46163	-0.522802	1.24216	1.4336	1.20977	1.55485	0.741796	0.803108	1.06379	0.740467
322	argD	P73133	sp|P73133|ARGD_SYNY3	amine biosynthetic process;amine metabolic process;arginine biosynthetic process;arginine metabolic process;biosynthetic process;carboxylic acid biosynthetic process;carboxylic acid metabolic process;cellular amine metabolic process;cellular amino acid biosynthetic process;cellular amino acid metabolic process;cellular biosynthetic process;cellular ketone metabolic process;cellular metabolic proc…	binding;catalytic activity;cofactor binding;N2-acetyl-L-ornithine:2-oxoglutarate 5-aminotransferase activity;pyridoxal phosphate binding;transaminase activity;transferase activity;transferase activity, transferring nitrogenous groups;vitamin B6 binding;vitamin binding	cell part;cytoplasm;intracellular part	Arginine and proline metabolism	Aminotran_3	D	∆OCH2O2_∆OC control	46.567	1.89905	-0.52182	2.4486	2.6152	2.32475	2.58897	1.76753	2.03858	2.31974	1.76438
566	leuD	P74207	sp|P74207|LEUD_SYNY3	amine biosynthetic process;amine metabolic process;biosynthetic process;branched chain family amino acid biosynthetic process;branched chain family amino acid metabolic process;carboxylic acid biosynthetic process;carboxylic acid metabolic process;cellular amine metabolic process;cellular amino acid biosynthetic process;cellular amino acid metabolic process;cellular biosynthetic process;cellular …	3-isopropylmalate dehydratase activity;carbon-oxygen lyase activity;catalytic activity;hydro-lyase activity;lyase activity	3-isopropylmalate dehydratase complex;cell part;cytoplasmic part;cytosolic part;intracellular part;macromolecular complex;protein complex	C5-Branched dibasic acid metabolism;Valine, leucine and isoleucine biosynthesis	Aconitase_C	D	∆OCH2O2_∆OC control	21.587	2.46447	-0.518454	1.2276	1.31162	1.14774	0.991125	0.405423	0.735704	0.807648	0.655495
1319	frdA	P73479	tr|P73479|P73479_SYNY3	cellular metabolic process;cellular process;electron transport chain;generation of precursor metabolites and energy;metabolic process;oxidation-reduction process	binding;catalytic activity;coenzyme binding;cofactor binding;flavin adenine dinucleotide binding;oxidoreductase activity;oxidoreductase activity, acting on the CH-CH group of donors		Butanoate metabolism;Carbon fixation pathways in prokaryotes;Citrate cycle (TCA cycle);Oxidative phosphorylation;Toluene degradation	FAD_binding_2;Succ_DH_flav_C	D	∆OCH2O2_∆OC control	63.701	1.67038	-0.517252	2.01651	2.19097	2.05653	2.51258	1.35654	1.77798	1.94023	1.63284
491	mnmE	P73839	sp|P73839|MNME_SYNY3	biological regulation;cellular macromolecule metabolic process;cellular metabolic process;cellular nitrogen compound metabolic process;cellular process;cellular response to stimulus;intracellular signal transduction;macromolecule metabolic process;macromolecule modification;metabolic process;ncRNA metabolic process;ncRNA processing;nitrogen compound metabolic process;nucleic acid metabolic proces…	binding;catalytic activity;cation binding;GTP binding;GTPase activity;guanyl nucleotide binding;guanyl ribonucleotide binding;hydrolase activity;hydrolase activity, acting on acid anhydrides;hydrolase activity, acting on acid anhydrides, in phosphorus-containing anhydrides;ion binding;metal ion binding;nucleoside-triphosphatase activity;nucleotide binding;purine nucleotide binding;purine ribonucl…	cell part;cytoplasm;intracellular part		GTPase_Cys_C;MMR_HSR1;TrmE_N	D	∆OCH2O2_∆OC control	49.981	3.56171	-0.516741	-1.40427	-1.50088	-1.33209	-1.29983	-1.98287	-1.91741	-1.75153	-1.95221
2021	sll0157	Q55571	tr|Q55571|Q55571_SYNY3						D	∆OCH2O2_∆OC control	28.098	1.38641	-0.513802	-1.5545	-1.08641	-1.55495	-1.0279	-1.68987	-1.76615	NaN	-2.00321
698	purH	P74741	sp|P74741|PUR9_SYNY3	biosynthetic process;cellular biosynthetic process;cellular metabolic process;cellular nitrogen compound biosynthetic process;cellular nitrogen compound metabolic process;cellular process;'de novo' IMP biosynthetic process;heterocycle biosynthetic process;heterocycle metabolic process;IMP biosynthetic process;IMP metabolic process;metabolic process;nitrogen compound metabolic process;nucleobase-c…	catalytic activity;cyclohydrolase activity;hydrolase activity;hydrolase activity, acting on carbon-nitrogen (but not peptide) bonds;hydrolase activity, acting on carbon-nitrogen (but not peptide) bonds, in cyclic amidines;hydroxymethyl-, formyl- and related transferase activity;IMP cyclohydrolase activity;phosphoribosylaminoimidazolecarboxamide formyltransferase activity;transferase activity;tran…		One carbon pool by folate;Purine metabolism	AICARFT_IMPCHas;MGS	D	∆OCH2O2_∆OC control	54.564	1.95301	-0.512143	3.56427	3.63038	3.63802	3.77134	2.86794	3.19669	3.48892	3.0019
1064	slr1610	P72888	tr|P72888|P72888_SYNY3		catalytic activity;methyltransferase activity;transferase activity;transferase activity, transferring one-carbon groups			Methyltransf_13;Methyltransf_14	D	∆OCH2O2_∆OC control	48.013	1.63642	-0.511336	-0.242261	0.143592	-0.216065	-0.0856819	-0.922719	-0.575077	-0.236814	-0.711151
1870	slr0609	P74756	tr|P74756|P74756_SYNY3					cobW;CobW_C	D	∆OCH2O2_∆OC control	43.263	2.66666	-0.510617	1.82931	1.9707	1.7126	1.94782	1.27215	1.31722	1.58891	1.23969
602	fbp	P74324	sp|P74324|F16PA_SYNY3	biosynthetic process;carbohydrate biosynthetic process;carbohydrate metabolic process;metabolic process;photosynthesis, dark reaction;primary metabolic process;reductive pentose-phosphate cycle	binding;carbohydrate phosphatase activity;catalytic activity;cation binding;fructose 1,6-bisphosphate 1-phosphatase activity;hydrolase activity;hydrolase activity, acting on ester bonds;ion binding;magnesium ion binding;metal ion binding;phosphatase activity;phosphoric ester hydrolase activity;sugar-phosphatase activity	cell part;cytoplasm;intracellular part	Carbon fixation in photosynthetic organisms;Fructose and mannose metabolism;Glycolysis / Gluconeogenesis;Insulin signaling pathway;Methane metabolism;Pentose phosphate pathway	FBPase	D	∆OCH2O2_∆OC control	38.262	2.38945	-0.509848	1.94381	2.17531	1.89026	2.1348	1.28986	1.64376	1.68047	1.4907
236	lpdA	P72740	sp|P72740|DLDH_SYNY3	alcohol catabolic process;alcohol metabolic process;biological regulation;carbohydrate catabolic process;carbohydrate metabolic process;catabolic process;cell redox homeostasis;cellular carbohydrate catabolic process;cellular carbohydrate metabolic process;cellular homeostasis;cellular metabolic process;cellular process;generation of precursor metabolites and energy;glucose catabolic process;gluc…	binding;catalytic activity;coenzyme binding;cofactor binding;dihydrolipoyl dehydrogenase activity;flavin adenine dinucleotide binding;oxidoreductase activity;oxidoreductase activity, acting on a sulfur group of donors;oxidoreductase activity, acting on a sulfur group of donors, NAD or NADP as acceptor;oxidoreductase activity, acting on NADH or NADPH	cell part;membrane;plasma membrane	Citrate cycle (TCA cycle);Glycine, serine and threonine metabolism;Glycolysis / Gluconeogenesis;Pyruvate metabolism;Valine, leucine and isoleucine degradation	Pyr_redox;Pyr_redox_2;Pyr_redox_dim	D	∆OCH2O2_∆OC control	50.832	2.35849	-0.509576	4.77159	4.82563	4.75163	4.84308	4.01364	4.27248	4.56507	4.30245
103	aroC	P23353	sp|P23353|AROC_SYNY3	amine biosynthetic process;amine metabolic process;aromatic amino acid family biosynthetic process;aromatic amino acid family metabolic process;aromatic compound biosynthetic process;biosynthetic process;carboxylic acid biosynthetic process;carboxylic acid metabolic process;cellular amine metabolic process;cellular amino acid biosynthetic process;cellular amino acid metabolic process;cellular aro…	carbon-oxygen lyase activity;carbon-oxygen lyase activity, acting on phosphates;catalytic activity;chorismate synthase activity;lyase activity		Phenylalanine, tyrosine and tryptophan biosynthesis	Chorismate_synt	D	∆OCH2O2_∆OC control	39.287	2.00228	-0.508391	2.91094	2.84969	2.88149	2.85186	2.04974	2.43932	2.69612	2.27524
225	slr0245	P72702	sp|P72702|Y245_SYNY3		catalytic activity;hydrolase activity			Hist_deacetyl	D	∆OCH2O2_∆OC control	33.649	3.90208	-0.506707	-1.81959	-1.7668	-1.66551	-1.877	-2.37589	-2.21426	-2.24396	-2.3216
1081	slr1073	P72909	tr|P72909|P72909_SYNY3						D	∆OCH2O2_∆OC control	43.527	4.12247	-0.506453	-2.78619	-2.81763	-2.77067	-2.92593	-3.35301	-3.33251	-3.30914	NaN
163	gnd	P52208	sp|P52208|6PGD_SYNY3	alcohol catabolic process;alcohol metabolic process;aldonic acid metabolic process;carbohydrate catabolic process;carbohydrate metabolic process;carboxylic acid metabolic process;catabolic process;cellular carbohydrate catabolic process;cellular carbohydrate metabolic process;cellular ketone metabolic process;cellular metabolic process;cellular nitrogen compound metabolic process;cellular process…	binding;catalytic activity;coenzyme binding;cofactor binding;NADP binding;nucleotide binding;oxidoreductase activity;oxidoreductase activity, acting on CH-OH group of donors;oxidoreductase activity, acting on the CH-OH group of donors, NAD or NADP as acceptor;phosphogluconate dehydrogenase (decarboxylating) activity		Glutathione metabolism;Pentose phosphate pathway	6PGD;NAD_binding_2	D	∆OCH2O2_∆OC control	52.873	2.36679	-0.505969	5.29013	5.17671	5.27978	5.31546	4.70904	4.74709	5.05445	4.52762
235	slr1417	P72731	sp|P72731|Y1417_SYNY3	biosynthetic process;cellular biosynthetic process;cellular metabolic process;cellular process;cofactor biosynthetic process;cofactor metabolic process;iron-sulfur cluster assembly;metabolic process;metallo-sulfur cluster assembly	2 iron, 2 sulfur cluster binding;binding;cation binding;identical protein binding;ion binding;iron ion binding;iron-sulfur cluster binding;metal cluster binding;metal ion binding;protein binding;structural molecule activity;transition metal ion binding			Fe-S_biosyn	D	∆OCH2O2_∆OC control	12.929	1.35585	-0.505102	-1.99456	-1.4788	-1.91541	NaN	-2.41522	-2.18065	NaN	-2.30821
402	def	P73441	sp|P73441|DEF_SYNY3	biosynthetic process;cellular biosynthetic process;cellular macromolecule biosynthetic process;cellular macromolecule metabolic process;cellular metabolic process;cellular process;cellular protein metabolic process;macromolecule biosynthetic process;macromolecule metabolic process;metabolic process;primary metabolic process;protein metabolic process;translation	binding;catalytic activity;cation binding;hydrolase activity;hydrolase activity, acting on carbon-nitrogen (but not peptide) bonds;hydrolase activity, acting on carbon-nitrogen (but not peptide) bonds, in linear amides;ion binding;iron ion binding;metal ion binding;peptide deformylase activity;transition metal ion binding			Pep_deformylase	D	∆OCH2O2_∆OC control	21.026	2.61832	-0.502451	0.168813	0.30902	0.45803	0.080595	-0.268022	-0.0832119	-0.314518	-0.327597
514	proS	P73942	sp|P73942|SYP_SYNY3	amine metabolic process;amino acid activation;carboxylic acid metabolic process;cellular amine metabolic process;cellular amino acid metabolic process;cellular ketone metabolic process;cellular macromolecule metabolic process;cellular metabolic process;cellular nitrogen compound metabolic process;cellular process;macromolecule metabolic process;metabolic process;ncRNA metabolic process;nitrogen c…	adenyl nucleotide binding;adenyl ribonucleotide binding;aminoacyl-tRNA editing activity;aminoacyl-tRNA ligase activity;ATP binding;binding;carboxylic ester hydrolase activity;catalytic activity;hydrolase activity;hydrolase activity, acting on ester bonds;ligase activity;ligase activity, forming aminoacyl-tRNA and related compounds;ligase activity, forming carbon-oxygen bonds;nucleotide binding;pr…	cell part;cytoplasm;intracellular part		HGTP_anticodon;tRNA_edit;tRNA-synt_2b	D	∆OCH2O2_∆OC control	66.929	1.95543	-0.498956	2.95335	3.18815	2.95353	3.32885	2.48074	2.60371	2.89597	2.44762
1432	thrC	P73711	tr|P73711|P73711_SYNY3				Glycine, serine and threonine metabolism;Vitamin B6 metabolism	PALP	D	∆OCH2O2_∆OC control	47.014	1.72266	-0.49716	0.0316858	0.0227404	0.0164404	0.415976	-0.453382	-0.465998	-0.0189857	-0.563435
1091	sucC	P72927	tr|P72927|P72927_SYNY3		adenyl nucleotide binding;adenyl ribonucleotide binding;ATP binding;binding;catalytic activity;cation binding;ion binding;ligase activity;metal ion binding;nucleotide binding;purine nucleotide binding;purine ribonucleoside triphosphate binding;purine ribonucleotide binding;ribonucleotide binding		C5-Branched dibasic acid metabolism;Carbon fixation pathways in prokaryotes;Citrate cycle (TCA cycle);Propanoate metabolism	ATP-grasp_2	D	∆OCH2O2_∆OC control	44.052	2.48183	-0.495482	0.503213	0.872735	0.541642	0.829353	0.102345	0.206095	0.306881	0.149694
307	dxs	P73067	sp|P73067|DXS_SYNY3	aromatic compound biosynthetic process;biosynthetic process;cellular aromatic compound metabolic process;cellular biosynthetic process;cellular lipid metabolic process;cellular metabolic process;cellular nitrogen compound biosynthetic process;cellular nitrogen compound metabolic process;cellular process;heterocycle biosynthetic process;heterocycle metabolic process;isoprenoid biosynthetic process…	1-deoxy-D-xylulose-5-phosphate synthase activity;binding;catalytic activity;cation binding;coenzyme binding;cofactor binding;ion binding;magnesium ion binding;metal ion binding;thiamine pyrophosphate binding;transferase activity;transferase activity, transferring aldehyde or ketonic groups;vitamin binding		Terpenoid backbone biosynthesis	DXP_synthase_N;Transket_pyr;Transketolase_C	D	∆OCH2O2_∆OC control	69.327	2.48123	-0.495057	2.64217	2.75884	2.6771	2.90338	2.07173	2.25628	2.48738	2.18587
1144	fbp	P73050	tr|P73050|P73050_SYNY3		catalytic activity;transferase activity			Hexapep	D	∆OCH2O2_∆OC control	19.547	1.88715	-0.494064	-1.24245	-0.938277	-1.36168	-0.805275	-1.54581	-1.43468	-1.68017	-1.66328
720	gap2	P80505	sp|P80505|G3P2_SYNY3	alcohol catabolic process;alcohol metabolic process;carbohydrate catabolic process;carbohydrate metabolic process;catabolic process;cellular carbohydrate catabolic process;cellular carbohydrate metabolic process;cellular metabolic process;cellular process;generation of precursor metabolites and energy;glucose catabolic process;glucose metabolic process;glycolysis;hexose catabolic process;hexose m…	binding;catalytic activity;coenzyme binding;cofactor binding;glyceraldehyde-3-phosphate dehydrogenase (NAD(P)+) (phosphorylating) activity;NAD binding;NADP binding;nucleotide binding;oxidoreductase activity;oxidoreductase activity, acting on the aldehyde or oxo group of donors;oxidoreductase activity, acting on the aldehyde or oxo group of donors, NAD or NADP as acceptor	cell part;cytoplasm;intracellular part	Carbon fixation in photosynthetic organisms;Glycolysis / Gluconeogenesis	Gp_dh_C;Gp_dh_N	D	∆OCH2O2_∆OC control	36.512	2.42927	-0.493743	6.73969	6.76269	6.66868	6.92163	6.11165	6.27837	6.54008	6.18763
123	fusA	P28371	sp|P28371|EFG1_SYNY3		binding;catalytic activity;GTP binding;GTPase activity;guanyl nucleotide binding;guanyl ribonucleotide binding;hydrolase activity;hydrolase activity, acting on acid anhydrides;hydrolase activity, acting on acid anhydrides, in phosphorus-containing anhydrides;nucleic acid binding;nucleoside-triphosphatase activity;nucleotide binding;purine nucleotide binding;purine ribonucleoside triphosphate bind…	cell part;cytoplasm;intracellular part		EFG_C;EFG_II;EFG_IV;GTP_EFTU;GTP_EFTU_D2	D	∆OCH2O2_∆OC control	76.749	1.79769	-0.490188	5.94416	6.01339	5.98777	6.18372	5.30393	5.51634	5.9346	5.41344
1274	ilvA	P73375	tr|P73375|P73375_SYNY3	amine biosynthetic process;amine metabolic process;biosynthetic process;branched chain family amino acid biosynthetic process;branched chain family amino acid metabolic process;carboxylic acid biosynthetic process;carboxylic acid metabolic process;cellular amine metabolic process;cellular amino acid biosynthetic process;cellular amino acid metabolic process;cellular biosynthetic process;cellular …	ammonia-lyase activity;binding;carbon-nitrogen lyase activity;catalytic activity;cofactor binding;L-threonine ammonia-lyase activity;lyase activity;pyridoxal phosphate binding;vitamin B6 binding;vitamin binding		Glycine, serine and threonine metabolism;Valine, leucine and isoleucine biosynthesis	PALP;Thr_dehydrat_C	D	∆OCH2O2_∆OC control	56.545	1.97775	-0.489067	0.93332	1.13159	0.919173	1.09422	0.271117	0.700024	0.773018	0.377871
1009	slr1104	P72748	tr|P72748|P72748_SYNY3					EAL;FHA;GGDEF	D	∆OCH2O2_∆OC control	69.333	1.63153	-0.484122	0.433141	0.782107	0.453553	0.712185	-0.181584	0.163807	0.45013	0.0121441
1577	slr1342	P74079	tr|P74079|P74079_SYNY3					DUF1537	D	∆OCH2O2_∆OC control	48.519	1.84472	-0.483251	2.1628	2.4167	2.17011	2.47653	1.73762	1.70449	2.16859	1.68243
792	slr0039	Q55458	sp|Q55458|Y039_SYNY3					DRTGG	D	∆OCH2O2_∆OC control	38.418	2.66656	-0.48163	1.9608	2.17931	2.04457	2.32689	1.61906	1.75234	1.68906	1.52459
1707	slr0280	P74396	tr|P74396|P74396_SYNY3					DUF2233	D	∆OCH2O2_∆OC control	65.405	2.17766	-0.480453	1.28125	1.0427	1.30604	0.930143	0.580178	0.753086	0.491625	0.813442
1855	sll0576	P74729	tr|P74729|P74729_SYNY3		binding;catalytic activity;coenzyme binding;cofactor binding			Epimerase	D	∆OCH2O2_∆OC control	34.951	2.34345	-0.479005	3.57285	3.87493	3.54579	3.85637	3.09203	3.3072	3.3665	3.16819
1304	nrtD	P73449	tr|P73449|P73449_SYNY3		adenyl nucleotide binding;adenyl ribonucleotide binding;anion transmembrane transporter activity;ATP binding;ATPase activity;binding;catalytic activity;hydrolase activity;hydrolase activity, acting on acid anhydrides;hydrolase activity, acting on acid anhydrides, in phosphorus-containing anhydrides;inorganic anion transmembrane transporter activity;ion transmembrane transporter activity;nitrate t…	cell part;membrane	ABC transporters	ABC_tran	D	∆OCH2O2_∆OC control	36.564	1.5814	-0.47759	-1.13125	-1.01619	-1.55606	-0.801743	-1.66399	-1.52741	-1.6696	-1.5546
785	sll0828	Q55424	sp|Q55424|AMID_SYNY3		amidase activity;carbon-nitrogen ligase activity, with glutamine as amido-N-donor;catalytic activity;hydrolase activity;hydrolase activity, acting on carbon-nitrogen (but not peptide) bonds;hydrolase activity, acting on carbon-nitrogen (but not peptide) bonds, in linear amides;ligase activity;ligase activity, forming carbon-nitrogen bonds		Aminobenzoate degradation;Arginine and proline metabolism;Cyanoamino acid metabolism;Phenylalanine metabolism;Styrene degradation;Tryptophan metabolism	Amidase	D	∆OCH2O2_∆OC control	54.254	1.93201	-0.475965	-0.693801	-0.538558	-0.769757	-0.729847	-1.40279	-1.0517	-0.86532	-1.31601
684	kaiC	P74646	sp|P74646|KAIC_SYNY3	biological regulation;biosynthetic process;cellular biosynthetic process;cellular macromolecule biosynthetic process;cellular macromolecule metabolic process;cellular metabolic process;cellular nitrogen compound metabolic process;cellular process;cellular protein metabolic process;circadian rhythm;macromolecule biosynthetic process;macromolecule metabolic process;macromolecule modification;metabo…	adenyl nucleotide binding;adenyl ribonucleotide binding;ATP binding;binding;catalytic activity;cation binding;DNA binding;ion binding;kinase activity;magnesium ion binding;metal ion binding;nucleic acid binding;nucleotide binding;phosphotransferase activity, alcohol group as acceptor;protein kinase activity;protein serine/threonine kinase activity;protein serine/threonine/tyrosine kinase activity…			KaiC	D	∆OCH2O2_∆OC control	58.294	2.01767	-0.474784	1.29596	1.3046	1.0399	1.33353	0.478799	0.935307	0.924568	0.736179
903	glk	Q55855	sp|Q55855|GLK_SYNY3	alcohol catabolic process;alcohol metabolic process;carbohydrate catabolic process;carbohydrate metabolic process;catabolic process;cellular carbohydrate catabolic process;cellular carbohydrate metabolic process;cellular metabolic process;cellular process;generation of precursor metabolites and energy;glucose catabolic process;glucose metabolic process;glycolysis;hexose catabolic process;hexose m…	adenyl nucleotide binding;adenyl ribonucleotide binding;ATP binding;binding;carbohydrate kinase activity;catalytic activity;glucokinase activity;hexokinase activity;kinase activity;nucleotide binding;phosphotransferase activity, alcohol group as acceptor;purine nucleotide binding;purine ribonucleoside triphosphate binding;purine ribonucleotide binding;ribonucleotide binding;transferase activity;t…	cell part;cytoplasm;intracellular part	Amino sugar and nucleotide sugar metabolism;Butirosin and neomycin biosynthesis;Galactose metabolism;Glycolysis / Gluconeogenesis;Starch and sucrose metabolism;Streptomycin biosynthesis	Glucokinase	D	∆OCH2O2_∆OC control	37.712	1.89458	-0.469057	0.758082	0.879567	0.67073	1.04445	0.13767	0.451544	0.623556	0.263826
1666	sll0921	P74298	tr|P74298|P74298_SYNY3	biological regulation;biosynthetic process;cellular biosynthetic process;cellular macromolecule biosynthetic process;cellular macromolecule metabolic process;cellular metabolic process;cellular nitrogen compound metabolic process;cellular process;cellular response to stimulus;macromolecule biosynthetic process;macromolecule metabolic process;metabolic process;nitrogen compound metabolic process;n…	binding;DNA binding;nucleic acid binding;nucleic acid binding transcription factor activity;sequence-specific DNA binding transcription factor activity			GerE;Response_reg	D	∆OCH2O2_∆OC control	24.165	2.50701	-0.46619	0.201562	0.261481	0.343972	0.544037	-0.276633	-0.0500011	-0.000329971	-0.186743
585	slr1673	P74261	sp|P74261|Y1673_SYNY3	cellular macromolecule metabolic process;cellular metabolic process;cellular nitrogen compound metabolic process;cellular process;macromolecule metabolic process;metabolic process;nitrogen compound metabolic process;nucleic acid metabolic process;nucleobase-containing compound metabolic process;primary metabolic process;RNA metabolic process;RNA processing	binding;catalytic activity;methyltransferase activity;nucleic acid binding;RNA binding;RNA methyltransferase activity;transferase activity;transferase activity, transferring one-carbon groups			SpoU_methylase;SpoU_sub_bind	D	∆OCH2O2_∆OC control	29.701	1.88744	-0.465355	-3.34196	-3.26357	-3.80049	-3.63966	-3.99534	-3.85216	-4.00237	-4.05724
548	der	P74120	sp|P74120|DER_SYNY3	cellular component biogenesis;cellular component biogenesis at cellular level;cellular component organization or biogenesis;cellular component organization or biogenesis at cellular level;cellular process;ribonucleoprotein complex biogenesis;ribosome biogenesis	binding;GTP binding;guanyl nucleotide binding;guanyl ribonucleotide binding;nucleotide binding;purine nucleotide binding;purine ribonucleoside triphosphate binding;purine ribonucleotide binding;ribonucleotide binding			MMR_HSR1	D	∆OCH2O2_∆OC control	50.825	2.5655	-0.463126	0.419394	0.517182	0.359965	0.664967	-0.0850306	0.0218201	0.217497	-0.0452805
1944	slr0580	Q55407	tr|Q55407|Q55407_SYNY3		binding;catalytic activity;cofactor binding;pyridoxal phosphate binding;vitamin B6 binding;vitamin binding			Met_gamma_lyase	D	∆OCH2O2_∆OC control	44.668	2.12255	-0.461117	-1.71771	-1.59217	-1.72673	-1.56569	-2.11762	-2.3036	-1.80515	-2.2204
332	ftsH1	P73179	sp|P73179|FTSH1_SYNY3	catabolic process;macromolecule catabolic process;macromolecule metabolic process;metabolic process;primary metabolic process;protein catabolic process;protein metabolic process	adenyl nucleotide binding;adenyl ribonucleotide binding;ATP binding;ATPase activity;binding;catalytic activity;cation binding;endopeptidase activity;hydrolase activity;hydrolase activity, acting on acid anhydrides;hydrolase activity, acting on acid anhydrides, in phosphorus-containing anhydrides;ion binding;metal ion binding;metalloendopeptidase activity;metallopeptidase activity;nucleoside-triph…	cell part;integral to membrane;intracellular part;intrinsic to membrane;membrane;membrane part;photosynthetic membrane;thylakoid membrane;thylakoid part		AAA;Peptidase_M41	D	∆OCH2O2_∆OC control	72.109	3.98856	-0.454058	0.650632	0.603951	0.458243	0.623714	0.177846	0.0993443	0.0732269	0.169893
215	rne	P72656	sp|P72656|RNE_SYNY3	cellular macromolecule metabolic process;cellular metabolic process;cellular nitrogen compound metabolic process;cellular process;macromolecule metabolic process;metabolic process;nitrogen compound metabolic process;nucleic acid metabolic process;nucleobase-containing compound metabolic process;primary metabolic process;RNA metabolic process;RNA processing	binding;catalytic activity;cation binding;endonuclease activity;hydrolase activity;hydrolase activity, acting on ester bonds;ion binding;metal ion binding;nuclease activity;nucleic acid binding;ribonuclease activity;RNA binding		RNA degradation	RNase_E_G;S1	D	∆OCH2O2_∆OC control	74.944	2.90058	-0.451414	3.18705	3.319	3.23565	3.4249	2.7437	2.84744	3.00585	2.76396
636	pyrC	P74438	sp|P74438|PYRC_SYNY3	biosynthetic process;cellular aromatic compound metabolic process;cellular biosynthetic process;cellular metabolic process;cellular nitrogen compound biosynthetic process;cellular nitrogen compound metabolic process;cellular process;'de novo' UMP biosynthetic process;heterocycle biosynthetic process;heterocycle metabolic process;metabolic process;nitrogen compound metabolic process;nucleobase bio…	binding;catalytic activity;cation binding;dihydroorotase activity;hydrolase activity;hydrolase activity, acting on carbon-nitrogen (but not peptide) bonds;hydrolase activity, acting on carbon-nitrogen (but not peptide) bonds, in cyclic amides;ion binding;metal ion binding;transition metal ion binding;zinc ion binding		Pyrimidine metabolism	Amidohydro_1	D	∆OCH2O2_∆OC control	38.126	1.92111	-0.450127	-3.14126	-3.35896	-2.92904	NaN	-3.52879	-3.50165	-3.67059	-3.67181
651	slr0992	P74516	sp|P74516|TRML_SYNY3	cellular macromolecule metabolic process;cellular metabolic process;cellular nitrogen compound metabolic process;cellular process;macromolecule metabolic process;metabolic process;nitrogen compound metabolic process;nucleic acid metabolic process;nucleobase-containing compound metabolic process;primary metabolic process;RNA metabolic process;RNA processing	binding;catalytic activity;methyltransferase activity;nucleic acid binding;RNA binding;RNA methyltransferase activity;S-adenosylmethionine-dependent methyltransferase activity;transferase activity;transferase activity, transferring one-carbon groups;tRNA methyltransferase activity	cell part;cytoplasm;intracellular part		SpoU_methylase	D	∆OCH2O2_∆OC control	17.033	2.47692	-0.444763	-2.41777	-2.37769	-2.546	-2.5078	-3.08963	-2.8221	-2.70989	-3.00671
493	slr1717	P73846	sp|P73846|Y1717_SYNY3					NAD_synthase	D	∆OCH2O2_∆OC control	30.174	2.8081	-0.444601	-2.09215	-2.24741	-1.97043	-1.95409	-2.57546	-2.55118	-2.37862	-2.53723
1296	sll1466	P73434	tr|P73434|P73434_SYNY3	biosynthetic process;metabolic process				Glyco_trans_4_3;Glycos_transf_1	D	∆OCH2O2_∆OC control	47.141	2.12007	-0.444107	-1.39233	-1.32428	-1.55565	-1.08408	-1.8405	-1.71828	-1.66533	-1.90864
94	trpE	P20170	sp|P20170|TRPE_SYNY3	amine biosynthetic process;amine metabolic process;aromatic amino acid family biosynthetic process;aromatic amino acid family metabolic process;aromatic compound biosynthetic process;biosynthetic process;carboxylic acid biosynthetic process;carboxylic acid metabolic process;cellular amine metabolic process;cellular amino acid biosynthetic process;cellular amino acid metabolic process;cellular aro…	anthranilate synthase activity;binding;carbon-carbon lyase activity;catalytic activity;cation binding;ion binding;lyase activity;metal ion binding;oxo-acid-lyase activity		Phenylalanine, tyrosine and tryptophan biosynthesis	Anth_synt_I_N;Chorismate_bind	D	∆OCH2O2_∆OC control	57.146	2.0423	-0.443635	1.64769	1.7044	1.7665	1.89227	1.23827	1.27284	1.60686	1.11835
791	sll0036	Q55452	sp|Q55452|Y036_SYNY3	activation of protein kinase activity;activation of protein kinase C activity by G-protein coupled receptor protein signaling pathway;aldehyde biosynthetic process;biological regulation;biosynthetic process;cell surface receptor linked signaling pathway;cellular aldehyde metabolic process;cellular biosynthetic process;cellular metabolic process;cellular process;cellular response to stimulus;G-pro…	carbon-oxygen lyase activity;carbon-oxygen lyase activity, acting on phosphates;catalytic activity;diacylglycerol kinase activity;kinase activity;lyase activity;methylglyoxal synthase activity;NAD+ kinase activity;phosphotransferase activity, alcohol group as acceptor;transferase activity;transferase activity, transferring phosphorus-containing groups		Pyruvate metabolism	DAGK_cat;MGS	D	∆OCH2O2_∆OC control	45.909	2.40694	-0.439917	0.29326	0.220401	0.176486	0.407351	-0.310578	-0.00240135	-0.0439453	-0.305246
278	obg	P72931	sp|P72931|OBG_SYNY3		binding;catalytic activity;cation binding;GTP binding;GTPase activity;guanyl nucleotide binding;guanyl ribonucleotide binding;hydrolase activity;hydrolase activity, acting on acid anhydrides;hydrolase activity, acting on acid anhydrides, in phosphorus-containing anhydrides;ion binding;magnesium ion binding;metal ion binding;nucleoside-triphosphatase activity;nucleotide binding;purine nucleotide b…	cell part;cytoplasm;intracellular part		GTP1_OBG;MMR_HSR1	D	∆OCH2O2_∆OC control	39.206	3.46377	-0.437722	-0.558801	-0.390437	-0.558866	-0.462715	-0.98285	-0.847061	-0.864717	-1.02708
1755	slr1939	P74499	tr|P74499|P74499_SYNY3		catalytic activity;endopeptidase activity;hydrolase activity;metalloendopeptidase activity;metallopeptidase activity;peptidase activity;peptidase activity, acting on L-amino acid peptides	cell part;membrane		Peptidase_M48	D	∆OCH2O2_∆OC control	75.782	2.54576	-0.422333	-0.160899	0.0799303	-0.203492	-0.107246	-0.574813	-0.479851	-0.506117	NaN
1622	hlyB	P74176	tr|P74176|P74176_SYNY3	cellular process;establishment of localization;establishment of localization in cell;establishment of protein localization;protein secretion;protein secretion by the type I secretion system;protein transmembrane transport;protein transport;secretion;secretion by cell;transmembrane transport;transport	active transmembrane transporter activity;adenyl nucleotide binding;adenyl ribonucleotide binding;ATP binding;ATPase activity;ATPase activity, coupled;ATPase activity, coupled to movement of substances;ATPase activity, coupled to transmembrane movement of substances;binding;catalytic activity;hydrolase activity;hydrolase activity, acting on acid anhydrides;hydrolase activity, acting on acid anhyd…	cell part;integral to membrane;intrinsic to membrane;macromolecular complex;membrane part;protein complex;type I protein secretion system complex		ABC_membrane;ABC_tran;cNMP_binding;Peptidase_C39	D	∆OCH2O2_∆OC control	112.09	3.82187	-0.415089	1.79004	1.74633	1.73794	1.79985	1.27062	1.43755	1.43092	1.27473
105	petA	P26287	sp|P26287|CYF_SYNY3	cellular metabolic process;cellular process;metabolic process;oxidation-reduction process;photosynthesis	binding;cation binding;electron carrier activity;heme binding;ion binding;iron ion binding;metal ion binding;tetrapyrrole binding;transition metal ion binding	cell part;cytochrome b6f complex;integral to membrane;integral to thylakoid membrane;intracellular part;intrinsic to membrane;macromolecular complex;membrane part;protein complex;thylakoid part	Photosynthesis	Apocytochr_F_C	D	∆OCH2O2_∆OC control	35.23	3.29201	0.405509	4.17824	4.25938	4.27431	4.3196	4.51534	4.71536	4.75321	4.66966
1165	sll1835	P73111	tr|P73111|P73111_SYNY3			cell part;external encapsulating structure part;outer membrane-bounded periplasmic space;periplasmic space		CsgG	D	∆OCH2O2_∆OC control	28.832	4.00592	0.41419	2.71199	2.73852	2.66514	2.78707	3.07838	3.12616	3.10587	3.24907
1803	sll1481	P74617	tr|P74617|P74617_SYNY3						D	∆OCH2O2_∆OC control	48.59	3.28116	0.41806	-0.655265	-0.595321	-0.58492	-0.397165	-0.0625181	-0.158911	-0.188801	-0.1502
2046	sll0752	Q55627	tr|Q55627|Q55627_SYNY3						D	∆OCH2O2_∆OC control	31.417	3.13648	0.418138	-0.0904474	-0.214149	-0.0572824	-0.183872	0.425092	0.307531	0.20796	0.186218
1756	slr1940	P74500	tr|P74500|P74500_SYNY3			cell part;external encapsulating structure part;outer membrane-bounded periplasmic space;periplasmic space			D	∆OCH2O2_∆OC control	51.261	3.21984	0.418807	2.34605	2.3159	2.24341	2.48352	2.6864	2.7738	2.8714	2.73251
1206	gumB	P73198	tr|P73198|P73198_SYNY3		carbohydrate transmembrane transporter activity;polysaccharide transmembrane transporter activity;substrate-specific transmembrane transporter activity;substrate-specific transporter activity;transmembrane transporter activity;transporter activity	cell part;membrane		Poly_export;SLBB	D	∆OCH2O2_∆OC control	54.125	6.64109	0.423233	1.84575	1.82226	1.8351	1.88045	2.2618	2.26616	2.29945	2.24907
488	fabG2	P73826	sp|P73826|PHAB_SYNY3	biosynthetic process;carboxylic acid biosynthetic process;carboxylic acid metabolic process;cellular biosynthetic process;cellular ketone metabolic process;cellular lipid metabolic process;cellular metabolic process;cellular process;fatty acid biosynthetic process;fatty acid metabolic process;lipid biosynthetic process;lipid metabolic process;metabolic process;monocarboxylic acid metabolic proces…	3-oxoacyl-[acyl-carrier-protein] reductase (NADPH) activity;catalytic activity;fatty acid synthase activity;oxidoreductase activity;oxidoreductase activity, acting on CH-OH group of donors;oxidoreductase activity, acting on the CH-OH group of donors, NAD or NADP as acceptor;transferase activity;transferase activity, transferring acyl groups;transferase activity, transferring acyl groups other tha…		Biosynthesis of unsaturated fatty acids;Fatty acid biosynthesis	adh_short	D	∆OCH2O2_∆OC control	25.333	2.92723	0.424107	2.224	2.33533	2.12055	2.45249	2.74084	2.66386	2.72664	2.69744
1852	slr0588	P74726	tr|P74726|P74726_SYNY3						D	∆OCH2O2_∆OC control	14.238	2.36879	0.42604	-2.21778	-2.57004	-2.35699	-2.49405	-2.09525	-1.88009	-1.89662	-2.06274
794	cmpA	Q55460	sp|Q55460|CMPA_SYNY3	establishment of localization;ion transport;transport		cell part;membrane;plasma membrane	ABC transporters		D	∆OCH2O2_∆OC control	49.46	3.41131	0.428499	6.57607	6.6227	6.55365	6.78302	6.99186	7.07582	7.04286	7.1389
1607	slr1467	P74152	tr|P74152|P74152_SYNY3	biosynthetic process;cellular biosynthetic process;cellular metabolic process;cellular nitrogen compound biosynthetic process;cellular nitrogen compound metabolic process;cellular process;cobalamin biosynthetic process;cobalamin metabolic process;cofactor biosynthetic process;cofactor metabolic process;heterocycle biosynthetic process;heterocycle metabolic process;metabolic process;nitrogen compo…	catalytic activity;intramolecular transferase activity;intramolecular transferase activity, transferring acyl groups;isomerase activity;precorrin-8X methylmutase activity		Porphyrin and chlorophyll metabolism	CbiC	D	∆OCH2O2_∆OC control	24.62	3.23582	0.43125	-1.8496	-1.84128	-1.5961	-1.71058	-1.33246	-1.32927	-1.24597	-1.36486
657	recR	P74533	sp|P74533|RECR_SYNY3	cellular macromolecule metabolic process;cellular metabolic process;cellular nitrogen compound metabolic process;cellular process;cellular response to stimulus;cellular response to stress;DNA metabolic process;DNA recombination;DNA repair;macromolecule metabolic process;metabolic process;nitrogen compound metabolic process;nucleic acid metabolic process;nucleobase-containing compound metabolic pr…	binding;cation binding;DNA binding;ion binding;metal ion binding;nucleic acid binding		Homologous recombination	RecR;Toprim_4	D	∆OCH2O2_∆OC control	25.504	2.15417	0.431962	-2.59703	-2.45157	-2.60152	-2.35607	NaN	-2.17942	-2.11879	-1.91054
1809	slr0748	P74631	tr|P74631|P74631_SYNY3						D	∆OCH2O2_∆OC control	26.527	2.63139	0.432883	-3.40304	-3.21892	-3.15266	-3.11552	-2.95006	-2.76769	-2.67862	-2.76223
1960	slr0848	Q55436	tr|Q55436|Q55436_SYNY3						D	∆OCH2O2_∆OC control	31.79	2.22609	0.43299	1.84178	1.85948	2.02038	1.85381	2.07515	2.3305	2.53555	2.36621
247	hhoA	P72780	sp|P72780|HHOA_SYNY3		binding;catalytic activity;endopeptidase activity;hydrolase activity;identical protein binding;peptidase activity;peptidase activity, acting on L-amino acid peptides;protein binding;serine hydrolase activity;serine-type endopeptidase activity;serine-type peptidase activity	cell part;external encapsulating structure part;outer membrane-bounded periplasmic space;periplasmic space		PDZ_2;Trypsin	D	∆OCH2O2_∆OC control	41.336	2.62193	0.433707	2.29988	2.50524	2.3587	2.58772	2.72851	2.8477	2.9231	2.98705
2068	slr0013	Q55671	tr|Q55671|Q55671_SYNY3					DUF4330	D	∆OCH2O2_∆OC control	18.69	3.62893	0.434438	2.3259	2.45105	2.33698	2.40571	2.78067	2.71795	2.94226	2.81651
1885	slr0431	Q55113	tr|Q55113|Q55113_SYNY3					SIMPL	D	∆OCH2O2_∆OC control	27.011	2.59034	0.437414	1.63456	1.49839	1.74438	1.78204	2.04861	2.13194	1.97136	2.25712
999	morR	P72730	tr|P72730|P72730_SYNY3		adenyl nucleotide binding;adenyl ribonucleotide binding;ATP binding;ATPase activity;binding;catalytic activity;hydrolase activity;hydrolase activity, acting on acid anhydrides;hydrolase activity, acting on acid anhydrides, in phosphorus-containing anhydrides;nucleoside-triphosphatase activity;nucleotide binding;purine nucleotide binding;purine ribonucleoside triphosphate binding;purine ribonucleo…			AAA_3	D	∆OCH2O2_∆OC control	35.091	2.52806	0.438136	0.518373	0.804702	0.725606	0.851879	1.1444	1.0207	1.22638	1.26163
1089	slr1087	P72923	tr|P72923|P72923_SYNY3					Phytase-like	D	∆OCH2O2_∆OC control	39.395	3.93731	0.439461	-0.85954	-0.836944	-0.920892	-0.815136	-0.536819	-0.427004	-0.380962	-0.329884
2049	slr0341	Q55633	tr|Q55633|Q55633_SYNY3						D	∆OCH2O2_∆OC control	35.076	3.64016	0.445405	-2.83196	-2.89958	-2.85981	-2.81371	-2.36424	-2.45987	-2.27739	-2.52194
185	cbbS	P54206	sp|P54206|RBS_SYNY3	biosynthetic process;carbohydrate biosynthetic process;carbohydrate metabolic process;metabolic process;photosynthesis, dark reaction;primary metabolic process;reductive pentose-phosphate cycle	carbon-carbon lyase activity;carboxy-lyase activity;catalytic activity;lyase activity;monooxygenase activity;oxidoreductase activity;ribulose-bisphosphate carboxylase activity		Carbon fixation in photosynthetic organisms;Glyoxylate and dicarboxylate metabolism	RuBisCO_small	D	∆OCH2O2_∆OC control	13.239	2.41293	0.448766	5.31674	5.63064	5.63389	5.76051	5.9867	6.00234	6.1108	6.03701
1019	slr1772	P72765	tr|P72765|P72765_SYNY3		catalytic activity;hydrolase activity;hydrolase activity, acting on carbon-nitrogen (but not peptide) bonds;hydrolase activity, acting on carbon-nitrogen (but not peptide) bonds, in linear amides	cell part;external encapsulating structure part;outer membrane-bounded periplasmic space;periplasmic space	Primary bile acid biosynthesis;Secondary bile acid biosynthesis	CBAH	D	∆OCH2O2_∆OC control	41.664	3.10433	0.450227	0.842309	0.996259	0.787324	0.948326	1.18554	1.37302	1.42898	1.3876
1542	slr2131	P73998	tr|P73998|P73998_SYNY3		transporter activity	cell part;integral to membrane;intrinsic to membrane;membrane part		ACR_tran	D	∆OCH2O2_∆OC control	114.93	3.80982	0.45311	0.943227	0.891738	0.942178	0.951624	1.49881	1.3194	1.27691	1.4461
2268	sll5080	Q6ZEQ0	tr|Q6ZEQ0|Q6ZEQ0_SYNY3		antioxidant activity;catalytic activity;oxidoreductase activity;oxidoreductase activity, acting on peroxide as acceptor;peroxidase activity			Abhydrolase_6	D	∆OCH2O2_∆OC control	30.078	2.95682	0.453582	-0.287347	-0.161408	-0.500684	-0.279284	0.125642	0.121927	0.240816	0.0972214
1523	slr1506	P73946	tr|P73946|P73946_SYNY3	catabolic process;lipid catabolic process;lipid metabolic process;metabolic process;primary metabolic process	1-alkyl-2-acetylglycerophosphocholine esterase activity;carboxylic ester hydrolase activity;catalytic activity;hydrolase activity;hydrolase activity, acting on ester bonds			Abhydrolase_5;DUF1400	D	∆OCH2O2_∆OC control	68.846	4.19199	0.453671	4.48763	4.52052	4.52519	4.58103	5.08275	4.96049	4.8819	5.00393
1507	ctaD	P73907	tr|P73907|P73907_SYNY3	aerobic respiration;cellular metabolic process;cellular process;cellular respiration;energy derivation by oxidation of organic compounds;generation of precursor metabolites and energy;metabolic process;oxidation-reduction process	binding;catalytic activity;cation binding;cation transmembrane transporter activity;cytochrome-c oxidase activity;heme binding;heme-copper terminal oxidase activity;hydrogen ion transmembrane transporter activity;inorganic cation transmembrane transporter activity;ion binding;ion transmembrane transporter activity;iron ion binding;metal ion binding;monovalent inorganic cation transmembrane transp…	cell part;integral to membrane;intrinsic to membrane;membrane part;respiratory chain	Oxidative phosphorylation	COX1	D	∆OCH2O2_∆OC control	60.766	2.03541	0.455906	-1.58503	NaN	-1.41203	-1.63363	-1.17575	-1.1368	NaN	-0.950428
1186	cydA	P73159	tr|P73159|P73159_SYNY3			cell part;membrane	Oxidative phosphorylation	Bac_Ubq_Cox	D	∆OCH2O2_∆OC control	53.852	2.60076	0.456099	-0.288945	-0.40734	-0.481765	-0.261827	0.0695372	0.161211	0.254805	-0.101036
1095	slr0680	P72944	tr|P72944|P72944_SYNY3					TerB	D	∆OCH2O2_∆OC control	15.731	1.88076	0.456214	-1.96598	-1.53066	-1.59534	-1.81271	-1.33943	-1.24889	-1.44523	-1.04629
671	slr1562	P74593	sp|P74593|GLRX1_SYNY3	biological regulation;cell redox homeostasis;cellular homeostasis;cellular process;homeostatic process;regulation of biological process;regulation of biological quality;regulation of cellular process	catalytic activity;disulfide oxidoreductase activity;electron carrier activity;oxidoreductase activity;oxidoreductase activity, acting on a sulfur group of donors;protein disulfide oxidoreductase activity			Glutaredoxin	D	∆OCH2O2_∆OC control	12.222	2.32181	0.457926	-2.4706	-2.57153	-2.42705	-2.81577	-2.07746	-2.10576	-2.27524	-1.99479
741	sll0408	Q55118	sp|Q55118|PPI3_SYNY3	cellular macromolecule metabolic process;cellular metabolic process;cellular process;cellular protein metabolic process;macromolecule metabolic process;metabolic process;primary metabolic process;protein folding;protein metabolic process	catalytic activity;cis-trans isomerase activity;isomerase activity;peptidyl-prolyl cis-trans isomerase activity	cell part;intracellular part;thylakoid lumen;thylakoid part		Pro_isomerase	D	∆OCH2O2_∆OC control	41.385	3.26993	0.459386	4.15765	4.17308	4.19113	4.40185	4.64101	4.64414	4.8005	4.6756
1922	pstS	Q55199	tr|Q55199|Q55199_SYNY3	anion transport;cellular process;establishment of localization;inorganic anion transport;ion transmembrane transport;ion transport;phosphate ion transmembrane transport;phosphate ion transport;transmembrane transport;transport	anion binding;binding;ion binding;phosphate ion binding;transporter activity	ATP-binding cassette (ABC) transporter complex;cell part;macromolecular complex;membrane part;protein complex	ABC transporters;ko05152;Two-component system	SBP_bac_1	D	∆OCH2O2_∆OC control	40.023	1.87051	0.461712	3.52558	3.79956	3.64323	4.00068	3.98002	4.1689	4.3649	4.30209
1159	slr1908	P73103	tr|P73103|P73103_SYNY3		transporter activity	cell part;integral to membrane;intrinsic to membrane;membrane part		OprB;SLH	D	∆OCH2O2_∆OC control	64.51	2.23088	0.462826	4.1772	3.75745	4.08161	4.2196	4.56777	4.41287	4.53544	4.57108
154	rplT	P48957	sp|P48957|RL20_SYNY3	biosynthetic process;cellular biosynthetic process;cellular component assembly;cellular component assembly at cellular level;cellular component organization;cellular component organization at cellular level;cellular component organization or biogenesis;cellular component organization or biogenesis at cellular level;cellular macromolecular complex assembly;cellular macromolecular complex subunit o…	binding;nucleic acid binding;RNA binding;rRNA binding;structural constituent of ribosome;structural molecule activity	cell part;cytoplasmic part;intracellular non-membrane-bounded organelle;intracellular organelle;intracellular part;macromolecular complex;non-membrane-bounded organelle;organelle;ribonucleoprotein complex;ribosome	Ribosome	Ribosomal_L20	D	∆OCH2O2_∆OC control	13.553	2.80196	0.463095	-0.864034	-0.835568	-0.684209	-0.807241	-0.150159	-0.400078	-0.288822	-0.499613
555	sll1388	P74148	sp|P74148|Y1388_SYNY3	response to stimulus;response to stress				Usp	D	∆OCH2O2_∆OC control	17.292	1.67677	0.464633	-0.625003	-0.756278	-0.984042	-0.703358	-0.560847	-0.485323	-0.0700378	-0.0939388
470	ndh	P73735	sp|P73735|NDBB_SYNY3		binding;catalytic activity;coenzyme binding;cofactor binding;flavin adenine dinucleotide binding;oxidoreductase activity		Oxidative phosphorylation	Pyr_redox;Pyr_redox_2	D	∆OCH2O2_∆OC control	44.488	2.44839	0.464752	-1.83437	-1.56906	-1.83475	-1.87136	-1.42101	-1.18209	-1.45193	-1.1955
1551	ymxG	P74016	tr|P74016|P74016_SYNY3		binding;catalytic activity;cation binding;hydrolase activity;ion binding;metal ion binding;peptidase activity	cell part;external encapsulating structure part;outer membrane-bounded periplasmic space;periplasmic space		Peptidase_M16;Peptidase_M16_C	D	∆OCH2O2_∆OC control	56.893	3.74593	0.465171	0.96857	0.977099	1.09896	1.18608	1.45617	1.53981	1.53801	1.5574
987	sll0224	P72707	tr|P72707|P72707_SYNY3						D	∆OCH2O2_∆OC control	32.829	2.16629	0.465492	2.24309	2.43404	2.39795	2.65545	2.67428	3.01521	2.91163	2.99139
1847	sll1107	P74719	tr|P74719|P74719_SYNY3						D	∆OCH2O2_∆OC control	28.432	2.1363	0.468434	-1.64625	-2.09478	-1.78933	-1.88794	-1.45478	-1.45572	-1.17405	-1.46002
259	futA1	P72827	sp|P72827|FUTA1_SYNY3	biological regulation;cation homeostasis;chemical homeostasis;establishment of localization;homeostatic process;ion homeostasis;ion transport;iron ion homeostasis;regulation of biological quality;transport	binding;cation binding;ion binding;metal ion binding	cell part;intracellular part;membrane;photosynthetic membrane;plasma membrane;thylakoid membrane;thylakoid part	ABC transporters		D	∆OCH2O2_∆OC control	39.37	3.0059	0.468899	2.87848	2.91496	2.84645	2.96852	3.17741	3.36254	3.53418	3.40988
1649	sll1089	P74251	tr|P74251|P74251_SYNY3			cell part;external encapsulating structure part;outer membrane-bounded periplasmic space;periplasmic space			D	∆OCH2O2_∆OC control	23.491	3.98813	0.47125	2.20074	2.0442	2.08499	2.19312	2.54836	2.58961	2.56783	2.70225
421	ribH	P73527	sp|P73527|RISB_SYNY3	biosynthetic process;cellular biosynthetic process;cellular metabolic process;cellular nitrogen compound biosynthetic process;cellular nitrogen compound metabolic process;cellular process;flavin-containing compound biosynthetic process;flavin-containing compound metabolic process;heterocycle biosynthetic process;heterocycle metabolic process;metabolic process;nitrogen compound metabolic process;r…	6,7-dimethyl-8-ribityllumazine synthase activity;catalytic activity;intramolecular transferase activity;intramolecular transferase activity, transferring acyl groups;isomerase activity;transferase activity	cell part;macromolecular complex;protein complex;riboflavin synthase complex	Riboflavin metabolism	DMRL_synthase	D	∆OCH2O2_∆OC control	17.617	2.98183	0.471733	1.33456	1.42002	1.61187	1.59516	2.06743	1.8669	1.93217	1.98206
2142	slr0625	Q55868	tr|Q55868|Q55868_SYNY3		acidic amino acid transmembrane transporter activity;active transmembrane transporter activity;amine transmembrane transporter activity;amino acid transmembrane transporter activity;carboxylic acid transmembrane transporter activity;cation transmembrane transporter activity;cation:amino acid symporter activity;glutamate:sodium symporter activity;inorganic cation transmembrane transporter activity…	cell part;integral to membrane;intrinsic to membrane;membrane part		Glt_symporter	D	∆OCH2O2_∆OC control	52.715	2.10498	0.472737	-2.39242	-2.37126	-2.50811	-1.99198	-1.75988	-1.93259	-1.9083	-1.77206
2208	slr6049	Q6YRV5	tr|Q6YRV5|Q6YRV5_SYNY3					PIN	D	∆OCH2O2_∆OC control	16.155	1.76697	0.473017	-2.63859	-2.32665	-2.48648	-2.2023	-2.06268	-2.11992	-1.63027	-1.9491
1851	sll0577	P74725	tr|P74725|P74725_SYNY3					Pentapeptide	D	∆OCH2O2_∆OC control	17.839	1.56797	0.474709	-0.679286	-0.652095	-0.373662	-0.513935	-0.152492	0.0830364	0.209562	-0.460251
2201	sll6060	Q6YRU4	tr|Q6YRU4|Q6YRU4_SYNY3		acetyltransferase activity;catalytic activity;N-acetyltransferase activity;N-acyltransferase activity;transferase activity;transferase activity, transferring acyl groups;transferase activity, transferring acyl groups other than amino-acyl groups				D	∆OCH2O2_∆OC control	19.136	1.99263	0.475412	-1.61503	-1.52426	NaN	-1.76841	-1.25535	-1.13333	-0.929544	-1.32373
896	futA2	Q55835	sp|Q55835|FUTA2_SYNY3	biological regulation;cation homeostasis;chemical homeostasis;establishment of localization;homeostatic process;ion homeostasis;ion transport;iron ion homeostasis;regulation of biological quality;transport	binding;cation binding;ion binding;metal ion binding	cell part;external encapsulating structure part;intracellular part;membrane;outer membrane-bounded periplasmic space;periplasmic space;photosynthetic membrane;thylakoid membrane;thylakoid part	ABC transporters		D	∆OCH2O2_∆OC control	38.155	4.18723	0.475978	2.82458	2.97303	2.87092	2.87136	3.25562	3.40001	3.3649	3.42328
2054	sll0314	Q55648	tr|Q55648|Q55648_SYNY3			cell part;external encapsulating structure part;outer membrane-bounded periplasmic space;periplasmic space		TPR_1	D	∆OCH2O2_∆OC control	35.444	3.83216	0.477903	2.23518	2.40576	2.35135	2.17759	2.75741	2.72236	2.77839	2.82333
2009	sll0293	Q55547	tr|Q55547|Q55547_SYNY3						D	∆OCH2O2_∆OC control	18.583	1.56817	0.486539	0.8035	0.692878	1.06772	1.34582	1.23083	1.57789	1.57946	1.46789
107	ndhA	P26522	sp|P26522|NU1C_SYNY3	cellular metabolic process;cellular process;generation of precursor metabolites and energy;metabolic process;photosynthesis, light reaction	binding;catalytic activity;cofactor binding;oxidoreductase activity;oxidoreductase activity, acting on NADH or NADPH;oxidoreductase activity, acting on NADH or NADPH, quinone or similar compound as acceptor;quinone binding	cell part;integral to membrane;intracellular part;intrinsic to membrane;membrane;membrane part;photosynthetic membrane;thylakoid membrane;thylakoid part	Oxidative phosphorylation	NADHdh	D	∆OCH2O2_∆OC control	40.548	2.53805	0.487857	2.40505	2.23949	2.39514	2.36123	2.63382	2.73684	3.0463	2.93536
1400	sll1757	P73652	tr|P73652|P73652_SYNY3						D	∆OCH2O2_∆OC control	31.717	2.42265	0.492461	0.864367	0.760932	1.11386	0.85466	1.61006	1.30239	1.27047	1.38074
1149	divK	P73078	tr|P73078|P73078_SYNY3	biological regulation;cell division;cellular process;cellular response to stimulus;regulation of biological process;regulation of cellular process;response to stimulus;signal transduction;two-component signal transduction system (phosphorelay)				Response_reg	D	∆OCH2O2_∆OC control	19.319	3.02768	0.493507	-1.57839	-1.34099	-1.58834	-1.29961	-0.966336	-1.03413	-0.937634	-0.895199
1385	slr1856	P73607	tr|P73607|P73607_SYNY3	biological regulation;regulation of biological process;regulation of biosynthetic process;regulation of cellular biosynthetic process;regulation of cellular macromolecule biosynthetic process;regulation of cellular metabolic process;regulation of cellular process;regulation of gene expression;regulation of macromolecule biosynthetic process;regulation of macromolecule metabolic process;regulation…				STAS	D	∆OCH2O2_∆OC control	11.887	2.37325	0.494748	-0.171262	-0.054019	0.174193	0.310312	0.499211	0.581635	0.580788	0.576582
1498	slr0267	P73885	tr|P73885|P73885_SYNY3		binding;GTP binding;guanyl nucleotide binding;guanyl ribonucleotide binding;nucleotide binding;purine nucleotide binding;purine ribonucleoside triphosphate binding;purine ribonucleotide binding;ribonucleotide binding	cell part;cytoplasm;intracellular part		MMR_HSR1	D	∆OCH2O2_∆OC control	31.201	1.64531	0.496757	-2.55638	-2.40056	-2.27381	-2.85586	-1.88868	-2.07723	-2.29638	-1.8373
1879	ssl0352	P74795	tr|P74795|P74795_SYNY3					DUF3252	D	∆OCH2O2_∆OC control	6.5774	3.33872	0.496975	1.91145	1.86013	1.96185	1.82961	2.5452	2.33689	2.2368	2.43204
1683	slr1624	P74339	tr|P74339|P74339_SYNY3						D	∆OCH2O2_∆OC control	51.008	2.7086	0.497118	2.73435	2.93827	2.78017	3.14222	3.33895	3.42192	3.44347	3.37914
113	atpB	P27178	sp|P27178|ATP6_SYNY3	ATP biosynthetic process;ATP metabolic process;ATP synthesis coupled proton transport;biosynthetic process;cation transport;cellular biosynthetic process;cellular metabolic process;cellular nitrogen compound biosynthetic process;cellular nitrogen compound metabolic process;cellular process;energy coupled proton transport, down electrochemical gradient;establishment of localization;heterocycle bio…	cation transmembrane transporter activity;hydrogen ion transmembrane transporter activity;hydrogen ion transporting ATP synthase activity, rotational mechanism;inorganic cation transmembrane transporter activity;ion transmembrane transporter activity;monovalent inorganic cation transmembrane transporter activity;substrate-specific transmembrane transporter activity;substrate-specific transporter …	cell part;integral to membrane;intracellular part;intrinsic to membrane;macromolecular complex;membrane;membrane part;photosynthetic membrane;protein complex;proton-transporting ATP synthase complex, coupling factor F(o);proton-transporting two-sector ATPase complex, proton-transporting domain;thylakoid membrane;thylakoid part	Oxidative phosphorylation;Photosynthesis	ATP-synt_A	D	∆OCH2O2_∆OC control	30.698	1.54446	0.497192	1.01433	0.481853	0.6069	1.05917	1.14736	1.2816	1.56002	1.16204
1379	sll1785	P73600	tr|P73600|P73600_SYNY3		binding;cation binding;ion binding;metal ion binding	cell part;external encapsulating structure part;outer membrane-bounded periplasmic space;periplasmic space			D	∆OCH2O2_∆OC control	30.011	4.6549	0.504828	3.65713	3.65834	3.63385	3.76529	4.10626	4.17873	4.1917	4.25722
1020	slr1773	P72768	tr|P72768|P72768_SYNY3					DUF2092	D	∆OCH2O2_∆OC control	28.885	2.25476	0.504923	-1.32944	-1.15288	-1.22717	-0.811052	-0.748002	-0.595358	-0.583639	-0.573851
1371	sll1315	P73588	tr|P73588|P73588_SYNY3						D	∆OCH2O2_∆OC control	38.968	2.28943	0.505891	0.6991	1.02115	0.745635	1.13889	1.27409	1.4723	1.38389	1.49806
2119	crtO	Q55808	tr|Q55808|Q55808_SYNY3		catalytic activity;oxidoreductase activity		Carotenoid biosynthesis	DAO	D	∆OCH2O2_∆OC control	59.4	6.24804	0.506679	-0.108445	-0.106074	-0.0683279	-0.103456	0.460917	0.359417	0.416906	0.40317
722	sbpA	Q01903	sp|Q01903|SUBI_SYNY3		active transmembrane transporter activity;anion transmembrane transporter activity;anion transmembrane-transporting ATPase activity;ATPase activity;ATPase activity, coupled;ATPase activity, coupled to movement of substances;ATPase activity, coupled to transmembrane movement of ions;ATPase activity, coupled to transmembrane movement of substances;catalytic activity;hydrolase activity;hydrolase act…	cell part;external encapsulating structure part;outer membrane-bounded periplasmic space;periplasmic space	ABC transporters	SBP_bac_1	D	∆OCH2O2_∆OC control	38.127	1.98225	0.512713	-2.58669	-2.28232	-2.5863	-2.2161	-1.77915	-1.98544	-2.14536	-1.7106
1705	sll0274	P74392	tr|P74392|P74392_SYNY3					Pentapeptide	D	∆OCH2O2_∆OC control	21.473	1.81347	0.513578	0.949868	1.11435	1.14647	1.53726	1.49457	1.69365	1.93066	1.68338
534	ycf3	P74063	sp|P74063|YCF3_SYNY3	cellular metabolic process;cellular process;metabolic process;photosynthesis		cell part;intracellular part;membrane;photosynthetic membrane;thylakoid membrane;thylakoid part		TPR_1;TPR_2	D	∆OCH2O2_∆OC control	19.878	1.50301	0.513982	-0.868276	-0.247525	-0.103412	-0.203682	0.185369	0.0564938	0.0711498	0.320023
1011	phb	P72754	tr|P72754|P72754_SYNY3			cell part;membrane		Band_7	D	∆OCH2O2_∆OC control	30.569	2.67892	0.516555	1.61847	1.86718	1.96655	1.96667	2.23852	2.34549	2.51532	2.38576
1644	slr1160	P74233	tr|P74233|P74233_SYNY3			cell part;external encapsulating structure part;outer membrane-bounded periplasmic space;periplasmic space			D	∆OCH2O2_∆OC control	22.261	1.64931	0.516641	1.51695	1.66851	2.24534	1.81511	2.50011	2.27858	2.20112	2.33265
1665	slr1694	P74295	tr|P74295|P74295_SYNY3		binding;blue light photoreceptor activity;coenzyme binding;cofactor binding;FAD binding;flavin adenine dinucleotide binding;identical protein binding;molecular transducer activity;photoreceptor activity;protein binding;receptor activity;signal transducer activity;signaling receptor activity			BLUF	D	∆OCH2O2_∆OC control	17.342	1.26124	0.521983	-0.994491	-0.640908	-0.683496	-0.402805	-0.410863	-0.389448	0.371536	-0.204992
988	slr0250	P72709	tr|P72709|P72709_SYNY3					OstA	D	∆OCH2O2_∆OC control	19.183	2.37014	0.524895	-0.365863	-0.0307875	-0.234305	-0.021719	0.127042	0.383102	0.512793	0.423969
974	slr0731	P72675	tr|P72675|P72675_SYNY3					DUF3086	D	∆OCH2O2_∆OC control	44.716	2.23033	0.52717	0.552342	0.964015	0.58508	0.995796	1.28213	1.2133	1.41772	1.29276
839	rbfA	Q55625	sp|Q55625|RBFA_SYNY3	cellular macromolecule metabolic process;cellular metabolic process;cellular nitrogen compound metabolic process;cellular process;macromolecule metabolic process;metabolic process;ncRNA metabolic process;ncRNA processing;nitrogen compound metabolic process;nucleic acid metabolic process;nucleobase-containing compound metabolic process;primary metabolic process;RNA metabolic process;RNA processing…		cell part;cytoplasm;intracellular part		RBFA	D	∆OCH2O2_∆OC control	14.749	1.33182	0.529556	-0.916741	-0.354344	-0.289546	0.0606041	0.0947351	0.0327301	0.325644	0.165087
1096	slr0681	P72945	tr|P72945|P72945_SYNY3	cellular process;establishment of localization;transmembrane transport;transport		cell part;integral to membrane;intrinsic to membrane;membrane part		Na_Ca_ex	D	∆OCH2O2_∆OC control	46.306	1.77494	0.529988	-2.62462	-2.65821	NaN	-2.27258	-2.17437	-2.01491	-1.7332	-2.03146
875	rpiA	Q55766	sp|Q55766|RPIA_SYNY3	alcohol metabolic process;carbohydrate metabolic process;cellular carbohydrate metabolic process;cellular metabolic process;cellular process;metabolic process;monosaccharide metabolic process;pentose metabolic process;pentose-phosphate shunt, non-oxidative branch;primary metabolic process;small molecule metabolic process	catalytic activity;intramolecular oxidoreductase activity;intramolecular oxidoreductase activity, interconverting aldoses and ketoses;isomerase activity;ribose-5-phosphate isomerase activity		Carbon fixation in photosynthetic organisms;Pentose phosphate pathway	Rib_5-P_isom_A	D	∆OCH2O2_∆OC control	24.752	1.99626	0.530617	2.35133	2.60729	2.62267	2.97006	3.13013	3.01771	3.33746	3.18852
1931	slr0912	Q55376	tr|Q55376|Q55376_SYNY3						D	∆OCH2O2_∆OC control	29.351	3.48376	0.531307	-1.20624	-0.951222	-1.12435	-1.07677	-0.575002	-0.616508	-0.415148	-0.626692
706	ssl0294	P74786	sp|P74786|Y294_SYNY3						D	∆OCH2O2_∆OC control	7.8328	3.03024	0.53422	-0.613162	-0.739453	-0.757079	-0.885696	-0.0679789	-0.239101	-0.392036	-0.159395
2120	erg6	Q55809	tr|Q55809|Q55809_SYNY3		catalytic activity;methyltransferase activity;transferase activity;transferase activity, transferring one-carbon groups		Ubiquinone and other terpenoid-quinone biosynthesis	Methyltransf_11	D	∆OCH2O2_∆OC control	35.57	5.08161	0.542036	-2.74256	-2.89118	-2.78324	-2.82228	-2.23754	-2.27555	-2.23023	-2.32779
1527	sll1418	P73952	tr|P73952|P73952_SYNY3	cellular metabolic process;cellular process;metabolic process;photosynthesis	binding;calcium ion binding;cation binding;ion binding;metal ion binding	cell part;extrinsic to membrane;intracellular part;macromolecular complex;membrane part;oxygen evolving complex;protein complex;thylakoid part	Photosynthesis	PsbP	D	∆OCH2O2_∆OC control	20.747	2.23584	0.547064	1.96678	2.06862	2.05665	2.40075	2.46733	2.63303	2.90254	2.67817
1382	slr1853	P73604	tr|P73604|P73604_SYNY3		catalytic activity;oxidoreductase activity;oxidoreductase activity, acting on paired donors, with incorporation or reduction of molecular oxygen;peroxiredoxin activity			CMD	D	∆OCH2O2_∆OC control	12.111	2.26724	0.547584	2.05249	1.65316	2.02777	1.65071	2.57254	2.27349	2.37871	2.34972
366	rpmC	P73312	sp|P73312|RL29_SYNY3	biosynthetic process;cellular biosynthetic process;cellular macromolecule biosynthetic process;cellular macromolecule metabolic process;cellular metabolic process;cellular process;cellular protein metabolic process;macromolecule biosynthetic process;macromolecule metabolic process;metabolic process;primary metabolic process;protein metabolic process;translation	structural constituent of ribosome;structural molecule activity	cell part;cytoplasmic part;intracellular non-membrane-bounded organelle;intracellular organelle;intracellular part;macromolecular complex;non-membrane-bounded organelle;organelle;ribonucleoprotein complex;ribosome	Ribosome	Ribosomal_L29	D	∆OCH2O2_∆OC control	8.5455	1.70761	0.549114	-3.30045	NaN	-3.23765	-3.13568	NaN	-2.66789	-2.91737	-2.44118
767	psbU	Q55332	sp|Q55332|PSBU_SYNY3	biological regulation;cellular metabolic process;cellular process;metabolic process;oxidation-reduction process;photosynthesis;photosystem II stabilization;regulation of biological process;regulation of cellular metabolic process;regulation of cellular process;regulation of generation of precursor metabolites and energy;regulation of metabolic process;regulation of photosynthesis;regulation of ph…		cell part;cytoplasmic part;extrinsic to membrane;intracellular part;macromolecular complex;membrane part;organelle part;oxygen evolving complex;photosystem;photosystem II;plasma membrane part;plasma membrane-derived thylakoid photosystem II;protein complex;thylakoid part	Photosynthesis	PsbU	D	∆OCH2O2_∆OC control	14.245	1.52468	0.549738	2.21496	2.7496	2.53709	3.0421	2.97529	3.25224	3.13877	3.37639
1950	sll0833	Q55416	tr|Q55416|Q55416_SYNY3	establishment of localization;transport		cell part;integral to membrane;intrinsic to membrane;membrane;membrane part;plasma membrane	ABC transporters	BPD_transp_1;OppC_N	D	∆OCH2O2_∆OC control	40.28	1.62222	0.549867	-2.46927	-2.64535	-2.92791	-2.64041	NaN	-2.32382	-1.8166	-2.22219
1376	sll1307	P73596	tr|P73596|P73596_SYNY3			cell part;external encapsulating structure part;outer membrane-bounded periplasmic space;periplasmic space		DUF336	D	∆OCH2O2_∆OC control	17.849	2.85405	0.552576	2.15042	2.03984	2.06947	2.14519	2.56427	2.73419	2.44182	2.87495
1985	sll0499	Q55489	tr|Q55489|Q55489_SYNY3					CHAT;TPR_1	D	∆OCH2O2_∆OC control	104.85	1.56835	0.554857	-1.35717	-0.933854	-1.60368	-0.989906	-0.945588	-0.668676	-0.620506	-0.43041
862	sll0617	Q55707	sp|Q55707|Y617_SYNY3					PspA_IM30	D	∆OCH2O2_∆OC control	28.905	1.68812	0.559351	1.8674	2.01309	2.32771	2.118	2.94047	2.463	2.31203	2.8481
598	slr0942	P74308	sp|P74308|AKR_SYNY3	metabolic process;oxidation-reduction process	aldo-keto reductase (NADP) activity;binding;carbonyl reductase (NADPH) activity;catalytic activity;coenzyme binding;cofactor binding;NADP binding;NADPH binding;nucleotide binding;oxidoreductase activity;oxidoreductase activity, acting on CH-OH group of donors;oxidoreductase activity, acting on the CH-OH group of donors, NAD or NADP as acceptor		Caprolactam degradation;Glycerolipid metabolism;Glycolysis / Gluconeogenesis	Aldo_ket_red	D	∆OCH2O2_∆OC control	36.014	2.28374	0.55978	-0.342528	0.0333204	-0.0241175	0.0663433	0.742822	0.309978	0.487053	0.432283
776	slr0923	Q55385	sp|Q55385|RRP3_SYNY3	biosynthetic process;cellular biosynthetic process;cellular macromolecule biosynthetic process;cellular macromolecule metabolic process;cellular metabolic process;cellular process;cellular protein metabolic process;macromolecule biosynthetic process;macromolecule metabolic process;metabolic process;primary metabolic process;protein metabolic process;translation	structural constituent of ribosome;structural molecule activity	cell part;cytoplasmic part;intracellular non-membrane-bounded organelle;intracellular organelle;intracellular part;macromolecular complex;non-membrane-bounded organelle;organelle;ribonucleoprotein complex;ribosome		PSRP-3_Ycf65	D	∆OCH2O2_∆OC control	12.638	1.37724	0.562821	-1.04414	-0.503873	-0.22996	-0.121695	0.00875759	-0.076334	0.213335	0.20586
1461	pstS	P73785	tr|P73785|P73785_SYNY3	anion transport;cellular process;establishment of localization;inorganic anion transport;ion transmembrane transport;ion transport;phosphate ion transmembrane transport;phosphate ion transport;transmembrane transport;transport	anion binding;binding;ion binding;phosphate ion binding;transporter activity	ATP-binding cassette (ABC) transporter complex;cell part;macromolecular complex;membrane part;protein complex	ABC transporters;ko05152;Two-component system	SBP_bac_1	D	∆OCH2O2_∆OC control	35.289	3.16591	0.563511	-1.00559	-1.05013	-0.995069	-0.909302	-0.67361	-0.318014	-0.352882	-0.361534
1587	slr1970	P74113	tr|P74113|P74113_SYNY3					ComFB	D	∆OCH2O2_∆OC control	19.451	2.74728	0.563713	-1.04481	-0.847116	-0.752959	-1.078	-0.190419	-0.539751	-0.379755	-0.358112
2013	ycf37	Q55551	tr|Q55551|Q55551_SYNY3					TPR_1	D	∆OCH2O2_∆OC control	20.137	2.62295	0.564536	-0.897241	-0.660264	-0.430533	-0.734705	-0.0148478	-0.274117	-0.11599	-0.0596466
2011	slr0168	Q55549	tr|Q55549|Q55549_SYNY3					DUF4114	D	∆OCH2O2_∆OC control	68.369	3.17756	0.569159	-1.84604	-1.65814	-1.79715	-1.55593	-1.15973	-1.3028	-1.03219	-1.08591
391	ccmK3	P73406	sp|P73406|CCMK3_SYNY3					BMC	D	∆OCH2O2_∆OC control	11.003	2.08256	0.572898	-0.338201	0.150298	0.0273657	0.315142	0.518228	0.526609	0.692133	0.709227
1426	sll1696	P73702	tr|P73702|P73702_SYNY3						D	∆OCH2O2_∆OC control	30.293	2.06335	0.57295	-1.67093	-1.20451	-1.22693	-1.12665	-0.684619	-0.723738	-0.966959	-0.561897
241	ccmL	P72759	sp|P72759|CCML_SYNY3					EutN_CcmL	D	∆OCH2O2_∆OC control	10.638	2.9461	0.574827	0.372472	0.437795	0.399915	0.703001	0.975245	1.01089	0.985567	1.24079
627	nusB	P74395	sp|P74395|NUSB_SYNY3	biological regulation;biosynthetic process;cellular biosynthetic process;cellular macromolecule metabolic process;cellular metabolic process;cellular nitrogen compound metabolic process;cellular process;macromolecule metabolic process;metabolic process;nitrogen compound metabolic process;nucleic acid metabolic process;nucleobase-containing compound metabolic process;primary metabolic process;regu…	binding;nucleic acid binding;RNA binding			NusB	D	∆OCH2O2_∆OC control	24.74	3.18696	0.574865	-0.118833	0.00602436	0.0801573	-0.118435	0.612517	0.651585	0.32136	0.562912
1154	slr2046	P73089	tr|P73089|P73089_SYNY3	biological adhesion;cell adhesion;cell-cell adhesion;cellular process;homophilic cell adhesion	binding;calcium ion binding;cation binding;ion binding;metal ion binding	cell part;membrane		Cadherin;SWM_repeat;W_rich_C	D	∆OCH2O2_∆OC control	205.73	3.95187	0.575005	-1.01433	-0.858502	-1.11538	-0.976919	-0.386857	-0.486031	-0.326418	-0.465809
873	folE	Q55759	sp|Q55759|GCH1_SYNY3	7,8-dihydroneopterin 3'-triphosphate biosynthetic process;aromatic compound biosynthetic process;biosynthetic process;cellular aromatic compound metabolic process;cellular biosynthetic process;cellular metabolic process;cellular nitrogen compound biosynthetic process;cellular nitrogen compound metabolic process;cellular process;coenzyme biosynthetic process;coenzyme metabolic process;cofactor bio…	binding;catalytic activity;cation binding;cyclohydrolase activity;GTP binding;GTP cyclohydrolase activity;GTP cyclohydrolase I activity;guanyl nucleotide binding;guanyl ribonucleotide binding;hydrolase activity;hydrolase activity, acting on carbon-nitrogen (but not peptide) bonds;hydrolase activity, acting on carbon-nitrogen (but not peptide) bonds, in cyclic amidines;ion binding;metal ion bindin…	cell part;cytoplasm;intracellular part	Folate biosynthesis	GTP_cyclohydroI	D	∆OCH2O2_∆OC control	26.639	4.78863	0.576519	2.01521	2.14987	2.19225	2.08888	2.73225	2.61726	2.68464	2.71815
568	pdxH	P74211	sp|P74211|PDXH_SYNY3	biosynthetic process;cellular biosynthetic process;cellular metabolic process;cellular process;heterocycle metabolic process;metabolic process;pyridoxine biosynthetic process;pyridoxine metabolic process;small molecule biosynthetic process;small molecule metabolic process;vitamin B6 biosynthetic process;vitamin B6 metabolic process;vitamin biosynthetic process;vitamin metabolic process;water-solu…	binding;catalytic activity;coenzyme binding;cofactor binding;FMN binding;nucleotide binding;oxidoreductase activity;oxidoreductase activity, acting on the CH-NH2 group of donors;oxidoreductase activity, acting on the CH-NH2 group of donors, oxygen as acceptor;pyridoxamine-phosphate oxidase activity		Vitamin B6 metabolism	PNPOx_C;Pyridox_oxidase	D	∆OCH2O2_∆OC control	24.586	2.10503	0.577271	-0.20918	0.126174	0.0516157	0.17613	0.638925	0.636791	0.29711	0.880997
2118	slr0086	Q55807	tr|Q55807|Q55807_SYNY3		adenyl nucleotide binding;adenyl ribonucleotide binding;ATP binding;binding;nucleotide binding;purine nucleotide binding;purine ribonucleoside triphosphate binding;purine ribonucleotide binding;ribonucleotide binding			HSP70	D	∆OCH2O2_∆OC control	59.184	1.20349	0.577505	-2.35712	-1.45763	-2.02799	-1.42096	-1.02848	-1.07228	-1.46902	-1.3839
1568	ctaC	P74044	tr|P74044|P74044_SYNY3	cellular metabolic process;cellular process;electron transport chain;generation of precursor metabolites and energy;metabolic process;oxidation-reduction process	binding;catalytic activity;cation binding;cation transmembrane transporter activity;copper ion binding;cytochrome-c oxidase activity;heme-copper terminal oxidase activity;hydrogen ion transmembrane transporter activity;inorganic cation transmembrane transporter activity;ion binding;ion transmembrane transporter activity;metal ion binding;monovalent inorganic cation transmembrane transporter activ…	cell part;integral to membrane;intrinsic to membrane;membrane;membrane part;plasma membrane;respiratory chain	Oxidative phosphorylation	COX2;COX2_TM	D	∆OCH2O2_∆OC control	33.47	1.39797	0.579088	-1.48344	-0.660153	-0.663329	-0.554874	-0.262971	-0.404169	-0.189857	-0.188446
1039	sll1663	P72807	tr|P72807|P72807_SYNY3					HEAT_PBS	D	∆OCH2O2_∆OC control	24.104	1.47837	0.584017	-1.2198	-0.715674	-0.300979	-0.664452	-0.0618525	-0.256124	-0.338167	0.0913124
437	slr1410	P73595	sp|P73595|Y1410_SYNY3			cell part;external encapsulating structure part;outer membrane-bounded periplasmic space;periplasmic space		WD40	D	∆OCH2O2_∆OC control	35.989	2.66588	0.586987	2.44566	2.62908	2.46109	2.76485	2.93032	3.14242	3.32464	3.25126
1624	slr1270	P74182	tr|P74182|P74182_SYNY3		binding;identical protein binding;protein binding;transporter activity	cell part;external encapsulating structure part;outer membrane-bounded periplasmic space;periplasmic space		OEP	D	∆OCH2O2_∆OC control	57.734	1.83862	0.587592	-0.448798	-0.670152	0.0542536	-0.147125	0.258773	0.11442	0.411045	0.354307
1377	sll1306	P73597	tr|P73597|P73597_SYNY3	carbohydrate metabolic process;metabolic process;primary metabolic process	catalytic activity;hydrolase activity;hydrolase activity, acting on carbon-nitrogen (but not peptide) bonds	cell part;external encapsulating structure part;outer membrane-bounded periplasmic space;periplasmic space		Polysacc_deac_1	D	∆OCH2O2_∆OC control	38.27	2.74646	0.588647	3.23951	3.44425	3.40488	3.49161	4.17604	3.98692	3.72058	4.0513
1627	slr1273	P74185	tr|P74185|P74185_SYNY3						D	∆OCH2O2_∆OC control	15.714	2.79842	0.589454	-1.21722	-0.950139	-0.962655	-0.970734	-0.356626	-0.346807	-0.696978	-0.342525
770	cynS	Q55367	sp|Q55367|CYNS_SYNY3	cellular metabolic process;cellular nitrogen compound metabolic process;cellular process;cyanate metabolic process;metabolic process;nitrogen compound metabolic process;organic acid metabolic process;small molecule metabolic process	binding;carbon-nitrogen lyase activity;catalytic activity;cyanate hydratase activity;DNA binding;lyase activity;nucleic acid binding		Nitrogen metabolism	Cyanate_lyase	D	∆OCH2O2_∆OC control	16.532	1.47702	0.590188	-0.727603	-0.134706	-0.0959635	0.11278	0.65648	0.250687	0.134197	0.473894
1348	glnH	P73544	tr|P73544|P73544_SYNY3		transporter activity	cell part;integral to membrane;intrinsic to membrane;membrane;membrane part;plasma membrane		BPD_transp_1	D	∆OCH2O2_∆OC control	57.68	3.12794	0.591657	1.33995	1.49115	1.24186	1.56859	1.84281	1.98777	2.10052	2.07707
759	nhaS3	Q55190	sp|Q55190|NHAS3_SYNY3	cation transport;establishment of localization;ion transport;metal ion transport;monovalent inorganic cation transport;sodium ion transport;transport	active transmembrane transporter activity;antiporter activity;cation transmembrane transporter activity;cation:cation antiporter activity;hydrogen ion transmembrane transporter activity;inorganic cation transmembrane transporter activity;ion transmembrane transporter activity;monovalent cation:hydrogen antiporter activity;monovalent inorganic cation transmembrane transporter activity;secondary ac…	cell part;integral to membrane;intracellular part;intrinsic to membrane;membrane;membrane part;photosynthetic membrane;thylakoid membrane;thylakoid part		Na_H_Exchanger	D	∆OCH2O2_∆OC control	47.871	3.27737	0.596952	1.41324	1.15266	1.37655	1.06344	1.78006	1.89606	1.87615	1.84142
439	sll1783	P73602	sp|P73602|Y1783_SYNY3					ABM	D	∆OCH2O2_∆OC control	16.822	1.32719	0.606221	1.69863	2.17954	1.97259	2.47491	2.27317	2.61633	3.14597	2.71508
611	rpoZ	P74352	sp|P74352|RPOZ_SYNY3	biosynthetic process;cellular biosynthetic process;cellular macromolecule biosynthetic process;cellular macromolecule metabolic process;cellular metabolic process;cellular nitrogen compound metabolic process;cellular process;macromolecule biosynthetic process;macromolecule metabolic process;metabolic process;nitrogen compound metabolic process;nucleic acid metabolic process;nucleobase-containing …	binding;catalytic activity;DNA binding;DNA-directed RNA polymerase activity;nucleic acid binding;nucleotidyltransferase activity;RNA polymerase activity;transferase activity;transferase activity, transferring phosphorus-containing groups		Purine metabolism;Pyrimidine metabolism;RNA polymerase	RNA_pol_Rpb6	D	∆OCH2O2_∆OC control	8.7367	2.74334	0.607061	-1.413	-1.41945	-1.06529	-1.16798	-0.786246	-0.773947	-0.578588	-0.498693
1495	cobA	P73874	tr|P73874|P73874_SYNY3	biosynthetic process;cellular biosynthetic process;cellular metabolic process;cellular nitrogen compound biosynthetic process;cellular nitrogen compound metabolic process;cellular process;cobalamin biosynthetic process;cobalamin metabolic process;cofactor biosynthetic process;cofactor metabolic process;heterocycle biosynthetic process;heterocycle metabolic process;metabolic process;nitrogen compo…	adenyl nucleotide binding;adenyl ribonucleotide binding;ATP binding;binding;catalytic activity;cob(I)yrinic acid a,c-diamide adenosyltransferase activity;nucleotide binding;purine nucleotide binding;purine ribonucleoside triphosphate binding;purine ribonucleotide binding;ribonucleotide binding;transferase activity;transferase activity, transferring alkyl or aryl (other than methyl) groups		Porphyrin and chlorophyll metabolism	Co_AT_N;CobA_CobO_BtuR	D	∆OCH2O2_∆OC control	22.645	2.93822	0.607594	0.0191088	0.381419	0.351701	0.457245	0.942958	0.857639	0.833506	1.00574
925	lpxB	Q57310	sp|Q57310|LPXB_SYNY3	biosynthetic process;cellular biosynthetic process;cellular lipid metabolic process;cellular metabolic process;cellular process;glycolipid biosynthetic process;glycolipid metabolic process;lipid A biosynthetic process;lipid A metabolic process;lipid biosynthetic process;lipid metabolic process;membrane lipid biosynthetic process;membrane lipid metabolic process;metabolic process;organophosphate m…	catalytic activity;lipid-A-disaccharide synthase activity;transferase activity;transferase activity, transferring glycosyl groups;transferase activity, transferring hexosyl groups;UDP-glycosyltransferase activity		Lipopolysaccharide biosynthesis	LpxB	D	∆OCH2O2_∆OC control	43.468	3.12217	0.610853	-1.31185	-0.985074	-1.2195	-0.970089	-0.628919	-0.401413	-0.508375	-0.504402
355	infA	P73301	sp|P73301|IF1_SYNY3		binding;nucleic acid binding;RNA binding;translation factor activity, nucleic acid binding;translation initiation factor activity	cell part;cytoplasm;intracellular part		eIF-1a	D	∆OCH2O2_∆OC control	8.6811	1.35443	0.612551	NaN	-2.2871	-2.65758	-2.29125	-2.04762	NaN	-1.88174	-1.46892
78	psbE	P09190	sp|P09190|PSBE_SYNY3	cellular metabolic process;cellular process;electron transport chain;generation of precursor metabolites and energy;metabolic process;oxidation-reduction process;photosynthetic electron transport chain	binding;cation binding;electron carrier activity;heme binding;ion binding;iron ion binding;metal ion binding;tetrapyrrole binding;transition metal ion binding	cell part;cytoplasmic part;integral to membrane;intracellular part;intrinsic to membrane;macromolecular complex;membrane;membrane part;organelle part;photosynthetic membrane;photosystem;photosystem II;photosystem II reaction center;plasma membrane part;plasma membrane-derived thylakoid photosystem II;protein complex;thylakoid membrane;thylakoid part	Photosynthesis	Cytochrom_B559;Cytochrom_B559a	D	∆OCH2O2_∆OC control	9.4485	3.97316	0.61352	2.05352	1.95874	2.19639	2.13169	2.61025	2.6314	2.78013	2.77265
320	sll0997	P73126	sp|P73126|Y997_SYNY3			cell part;intracellular part;thylakoid lumen;thylakoid part			D	∆OCH2O2_∆OC control	37.962	2.63028	0.616168	0.701203	0.822202	0.707786	0.939362	1.08645	1.50188	1.55588	1.491
597	crtQ	P74306	sp|P74306|ZDS_SYNY3	biosynthetic process;carotenoid biosynthetic process;carotenoid metabolic process;cellular biosynthetic process;cellular lipid metabolic process;cellular metabolic process;cellular process;isoprenoid biosynthetic process;isoprenoid metabolic process;lipid biosynthetic process;lipid metabolic process;metabolic process;pigment biosynthetic process;pigment metabolic process;primary metabolic process…	carotene 7,8-desaturase activity;catalytic activity;oxidoreductase activity;oxidoreductase activity, acting on paired donors, with incorporation or reduction of molecular oxygen		Carotenoid biosynthesis	Amino_oxidase	D	∆OCH2O2_∆OC control	54.369	5.03577	0.617099	0.120128	0.0674162	-0.0172167	-0.0798855	0.647729	0.63044	0.654789	0.625879
1340	cbbZp	P73525	tr|P73525|P73525_SYNY3		catalytic activity;hydrolase activity		Glyoxylate and dicarboxylate metabolism	Hydrolase	D	∆OCH2O2_∆OC control	24.982	2.47679	0.617855	-1.54836	-1.32017	-1.41872	-1.17282	-0.857938	-0.963078	-0.484011	-0.683628
1581	sll1897	P74098	tr|P74098|P74098_SYNY3					EVE	D	∆OCH2O2_∆OC control	16.758	1.33779	0.619983	NaN	-3.7459	-3.31849	-3.42072	-2.39004	-3.10939	-3.16055	-2.84023
372	rplW	P73318	sp|P73318|RL23_SYNY3	biosynthetic process;cellular biosynthetic process;cellular macromolecule biosynthetic process;cellular macromolecule metabolic process;cellular metabolic process;cellular process;cellular protein metabolic process;macromolecule biosynthetic process;macromolecule metabolic process;metabolic process;primary metabolic process;protein metabolic process;translation	binding;nucleic acid binding;nucleotide binding;RNA binding;rRNA binding;structural constituent of ribosome;structural molecule activity	cell part;cytoplasmic part;intracellular non-membrane-bounded organelle;intracellular organelle;intracellular part;macromolecular complex;non-membrane-bounded organelle;organelle;ribonucleoprotein complex;ribosome	Ribosome	Ribosomal_L23	D	∆OCH2O2_∆OC control	11.526	2.45378	0.620744	2.01787	2.29935	2.52223	2.53047	3.00938	2.87595	2.86397	3.10361
1374	slr1406	P73592	tr|P73592|P73592_SYNY3			cell part;external encapsulating structure part;outer membrane-bounded periplasmic space;periplasmic space		DUF336	D	∆OCH2O2_∆OC control	18.752	3.78623	0.622814	1.7435	1.55157	1.66176	1.68544	2.24041	2.32723	2.13445	2.43144
1814	sll0723	P74647	tr|P74647|P74647_SYNY3		binding;calcium ion binding;cation binding;ion binding;metal ion binding			DUF4114;HemolysinCabind	D	∆OCH2O2_∆OC control	192.16	2.33474	0.628591	-1.45391	-1.83927	-1.86366	-1.3745	-1.03265	-1.14991	-1.00205	-0.832363
390	sll1735	P73392	sp|P73392|Y1735_SYNY3					Fasciclin	D	∆OCH2O2_∆OC control	14.105	3.72834	0.629883	3.3477	3.64193	3.43117	3.62235	4.0859	4.17212	4.20386	4.10081
2014	guaB	Q55552	tr|Q55552|Q55552_SYNY3		catalytic activity			CBS	D	∆OCH2O2_∆OC control	17.27	1.7041	0.632283	0.117515	0.39491	0.929227	0.5837	1.42533	1.04383	0.931177	1.15414
1696	slr1644	P74366	tr|P74366|P74366_SYNY3					TPR_7;TPR_8	D	∆OCH2O2_∆OC control	31.297	1.66033	0.635592	-2.95249	-2.99559	-2.65139	-2.65516	-1.65144	-2.41703	-2.45179	-2.19201
1516	slr2101	P73929	tr|P73929|P73929_SYNY3					Cupin_2	D	∆OCH2O2_∆OC control	15.348	1.02928	0.638117	-0.533738	-0.0448103	-0.0247202	-0.0332584	0.576385	0.0524178	1.27551	0.0116272
936	sigC	Q59996	sp|Q59996|RPSC_SYNY3	biosynthetic process;cellular biosynthetic process;cellular macromolecule metabolic process;cellular metabolic process;cellular nitrogen compound metabolic process;cellular process;macromolecule metabolic process;metabolic process;nitrogen compound metabolic process;nucleic acid metabolic process;nucleobase-containing compound metabolic process;primary metabolic process;RNA biosynthetic process;R…	binding;core DNA-dependent RNA polymerase binding promoter specificity activity;core RNA polymerase binding transcription factor activity;DNA binding;nucleic acid binding;nucleic acid binding transcription factor activity;protein binding transcription factor activity;sequence-specific DNA binding transcription factor activity;sigma factor activity		RNA polymerase;Vibrio cholerae pathogenic cycle	Sigma70_r1_2;Sigma70_r2;Sigma70_r3;Sigma70_r4	D	∆OCH2O2_∆OC control	46.581	1.33171	0.640991	NaN	-3.05095	-2.87677	-2.63644	-1.92431	-2.43995	-2.62346	-1.86719
978	slr0740	P72684	tr|P72684|P72684_SYNY3						D	∆OCH2O2_∆OC control	14.495	3.41612	0.646703	-1.36187	-1.29373	-1.05575	-1.10851	-0.484574	-0.573759	-0.470467	-0.704248
115	atpH	P27180	sp|P27180|ATPD_SYNY3	ATP biosynthetic process;ATP metabolic process;ATP synthesis coupled proton transport;biosynthetic process;cation transport;cellular biosynthetic process;cellular metabolic process;cellular nitrogen compound biosynthetic process;cellular nitrogen compound metabolic process;cellular process;energy coupled proton transport, down electrochemical gradient;establishment of localization;heterocycle bio…	cation transmembrane transporter activity;hydrogen ion transmembrane transporter activity;hydrogen ion transporting ATP synthase activity, rotational mechanism;inorganic cation transmembrane transporter activity;ion transmembrane transporter activity;monovalent inorganic cation transmembrane transporter activity;substrate-specific transmembrane transporter activity;substrate-specific transporter …	cell part;intracellular part;macromolecular complex;membrane;membrane part;photosynthetic membrane;plasma membrane part;plasma membrane proton-transporting ATP synthase complex;protein complex;proton-transporting ATP synthase complex;proton-transporting ATP synthase complex, catalytic core F(1);proton-transporting two-sector ATPase complex;proton-transporting two-sector ATPase complex, catalytic …	Oxidative phosphorylation;Photosynthesis	OSCP	D	∆OCH2O2_∆OC control	20.093	2.46808	0.649954	2.15642	2.37219	2.59992	2.69026	3.30238	2.98441	3.02881	3.103
841	slr0782	Q55629	sp|Q55629|LAADH_SYNY3		catalytic activity;oxidoreductase activity		Arginine and proline metabolism;Drug metabolism - cytochrome P450;Glycine, serine and threonine metabolism;Histidine metabolism;Isoquinoline alkaloid biosynthesis;Phenylalanine metabolism;Tryptophan metabolism;Tyrosine metabolism	Amino_oxidase	D	∆OCH2O2_∆OC control	51.404	2.96235	0.650347	-2.20036	-2.17027	-2.11267	-1.87216	-1.19982	-1.56637	-1.52314	-1.46475
1592	sll1884	P74121	tr|P74121|P74121_SYNY3						D	∆OCH2O2_∆OC control	42.864	2.28538	0.659675	-2.95356	-2.31692	-2.50782	-2.46926	-1.92828	-1.889	-2.06709	-1.72448
1593	slr1975	P74124	tr|P74124|P74124_SYNY3		catalytic activity		Amino sugar and nucleotide sugar metabolism		D	∆OCH2O2_∆OC control	45.629	1.44318	0.659811	-2.77879	-2.85744	-2.6767	NaN	-1.98142	-1.6281	-2.47552	-2.35961
2070	sll0008	Q55677	tr|Q55677|Q55677_SYNY3						D	∆OCH2O2_∆OC control	19.022	1.44172	0.661333	-1.83793	-1.17326	NaN	-1.30292	-0.838227	-0.648928	-0.842949	NaN
397	hup	P73418	sp|P73418|DBH_SYNY3	cellular component organization;cellular component organization at cellular level;cellular component organization or biogenesis;cellular component organization or biogenesis at cellular level;cellular macromolecule metabolic process;cellular metabolic process;cellular nitrogen compound metabolic process;cellular process;chromosome condensation;chromosome organization;DNA conformation change;DNA m…	binding;DNA binding;nucleic acid binding			Bac_DNA_binding	D	∆OCH2O2_∆OC control	10.891	3.0309	0.665149	4.30411	4.5512	4.56859	4.60538	4.99479	5.21999	5.08486	5.39024
273	sll0925	P72873	sp|P72873|Y925_SYNY3					Uma2	D	∆OCH2O2_∆OC control	22.996	3.13392	0.66628	NaN	-4.00958	-4.00614	-4.06026	-3.2945	-3.56394	-3.20912	-3.36862
1520	slr1505	P73943	tr|P73943|P73943_SYNY3					ComFB	D	∆OCH2O2_∆OC control	22.551	2.02288	0.667655	-2.44242	-2.09687	-1.71265	-2.0205	-1.23627	-1.46277	-1.64425	-1.25854
2045	sll0756	Q55623	tr|Q55623|Q55623_SYNY3						D	∆OCH2O2_∆OC control	21.814	3.64365	0.669695	-0.844968	-1.08422	-1.07598	-0.983265	-0.137288	-0.411039	-0.408455	-0.352871
240	upp	P72753	sp|P72753|UPP_SYNY3	biosynthetic process;cellular aromatic compound metabolic process;cellular biosynthetic process;cellular metabolic compound salvage;cellular metabolic process;cellular nitrogen compound biosynthetic process;cellular nitrogen compound metabolic process;cellular process;heterocycle biosynthetic process;heterocycle metabolic process;metabolic process;nitrogen compound metabolic process;nucleobase me…	binding;catalytic activity;cation binding;GTP binding;guanyl nucleotide binding;guanyl ribonucleotide binding;ion binding;magnesium ion binding;metal ion binding;nucleotide binding;purine nucleotide binding;purine ribonucleoside triphosphate binding;purine ribonucleotide binding;ribonucleotide binding;transferase activity;transferase activity, transferring glycosyl groups;transferase activity, tr…		Pyrimidine metabolism		D	∆OCH2O2_∆OC control	23.637	3.28549	0.672756	-0.548234	-0.273541	-0.375005	-0.340719	0.45024	0.195652	0.110424	0.397207
1544	sll1239	P74001	tr|P74001|P74001_SYNY3						D	∆OCH2O2_∆OC control	20.608	3.46311	0.674493	-0.247432	0.0678835	-0.211776	0.0694199	0.544482	0.645016	0.527697	0.658875
1491	slr1724	P73856	tr|P73856|P73856_SYNY3					DUF3153	D	∆OCH2O2_∆OC control	29.56	1.94262	0.674911	-0.444537	0.112241	-0.187404	0.281116	0.418582	0.590429	0.881893	0.570158
1241	slr1150	P73279	tr|P73279|P73279_SYNY3						D	∆OCH2O2_∆OC control	18.995	1.90345	0.675695	-0.0654993	0.579453	0.152867	0.677959	0.783446	1.08423	1.11395	1.06594
1623	slr1266	P74179	tr|P74179|P74179_SYNY3					DUF2808	D	∆OCH2O2_∆OC control	19.529	3.15862	0.679095	1.19475	1.49195	1.33609	1.67183	2.02372	2.14699	2.10288	2.1374
1133	ycf22	P73029	tr|P73029|P73029_SYNY3					MCE	D	∆OCH2O2_∆OC control	49.208	2.44339	0.688363	-1.36986	-1.24324	-1.43297	-0.900877	-0.769872	-0.559353	-0.330324	-0.533947
612	smpB	P74355	sp|P74355|SSRP_SYNY3		binding;nucleic acid binding;RNA binding	cell part;cytoplasm;intracellular part		SmpB	D	∆OCH2O2_∆OC control	18.138	1.52752	0.692489	-2.04226	-1.03473	-1.51816	-1.16039	-1.00785	-0.699223	-0.710451	-0.568054
609	folB	P74342	sp|P74342|FOLB_SYNY3	amine biosynthetic process;amine metabolic process;aromatic compound biosynthetic process;biosynthetic process;carboxylic acid biosynthetic process;carboxylic acid metabolic process;cellular amine metabolic process;cellular amino acid biosynthetic process;cellular amino acid metabolic process;cellular aromatic compound metabolic process;cellular biosynthetic process;cellular ketone metabolic proc…	aldehyde-lyase activity;carbon-carbon lyase activity;catalytic activity;dihydroneopterin aldolase activity;lyase activity		Folate biosynthesis	FolB	D	∆OCH2O2_∆OC control	13.146	3.01964	0.693367	-0.215669	-0.197988	-0.486524	-0.160639	0.248841	0.384216	0.4098	0.66979
[truncated: 34 more rows]
