# Supplementary material for: The Role of Pseudo-Orthocaspase (SyOC) of Synechocystis sp. PCC 6803 in Attenuating the Effect of Oxidative Stress
Source: Front Microbiol. 2021 Feb 4;12:634366. doi: 10.3389/fmicb.2021.634366 (PMC7889975; doi:10.3389/fmicb.2021.634366)
Supplement: Supplementary file 4 [file Table_4.XLSX]

## Sheet: Sheet3
Supplementary Table 4. List of differentially expressed proteins identified in more than one comparison.
Down regulated proteins
Up regulated proteins
				Log2 Fold Change
id	Gene name	Protein IDs	Mol. weight [kDa]	A	B	C	D	GOBP name	GOMF name	GOCC name	KEGG name	Pfam
104	bfr	P24602	18.331		0.897648		1.10225	biological regulation;cation homeostasis;cation transport;cellular cation homeostasis;cellular chemical homeostasis;cellular homeostasis;cellular ion homeostasis;cellular iron ion homeostasis;cellular metal ion homeostasis;cellular process;chemical homeostasis;establishment of localization;homeostatic process;ion homeostasis;ion transport;iron ion homeostasis;iron ion transport;metal ion homeosta…	binding;catalytic activity;cation binding;ferric iron binding;ferroxidase activity;ion binding;iron ion binding;metal ion binding;oxidoreductase activity;oxidoreductase activity, oxidizing metal ions;oxidoreductase activity, oxidizing metal ions, oxygen as acceptor;transition metal ion binding			Ferritin
131	ndhD1	P32421	57.51		0.622261		0.727201	ATP synthesis coupled electron transport;cellular metabolic process;cellular process;electron transport chain;generation of precursor metabolites and energy;metabolic process;oxidation-reduction process;respiratory electron transport chain	binding;catalytic activity;cofactor binding;NADH dehydrogenase (quinone) activity;NADH dehydrogenase (ubiquinone) activity;NADH dehydrogenase activity;oxidoreductase activity;oxidoreductase activity, acting on NADH or NADPH;oxidoreductase activity, acting on NADH or NADPH, quinone or similar compound as acceptor;quinone binding	cell part;integral to membrane;intracellular part;intrinsic to membrane;membrane;membrane part;photosynthetic membrane;thylakoid membrane;thylakoid part	Oxidative phosphorylation	Oxidored_q1
149	leuA	P48576	57.413			-0.563417	-0.665637	amine biosynthetic process;amine metabolic process;biosynthetic process;branched chain family amino acid biosynthetic process;branched chain family amino acid metabolic process;carboxylic acid biosynthetic process;carboxylic acid metabolic process;cellular amine metabolic process;cellular amino acid biosynthetic process;cellular amino acid metabolic process;cellular biosynthetic process;cellular …	2-isopropylmalate synthase activity;catalytic activity;transferase activity;transferase activity, transferring acyl groups;transferase activity, transferring acyl groups, acyl groups converted into alkyl on transfer		Pyruvate metabolism;Valine, leucine and isoleucine biosynthesis	HMGL-like;LeuA_dimer
154	rplT	P48957	13.553	-1.35897	-0.810925		0.463095	biosynthetic process;cellular biosynthetic process;cellular component assembly;cellular component assembly at cellular level;cellular component organization;cellular component organization at cellular level;cellular component organization or biogenesis;cellular component organization or biogenesis at cellular level;cellular macromolecular complex assembly;cellular macromolecular complex subunit o…	binding;nucleic acid binding;RNA binding;rRNA binding;structural constituent of ribosome;structural molecule activity	cell part;cytoplasmic part;intracellular non-membrane-bounded organelle;intracellular organelle;intracellular part;macromolecular complex;non-membrane-bounded organelle;organelle;ribonucleoprotein complex;ribosome	Ribosome	Ribosomal_L20
155	rpmG	P48958	7.5487		-1.3589		-1.46039	biosynthetic process;cellular biosynthetic process;cellular macromolecule biosynthetic process;cellular macromolecule metabolic process;cellular metabolic process;cellular process;cellular protein metabolic process;macromolecule biosynthetic process;macromolecule metabolic process;metabolic process;primary metabolic process;protein metabolic process;translation	structural constituent of ribosome;structural molecule activity	cell part;cytoplasmic part;intracellular non-membrane-bounded organelle;intracellular organelle;intracellular part;macromolecular complex;non-membrane-bounded organelle;organelle;ribonucleoprotein complex;ribosome	Ribosome	Ribosomal_L33
172	nifJ	P52965	131.46			-0.978216	-1.5837	cellular metabolic process;cellular process;electron transport chain;generation of precursor metabolites and energy;metabolic process;nitrogen compound metabolic process;nitrogen cycle metabolic process;nitrogen fixation;oxidation-reduction process	4 iron, 4 sulfur cluster binding;binding;catalytic activity;cation binding;coenzyme binding;cofactor binding;ion binding;iron ion binding;iron-sulfur cluster binding;metal cluster binding;metal ion binding;oxidoreductase activity;oxidoreductase activity, acting on the aldehyde or oxo group of donors;thiamine pyrophosphate binding;transition metal ion binding;vitamin binding			EKR;Fer4;POR;POR_N;TPP_enzyme_C
182	rnj	P54123	70.426			-1.17438	-1.45342	cellular macromolecule metabolic process;cellular metabolic process;cellular nitrogen compound metabolic process;cellular process;macromolecule metabolic process;metabolic process;ncRNA metabolic process;ncRNA processing;nitrogen compound metabolic process;nucleic acid metabolic process;nucleobase-containing compound metabolic process;primary metabolic process;RNA metabolic process;RNA processing…	5'-3' exonuclease activity;5'-3' exoribonuclease activity;binding;catalytic activity;cation binding;endonuclease activity;endoribonuclease activity;exonuclease activity;exonuclease activity, active with either ribo- or deoxyribonucleic acids and producing 5'-phosphomonoesters;exoribonuclease activity;exoribonuclease activity, producing 5'-phosphomonoesters;hydrolase activity;hydrolase activity, a…	cell part;cytoplasm;intracellular part	RNA degradation	Lactamase_B;RMMBL
190	leuC	P54384	50.458			-0.596109	-0.530104	amine biosynthetic process;amine metabolic process;biosynthetic process;branched chain family amino acid biosynthetic process;branched chain family amino acid metabolic process;carboxylic acid biosynthetic process;carboxylic acid metabolic process;cellular amine metabolic process;cellular amino acid biosynthetic process;cellular amino acid metabolic process;cellular biosynthetic process;cellular …	3-isopropylmalate dehydratase activity;4 iron, 4 sulfur cluster binding;binding;carbon-oxygen lyase activity;catalytic activity;cation binding;hydro-lyase activity;ion binding;iron-sulfur cluster binding;lyase activity;metal cluster binding;metal ion binding		C5-Branched dibasic acid metabolism;Valine, leucine and isoleucine biosynthesis	Aconitase
197	sll0100	P54984	42.656			-1.0462	-0.918602		catalytic activity;hydrolase activity			M20_dimer;Peptidase_M20
203	acsF1	P72584	42.153			-1.80291	-1.30128	cellular metabolic process;cellular process;metabolic process;photosynthesis	binding;catalytic activity;cation binding;ion binding;iron ion binding;magnesium-protoporphyrin IX monomethyl ester (oxidative) cyclase activity;metal ion binding;monooxygenase activity;oxidoreductase activity;oxidoreductase activity, acting on paired donors, with incorporation or reduction of molecular oxygen;oxidoreductase activity, acting on paired donors, with incorporation or reduction of mo…		Porphyrin and chlorophyll metabolism	Rubrerythrin
223	infB	P72689	108.12			-0.724424	-0.532593		binding;catalytic activity;GTP binding;GTPase activity;guanyl nucleotide binding;guanyl ribonucleotide binding;hydrolase activity;hydrolase activity, acting on acid anhydrides;hydrolase activity, acting on acid anhydrides, in phosphorus-containing anhydrides;nucleic acid binding;nucleoside-triphosphatase activity;nucleotide binding;purine nucleotide binding;purine ribonucleoside triphosphate bind…	cell part;cytoplasm;intracellular part		GTP_EFTU;GTP_EFTU_D2;IF-2;IF2_N
232	dfa4	P72721	65.596			-0.941606	-1.74105		binding;catalytic activity;coenzyme binding;cofactor binding;electron carrier activity;flavin reductase activity;FMN binding;nucleotide binding;oxidoreductase activity;oxidoreductase activity, acting on the CH-NH group of donors;oxidoreductase activity, acting on the CH-NH group of donors, NAD or NADP as acceptor			Flavin_Reduct;Flavodoxin_1;Lactamase_B
233	dfa2	P72723	64.082			-0.953481	-1.61156		binding;catalytic activity;cation binding;coenzyme binding;cofactor binding;flavin reductase activity;FMN binding;ion binding;metal ion binding;nucleotide binding;oxidoreductase activity;oxidoreductase activity, acting on the CH-NH group of donors;oxidoreductase activity, acting on the CH-NH group of donors, NAD or NADP as acceptor			Flavin_Reduct;Lactamase_B
239	typA	P72749	66.012			-0.911869	-1.10887		binding;catalytic activity;GTP binding;GTPase activity;guanyl nucleotide binding;guanyl ribonucleotide binding;hydrolase activity;hydrolase activity, acting on acid anhydrides;hydrolase activity, acting on acid anhydrides, in phosphorus-containing anhydrides;nucleoside-triphosphatase activity;nucleotide binding;purine nucleotide binding;purine ribonucleoside triphosphate binding;purine ribonucleo…			EFG_C;EFG_II;GTP_EFTU;GTP_EFTU_D2
241	ccmL	P72759	10.638		0.826655		0.574827					EutN_CcmL
258	ndhD2	P72823	61.006		-0.857974		-1.39984	ATP synthesis coupled electron transport;cellular metabolic process;cellular process;electron transport chain;generation of precursor metabolites and energy;metabolic process;oxidation-reduction process;respiratory electron transport chain	binding;catalytic activity;cofactor binding;NADH dehydrogenase (quinone) activity;NADH dehydrogenase (ubiquinone) activity;NADH dehydrogenase activity;oxidoreductase activity;oxidoreductase activity, acting on NADH or NADPH;oxidoreductase activity, acting on NADH or NADPH, quinone or similar compound as acceptor;quinone binding	cell part;integral to membrane;intracellular part;intrinsic to membrane;membrane;membrane part;photosynthetic membrane;thylakoid membrane;thylakoid part	Oxidative phosphorylation	Oxidored_q1
267	sir	P72854	71.44			-1.42951	-1.60444		4 iron, 4 sulfur cluster binding;binding;catalytic activity;cation binding;heme binding;ion binding;iron ion binding;iron-sulfur cluster binding;metal cluster binding;metal ion binding;oxidoreductase activity;oxidoreductase activity, acting on a sulfur group of donors;oxidoreductase activity, acting on a sulfur group of donors, iron-sulfur protein as acceptor;sulfite reductase (ferredoxin) activi…		Sulfur metabolism	NIR_SIR;NIR_SIR_ferr
293	ftsH3	P72991	67.25			-1.07222	-0.969535	catabolic process;macromolecule catabolic process;macromolecule metabolic process;metabolic process;primary metabolic process;protein catabolic process;protein metabolic process	adenyl nucleotide binding;adenyl ribonucleotide binding;ATP binding;ATPase activity;binding;catalytic activity;cation binding;endopeptidase activity;hydrolase activity;hydrolase activity, acting on acid anhydrides;hydrolase activity, acting on acid anhydrides, in phosphorus-containing anhydrides;ion binding;metal ion binding;metalloendopeptidase activity;metallopeptidase activity;nucleoside-triph…	cell part;integral to membrane;intracellular part;intrinsic to membrane;membrane;membrane part;photosynthetic membrane;thylakoid membrane;thylakoid part		AAA;FtsH_ext;Peptidase_M41
304	slr1847	P73057	12.135		0.818727		1.07613		binding;DNA binding;nucleic acid binding	bacterial nucleoid;cell part;cytoplasm;intracellular non-membrane-bounded organelle;intracellular organelle;intracellular part;non-membrane-bounded organelle;nucleoid;organelle		YbaB_DNA_bd
305	hisD1	P73058	46.533			-0.671951	-0.565096	amine biosynthetic process;amine metabolic process;biosynthetic process;carboxylic acid biosynthetic process;carboxylic acid metabolic process;cellular amine metabolic process;cellular amino acid biosynthetic process;cellular amino acid metabolic process;cellular biosynthetic process;cellular ketone metabolic process;cellular metabolic process;cellular nitrogen compound biosynthetic process;cellu…	binding;catalytic activity;cation binding;coenzyme binding;cofactor binding;histidinol dehydrogenase activity;ion binding;metal ion binding;NAD binding;nucleotide binding;oxidoreductase activity;oxidoreductase activity, acting on CH-OH group of donors;oxidoreductase activity, acting on the CH-OH group of donors, NAD or NADP as acceptor;transition metal ion binding;zinc ion binding		Histidine metabolism	Histidinol_dh
332	ftsH1	P73179	72.109			-0.698954	-0.454058	catabolic process;macromolecule catabolic process;macromolecule metabolic process;metabolic process;primary metabolic process;protein catabolic process;protein metabolic process	adenyl nucleotide binding;adenyl ribonucleotide binding;ATP binding;ATPase activity;binding;catalytic activity;cation binding;endopeptidase activity;hydrolase activity;hydrolase activity, acting on acid anhydrides;hydrolase activity, acting on acid anhydrides, in phosphorus-containing anhydrides;ion binding;metal ion binding;metalloendopeptidase activity;metallopeptidase activity;nucleoside-triph…	cell part;integral to membrane;intracellular part;intrinsic to membrane;membrane;membrane part;photosynthetic membrane;thylakoid membrane;thylakoid part		AAA;Peptidase_M41
336	cpcC2	P73204	30.797		-1.0056	1.0025		cellular metabolic process;cellular process;metabolic process;photosynthesis		cell part;intracellular part;light-harvesting complex;macromolecular complex;membrane part;phycobilisome;protein complex;thylakoid part	Photosynthesis - antenna proteins	CpcD;PBS_linker_poly
337	dfrA	P73212	37.864		1.44813	-1.12913		aromatic compound biosynthetic process;biosynthetic process;cellular aromatic compound metabolic process;cellular biosynthetic process;cellular metabolic process;cellular process;flavonoid biosynthetic process;flavonoid metabolic process;metabolic process;phenylpropanoid biosynthetic process;phenylpropanoid metabolic process;secondary metabolic process	binding;catalytic activity;coenzyme binding;cofactor binding;dihydrokaempferol 4-reductase activity;oxidoreductase activity;oxidoreductase activity, acting on CH-OH group of donors;oxidoreductase activity, acting on the CH-OH group of donors, NAD or NADP as acceptor		Flavonoid biosynthesis	Epimerase
347	purA	P73290	48.792			-0.723545	-0.71359	AMP biosynthetic process;AMP metabolic process;biosynthetic process;cellular biosynthetic process;cellular metabolic process;cellular nitrogen compound biosynthetic process;cellular nitrogen compound metabolic process;cellular process;'de novo' AMP biosynthetic process;heterocycle biosynthetic process;heterocycle metabolic process;metabolic process;nitrogen compound metabolic process;nucleobase-c…	adenylosuccinate synthase activity;binding;catalytic activity;cation binding;GTP binding;guanyl nucleotide binding;guanyl ribonucleotide binding;ion binding;ligase activity;ligase activity, forming carbon-nitrogen bonds;magnesium ion binding;metal ion binding;nucleotide binding;purine nucleotide binding;purine ribonucleoside triphosphate binding;purine ribonucleotide binding;ribonucleotide binding	cell part;cytoplasm;intracellular part		Adenylsucc_synt
371	rplB	P73317	30.433	-0.84738			0.726037	biosynthetic process;cellular biosynthetic process;cellular macromolecule biosynthetic process;cellular macromolecule metabolic process;cellular metabolic process;cellular process;cellular protein metabolic process;macromolecule biosynthetic process;macromolecule metabolic process;metabolic process;primary metabolic process;protein metabolic process;translation	binding;catalytic activity;nucleic acid binding;RNA binding;rRNA binding;structural constituent of ribosome;structural molecule activity;transferase activity	cell part;intracellular organelle part;intracellular part;large ribosomal subunit;macromolecular complex;organelle part;ribonucleoprotein complex	Ribosome	Ribosomal_L2;Ribosomal_L2_C
377	rpoC2	P73334	144.78			-0.787759	-1.3342	biosynthetic process;cellular biosynthetic process;cellular macromolecule biosynthetic process;cellular macromolecule metabolic process;cellular metabolic process;cellular nitrogen compound metabolic process;cellular process;macromolecule biosynthetic process;macromolecule metabolic process;metabolic process;nitrogen compound metabolic process;nucleic acid metabolic process;nucleobase-containing …	binding;catalytic activity;DNA binding;DNA-directed RNA polymerase activity;nucleic acid binding;nucleotidyltransferase activity;RNA polymerase activity;transferase activity;transferase activity, transferring phosphorus-containing groups		Purine metabolism;Pyrimidine metabolism;RNA polymerase	RNA_pol_Rpb1_3;RNA_pol_Rpb1_4;RNA_pol_Rpb1_5
378	sll1786	P73335	29.258			-0.888254	-1.23622		binding;catalytic activity;cation binding;deoxyribonuclease activity;endodeoxyribonuclease activity;endodeoxyribonuclease activity, producing 5'-phosphomonoesters;endonuclease activity;endonuclease activity, active with either ribo- or deoxyribonucleic acids and producing 5'-phosphomonoesters;hydrolase activity;hydrolase activity, acting on ester bonds;ion binding;metal ion binding;nuclease activ…			TatD_DNase
385	sll1967	P73374	51.522			-0.828359	-1.25664	cellular macromolecule metabolic process;cellular metabolic process;cellular nitrogen compound metabolic process;cellular process;macromolecule metabolic process;metabolic process;nitrogen compound metabolic process;nucleic acid metabolic process;nucleobase-containing compound metabolic process;primary metabolic process;RNA metabolic process;RNA processing	4 iron, 4 sulfur cluster binding;binding;catalytic activity;cation binding;ion binding;iron-sulfur cluster binding;metal cluster binding;metal ion binding;methyltransferase activity;nucleic acid binding;RNA binding;RNA methyltransferase activity;transferase activity;transferase activity, transferring one-carbon groups		Histidine metabolism;Polycyclic aromatic hydrocarbon degradation;Tyrosine metabolism	TRAM;tRNA_U5-meth_tr
390	sll1735	P73392	14.105		1.20216		0.629883					Fasciclin
391	ccmK3	P73406	11.003		0.641492		0.572898					BMC
397	hup	P73418	10.891		0.906992		0.665149	cellular component organization;cellular component organization at cellular level;cellular component organization or biogenesis;cellular component organization or biogenesis at cellular level;cellular macromolecule metabolic process;cellular metabolic process;cellular nitrogen compound metabolic process;cellular process;chromosome condensation;chromosome organization;DNA conformation change;DNA m…	binding;DNA binding;nucleic acid binding			Bac_DNA_binding
402	def	P73441	21.026			-0.57794	-0.502451	biosynthetic process;cellular biosynthetic process;cellular macromolecule biosynthetic process;cellular macromolecule metabolic process;cellular metabolic process;cellular process;cellular protein metabolic process;macromolecule biosynthetic process;macromolecule metabolic process;metabolic process;primary metabolic process;protein metabolic process;translation	binding;catalytic activity;cation binding;hydrolase activity;hydrolase activity, acting on carbon-nitrogen (but not peptide) bonds;hydrolase activity, acting on carbon-nitrogen (but not peptide) bonds, in linear amides;ion binding;iron ion binding;metal ion binding;peptide deformylase activity;transition metal ion binding			Pep_deformylase
405	nrtC	P73450	75.1		-1.02664	-0.806096	-1.56094	metabolic process;nitrate assimilation;nitrate metabolic process;nitrogen compound metabolic process;nitrogen cycle metabolic process	adenyl nucleotide binding;adenyl ribonucleotide binding;anion transmembrane transporter activity;ATP binding;ATPase activity;binding;catalytic activity;hydrolase activity;hydrolase activity, acting on acid anhydrides;hydrolase activity, acting on acid anhydrides, in phosphorus-containing anhydrides;inorganic anion transmembrane transporter activity;ion transmembrane transporter activity;nitrate t…	cell part;membrane;plasma membrane	ABC transporters	ABC_tran
412	purC	P73471	29.737			-0.792926	-0.591258	biosynthetic process;cellular biosynthetic process;cellular metabolic process;cellular nitrogen compound biosynthetic process;cellular nitrogen compound metabolic process;cellular process;'de novo' IMP biosynthetic process;heterocycle biosynthetic process;heterocycle metabolic process;IMP biosynthetic process;IMP metabolic process;metabolic process;nitrogen compound metabolic process;nucleobase-c…	acid-amino acid ligase activity;adenyl nucleotide binding;adenyl ribonucleotide binding;ATP binding;binding;catalytic activity;ligase activity;ligase activity, forming carbon-nitrogen bonds;nucleotide binding;phosphoribosylaminoimidazolesuccinocarboxamide synthase activity;purine nucleotide binding;purine ribonucleoside triphosphate binding;purine ribonucleotide binding;ribonucleotide binding		Purine metabolism	SAICAR_synt
417	gshB	P73493	35.068			-0.879116	-0.803066		acid-amino acid ligase activity;adenyl nucleotide binding;adenyl ribonucleotide binding;ATP binding;binding;catalytic activity;cation binding;glutathione synthase activity;ion binding;ligase activity;ligase activity, forming carbon-nitrogen bonds;magnesium ion binding;manganese ion binding;metal ion binding;nucleotide binding;purine nucleotide binding;purine ribonucleoside triphosphate binding;pu…	cell part;cytoplasmic part;cytosol;intracellular part	Glutathione metabolism	GSH-S_ATP;GSH-S_N
437	slr1410	P73595	35.989		0.880025		0.586987			cell part;external encapsulating structure part;outer membrane-bounded periplasmic space;periplasmic space		WD40
439	sll1783	P73602	16.822		0.884856		0.606221					ABM
440	trpD	P73617	36.005			-0.726846	-0.722034	amine biosynthetic process;amine metabolic process;aromatic amino acid family biosynthetic process;aromatic amino acid family metabolic process;aromatic compound biosynthetic process;biosynthetic process;carboxylic acid biosynthetic process;carboxylic acid metabolic process;cellular amine metabolic process;cellular amino acid biosynthetic process;cellular amino acid metabolic process;cellular aro…	anthranilate phosphoribosyltransferase activity;binding;catalytic activity;cation binding;ion binding;magnesium ion binding;metal ion binding;transferase activity;transferase activity, transferring glycosyl groups;transferase activity, transferring pentosyl groups		Phenylalanine, tyrosine and tryptophan biosynthesis	Glycos_trans_3N;Glycos_transf_3
472	slr0863	P73754	50.369			-0.90247	-1.02891		catalytic activity;hydrolase activity;metallopeptidase activity;peptidase activity;peptidase activity, acting on L-amino acid peptides			PmbA_TldD
479	slr1261	P73801	19.068			-1.10419	-0.853184			cell part;integral to membrane;intrinsic to membrane;membrane;membrane part;plasma membrane		DUF2892;Rhodanese
507	txlA	P73920	19.517		0.661363	-0.707554		biological regulation;cell redox homeostasis;cellular homeostasis;cellular process;glycerol ether metabolic process;homeostatic process;metabolic process;organic ether metabolic process;regulation of biological process;regulation of biological quality;regulation of cellular process;small molecule metabolic process	catalytic activity;disulfide oxidoreductase activity;oxidoreductase activity;oxidoreductase activity, acting on a sulfur group of donors;protein disulfide oxidoreductase activity	cell part;integral to membrane;intrinsic to membrane;membrane;membrane part;plasma membrane		Thioredoxin
523	slr1322	P74002	53.129			-0.734728	-0.96559		catalytic activity;hydrolase activity;metallopeptidase activity;peptidase activity;peptidase activity, acting on L-amino acid peptides			PmbA_TldD
533	rpe	P74061	24.971			-0.671404	-0.825961	alcohol catabolic process;alcohol metabolic process;carbohydrate catabolic process;carbohydrate metabolic process;catabolic process;cellular carbohydrate catabolic process;cellular carbohydrate metabolic process;cellular metabolic process;cellular nitrogen compound metabolic process;cellular process;coenzyme metabolic process;cofactor metabolic process;glucose catabolic process;glucose metabolic …	binding;catalytic activity;cation binding;ion binding;isomerase activity;metal ion binding;racemase and epimerase activity;racemase and epimerase activity, acting on carbohydrates and derivatives;ribulose-phosphate 3-epimerase activity		Carbon fixation in photosynthetic organisms;Pentose and glucuronate interconversions;Pentose phosphate pathway	Ribul_P_3_epim
534	ycf3	P74063			0.755898		0.513982	cellular metabolic process;cellular process;metabolic process;photosynthesis		cell part;intracellular part;membrane;photosynthetic membrane;thylakoid membrane;thylakoid part		TPR_1;TPR_2
545	ribBA	P74104	61.681			-1.7172	-1.55515	biosynthetic process;cellular biosynthetic process;cellular metabolic process;cellular nitrogen compound biosynthetic process;cellular nitrogen compound metabolic process;cellular process;flavin-containing compound biosynthetic process;flavin-containing compound metabolic process;heterocycle biosynthetic process;heterocycle metabolic process;metabolic process;nitrogen compound metabolic process;r…	3,4-dihydroxy-2-butanone-4-phosphate synthase activity;binding;carbon-carbon lyase activity;catalytic activity;cation binding;cyclohydrolase activity;GTP binding;GTP cyclohydrolase activity;GTP cyclohydrolase II activity;guanyl nucleotide binding;guanyl ribonucleotide binding;hydrolase activity;hydrolase activity, acting on carbon-nitrogen (but not peptide) bonds;hydrolase activity, acting on car…			DHBP_synthase;GTP_cyclohydro2
557	suhB	P74158	31.296			-0.604638	-0.5977	carbohydrate metabolic process;catabolic process;cellular carbohydrate metabolic process;cellular lipid metabolic process;cellular metabolic process;cellular process;dephosphorylation;glycerolipid metabolic process;glycerophospholipid metabolic process;inositol phosphate catabolic process;inositol phosphate dephosphorylation;inositol phosphate metabolic process;lipid metabolic process;lipid modif…	binding;catalytic activity;cation binding;hydrolase activity;hydrolase activity, acting on ester bonds;inositol monophosphate phosphatase activity;inositol or phosphatidylinositol phosphatase activity;inositol phosphate phosphatase activity;ion binding;metal ion binding;phosphatase activity;phosphoric ester hydrolase activity		Inositol phosphate metabolism;Phosphatidylinositol signaling system;Streptomycin biosynthesis	Inositol_P
567	pyrG	P74208	61.514			-0.672462	-0.868012	amine metabolic process;biosynthetic process;carboxylic acid metabolic process;cellular amine metabolic process;cellular amino acid metabolic process;cellular biosynthetic process;cellular ketone metabolic process;cellular metabolic process;cellular nitrogen compound biosynthetic process;cellular nitrogen compound metabolic process;cellular process;CTP biosynthetic process;CTP metabolic process;'…	adenyl nucleotide binding;adenyl ribonucleotide binding;ATP binding;binding;catalytic activity;CTP synthase activity;ligase activity;ligase activity, forming carbon-nitrogen bonds;nucleotide binding;purine nucleotide binding;purine ribonucleoside triphosphate binding;purine ribonucleotide binding;ribonucleotide binding		Pyrimidine metabolism	CTP_synth_N;GATase
570	gatB	P74215	54.717			-0.791474	-0.730348	biosynthetic process;cellular biosynthetic process;cellular macromolecule biosynthetic process;cellular macromolecule metabolic process;cellular metabolic process;cellular process;cellular protein metabolic process;macromolecule biosynthetic process;macromolecule metabolic process;metabolic process;primary metabolic process;protein metabolic process;translation	adenyl nucleotide binding;adenyl ribonucleotide binding;ATP binding;binding;carbon-nitrogen ligase activity, with glutamine as amido-N-donor;catalytic activity;glutaminyl-tRNA synthase (glutamine-hydrolyzing) activity;ligase activity;ligase activity, forming carbon-nitrogen bonds;nucleotide binding;purine nucleotide binding;purine ribonucleoside triphosphate binding;purine ribonucleotide binding;…		Aminoacyl-tRNA biosynthesis	GatB_N;GatB_Yqey
572	hypB	P74218	31.243			-0.851158	-1.02525	cellular component assembly;cellular component organization;cellular component organization or biogenesis;macromolecular complex assembly;macromolecular complex subunit organization;protein complex assembly;protein complex subunit organization	binding;cation binding;ion binding;metal ion binding;nickel ion binding;transition metal ion binding			cobW
592	nadE	P74292	61.075	-0.97812	-1.1792	-0.658976	-0.860054	biosynthetic process;cellular biosynthetic process;cellular metabolic process;cellular nitrogen compound biosynthetic process;cellular nitrogen compound metabolic process;cellular process;coenzyme biosynthetic process;coenzyme metabolic process;cofactor biosynthetic process;cofactor metabolic process;heterocycle biosynthetic process;heterocycle metabolic process;metabolic process;NAD biosynthetic…	adenyl nucleotide binding;adenyl ribonucleotide binding;ATP binding;binding;carbon-nitrogen ligase activity, with glutamine as amido-N-donor;catalytic activity;hydrolase activity;hydrolase activity, acting on carbon-nitrogen (but not peptide) bonds;ligase activity;ligase activity, forming carbon-nitrogen bonds;NAD+ synthase (glutamine-hydrolyzing) activity;nucleotide binding;purine nucleotide bin…		Nicotinate and nicotinamide metabolism;Nitrogen metabolism	CN_hydrolase;NAD_synthase
594	spkB	P74297	63.079			-0.827817	-0.90681		adenyl nucleotide binding;adenyl ribonucleotide binding;ATP binding;binding;catalytic activity;kinase activity;nucleotide binding;phosphotransferase activity, alcohol group as acceptor;protein kinase activity;protein serine/threonine kinase activity;purine nucleotide binding;purine ribonucleoside triphosphate binding;purine ribonucleotide binding;ribonucleotide binding;transferase activity;transf…			Pentapeptide;Pkinase
598	slr0942	P74308	36.014		0.797041		0.55978	metabolic process;oxidation-reduction process	aldo-keto reductase (NADP) activity;binding;carbonyl reductase (NADPH) activity;catalytic activity;coenzyme binding;cofactor binding;NADP binding;NADPH binding;nucleotide binding;oxidoreductase activity;oxidoreductase activity, acting on CH-OH group of donors;oxidoreductase activity, acting on the CH-OH group of donors, NAD or NADP as acceptor		Caprolactam degradation;Glycerolipid metabolism;Glycolysis / Gluconeogenesis	Aldo_ket_red
609	folB	P74342	13.146		1.00598		0.693367	amine biosynthetic process;amine metabolic process;aromatic compound biosynthetic process;biosynthetic process;carboxylic acid biosynthetic process;carboxylic acid metabolic process;cellular amine metabolic process;cellular amino acid biosynthetic process;cellular amino acid metabolic process;cellular aromatic compound metabolic process;cellular biosynthetic process;cellular ketone metabolic proc…	aldehyde-lyase activity;carbon-carbon lyase activity;catalytic activity;dihydroneopterin aldolase activity;lyase activity		Folate biosynthesis	FolB
613	sll1526	P74360	57.726	0.975463	0.711745							Methyltransf_31;MethyTransf_Reg
633	alaS	P74423	96.14			-0.64666	-0.725071	alanyl-tRNA aminoacylation;amine metabolic process;amino acid activation;carboxylic acid metabolic process;cellular amine metabolic process;cellular amino acid metabolic process;cellular ketone metabolic process;cellular macromolecule metabolic process;cellular metabolic process;cellular nitrogen compound metabolic process;cellular process;macromolecule metabolic process;metabolic process;ncRNA m…	adenyl nucleotide binding;adenyl ribonucleotide binding;alanine-tRNA ligase activity;aminoacyl-tRNA ligase activity;ATP binding;binding;catalytic activity;cation binding;ion binding;ligase activity;ligase activity, forming aminoacyl-tRNA and related compounds;ligase activity, forming carbon-oxygen bonds;metal ion binding;nucleic acid binding;nucleotide binding;purine nucleotide binding;purine rib…	cell part;cytoplasm;intracellular part	Aminoacyl-tRNA biosynthesis	DHHA1;tRNA_SAD;tRNA-synt_2c
648	gpmI	P74507	57.981			-0.861053	-0.910396	alcohol catabolic process;alcohol metabolic process;carbohydrate catabolic process;carbohydrate metabolic process;catabolic process;cellular carbohydrate catabolic process;cellular carbohydrate metabolic process;cellular metabolic process;cellular process;generation of precursor metabolites and energy;glucose catabolic process;glucose metabolic process;glycolysis;hexose catabolic process;hexose m…	2,3-bisphosphoglycerate-independent phosphoglycerate mutase activity;binding;catalytic activity;cation binding;intramolecular transferase activity;intramolecular transferase activity, phosphotransferases;ion binding;isomerase activity;manganese ion binding;metal ion binding;phosphoglycerate mutase activity;transition metal ion binding	cell part;cytoplasm;intracellular part	Glycolysis / Gluconeogenesis;Methane metabolism	iPGM_N;Metalloenzyme
655	murC	P74528	54.513			-1.25578	-1.67259	amine metabolic process;aminoglycan biosynthetic process;aminoglycan metabolic process;biological regulation;biosynthetic process;carbohydrate biosynthetic process;carbohydrate metabolic process;cell cycle;cell division;cell wall macromolecule biosynthetic process;cell wall macromolecule metabolic process;cell wall organization;cell wall organization or biogenesis;cellular biosynthetic process;ce…	acid-amino acid ligase activity;adenyl nucleotide binding;adenyl ribonucleotide binding;ATP binding;binding;catalytic activity;ligase activity;ligase activity, forming carbon-nitrogen bonds;nucleotide binding;purine nucleotide binding;purine ribonucleoside triphosphate binding;purine ribonucleotide binding;ribonucleotide binding;UDP-N-acetylmuramate-L-alanine ligase activity	cell part;cytoplasm;intracellular part	D-Glutamine and D-glutamate metabolism;Peptidoglycan biosynthesis	Mur_ligase;Mur_ligase_C;Mur_ligase_M
695	purK	P74724	42.641			-0.831613	-1.1622	biosynthetic process;cellular biosynthetic process;cellular metabolic process;cellular nitrogen compound biosynthetic process;cellular nitrogen compound metabolic process;cellular process;'de novo' IMP biosynthetic process;heterocycle biosynthetic process;heterocycle metabolic process;IMP biosynthetic process;IMP metabolic process;metabolic process;nitrogen compound metabolic process;nucleobase-c…	5-(carboxyamino)imidazole ribonucleotide synthase activity;adenyl nucleotide binding;adenyl ribonucleotide binding;ATP binding;binding;carbon-carbon lyase activity;carboxy-lyase activity;catalytic activity;cation binding;ion binding;ligase activity;ligase activity, forming carbon-nitrogen bonds;lyase activity;metal ion binding;nucleotide binding;phosphoribosylaminoimidazole carboxylase activity;p…		Purine metabolism	ATP-grasp
697	fur	P74739	19.072			-2.02683	-2.29058	biosynthetic process;cellular biosynthetic process;cellular macromolecule biosynthetic process;cellular macromolecule metabolic process;cellular metabolic process;cellular nitrogen compound metabolic process;cellular process;macromolecule biosynthetic process;macromolecule metabolic process;metabolic process;nitrogen compound metabolic process;nucleic acid metabolic process;nucleobase-containing …	binding;cation binding;DNA binding;ion binding;metal ion binding;nucleic acid binding;nucleic acid binding transcription factor activity;sequence-specific DNA binding transcription factor activity	cell part;cytoplasm;intracellular part		FUR
704	ndhO	P74771	8.2885		0.96452		0.700471	establishment of localization;transport	binding;catalytic activity;cofactor binding;oxidoreductase activity;oxidoreductase activity, acting on NADH or NADPH;oxidoreductase activity, acting on NADH or NADPH, quinone or similar compound as acceptor;quinone binding	cell part;intracellular part;membrane;photosynthetic membrane;plasma membrane;thylakoid membrane;thylakoid part		NdhO
712	rpoB	P77965	123.36			-0.667361	-0.965714	biosynthetic process;cellular biosynthetic process;cellular macromolecule biosynthetic process;cellular macromolecule metabolic process;cellular metabolic process;cellular nitrogen compound metabolic process;cellular process;macromolecule biosynthetic process;macromolecule metabolic process;metabolic process;nitrogen compound metabolic process;nucleic acid metabolic process;nucleobase-containing …	binding;catalytic activity;DNA binding;DNA-directed RNA polymerase activity;nucleic acid binding;nucleoside binding;nucleotidyltransferase activity;ribonucleoside binding;RNA polymerase activity;transferase activity;transferase activity, transferring phosphorus-containing groups		Purine metabolism;Pyrimidine metabolism;RNA polymerase	RNA_pol_Rpb2_1;RNA_pol_Rpb2_2;RNA_pol_Rpb2_3;RNA_pol_Rpb2_45;RNA_pol_Rpb2_6;RNA_pol_Rpb2_7
714	sodB	P77968	21.677			-1.99079	-1.54608		antioxidant activity;binding;catalytic activity;cation binding;ion binding;metal ion binding;oxidoreductase activity;oxidoreductase activity, acting on superoxide radicals as acceptor;superoxide dismutase activity		Huntington's disease;Peroxisome	Sod_Fe_C;Sod_Fe_N
736	stpA	Q55034	46.542			-0.806292	-1.08758		acid phosphatase activity;catalytic activity;glucosylglycerol 3-phosphatase activity;hydrolase activity;hydrolase activity, acting on ester bonds;phosphatase activity;phosphoric ester hydrolase activity			Salt_tol_Pase
739	chlP	Q55087	44.882			-0.657058	-0.540841	biosynthetic process;cellular biosynthetic process;cellular metabolic process;cellular nitrogen compound biosynthetic process;cellular nitrogen compound metabolic process;cellular process;chlorophyll biosynthetic process;chlorophyll metabolic process;cofactor biosynthetic process;cofactor metabolic process;heterocycle biosynthetic process;heterocycle metabolic process;metabolic process;nitrogen c…	catalytic activity;geranylgeranyl reductase activity;oxidoreductase activity;oxidoreductase activity, acting on the CH-CH group of donors;oxidoreductase activity, acting on the CH-CH group of donors, NAD or NADP as acceptor		Porphyrin and chlorophyll metabolism;Terpenoid backbone biosynthesis	Pyr_redox_2
756	uvrB	Q55170	76.848			-1.53619	-2.11981	cell communication;cellular macromolecule metabolic process;cellular metabolic process;cellular nitrogen compound metabolic process;cellular process;cellular response to external stimulus;cellular response to extracellular stimulus;cellular response to stimulus;cellular response to stress;DNA metabolic process;DNA repair;macromolecule metabolic process;metabolic process;nitrogen compound metaboli…	adenyl nucleotide binding;adenyl ribonucleotide binding;ATP binding;binding;catalytic activity;deoxyribonuclease activity;DNA binding;endodeoxyribonuclease activity;endonuclease activity;excinuclease ABC activity;helicase activity;hydrolase activity;hydrolase activity, acting on acid anhydrides;hydrolase activity, acting on acid anhydrides, in phosphorus-containing anhydrides;hydrolase activity, …	cell part;cytoplasm;intracellular part	Nucleotide excision repair	Helicase_C;ResIII;UVR;UvrB
767	psbU	Q55332	14.245		0.843128		0.549738	biological regulation;cellular metabolic process;cellular process;metabolic process;oxidation-reduction process;photosynthesis;photosystem II stabilization;regulation of biological process;regulation of cellular metabolic process;regulation of cellular process;regulation of generation of precursor metabolites and energy;regulation of metabolic process;regulation of photosynthesis;regulation of ph…		cell part;cytoplasmic part;extrinsic to membrane;intracellular part;macromolecular complex;membrane part;organelle part;oxygen evolving complex;photosystem;photosystem II;plasma membrane part;plasma membrane-derived thylakoid photosystem II;protein complex;thylakoid part	Photosynthesis	PsbU
778	dfa1	Q55393	63.505			-1.51942	-1.72033		binding;catalytic activity;cation binding;coenzyme binding;cofactor binding;flavin reductase activity;FMN binding;ion binding;metal ion binding;nucleotide binding;oxidoreductase activity;oxidoreductase activity, acting on the CH-NH group of donors;oxidoreductase activity, acting on the CH-NH group of donors, NAD or NADP as acceptor			Flavin_Reduct;Lactamase_B
802	slr0537	Q55480	35.183			-0.833369	-0.823904		catalytic activity;kinase activity;phosphotransferase activity, alcohol group as acceptor;transferase activity;transferase activity, transferring phosphorus-containing groups			PfkB
829	sll0335	Q55587	53.732			-0.959125	-1.39064					CP_ATPgrasp_1
836	purF	Q55621	53.67			-0.608963	-0.910757	amine metabolic process;biosynthetic process;carboxylic acid metabolic process;cellular amine metabolic process;cellular amino acid metabolic process;cellular aromatic compound metabolic process;cellular biosynthetic process;cellular ketone metabolic process;cellular metabolic process;cellular nitrogen compound biosynthetic process;cellular nitrogen compound metabolic process;cellular process;'de…	4 iron, 4 sulfur cluster binding;amidophosphoribosyltransferase activity;binding;catalytic activity;cation binding;ion binding;iron-sulfur cluster binding;magnesium ion binding;metal cluster binding;metal ion binding;transferase activity;transferase activity, transferring glycosyl groups;transferase activity, transferring pentosyl groups		Alanine, aspartate and glutamate metabolism;Purine metabolism	Pribosyltran
842	sasA	Q55630	43.435			-0.744335	-0.967605	circadian rhythm;rhythmic process	adenyl nucleotide binding;adenyl ribonucleotide binding;ATP binding;binding;catalytic activity;kinase activity;molecular transducer activity;nucleotide binding;phosphotransferase activity, alcohol group as acceptor;phosphotransferase activity, nitrogenous group as acceptor;protein histidine kinase activity;protein kinase activity;purine nucleotide binding;purine ribonucleoside triphosphate bindin…	cell part;membrane	Two-component system	HATPase_c;HisKA;KaiB
846	dxr	Q55663	42.532			-0.696408	-0.617238	alcohol metabolic process;biosynthetic process;carbohydrate metabolic process;carboxylic acid metabolic process;cellular aldehyde metabolic process;cellular biosynthetic process;cellular carbohydrate metabolic process;cellular ketone metabolic process;cellular lipid metabolic process;cellular metabolic process;cellular process;glyceraldehyde-3-phosphate metabolic process;isopentenyl diphosphate b…	1-deoxy-D-xylulose-5-phosphate reductoisomerase activity;binding;catalytic activity;cation binding;coenzyme binding;cofactor binding;ion binding;metal ion binding;NADP binding;NADPH binding;nucleotide binding;oxidoreductase activity;oxidoreductase activity, acting on CH-OH group of donors;oxidoreductase activity, acting on the CH-OH group of donors, NAD or NADP as acceptor		Terpenoid backbone biosynthesis	DXP_redisom_C;DXP_reductoisom;DXPR_C
847	fbaA	Q55664	38.972			-0.795427	-0.858006	alcohol catabolic process;alcohol metabolic process;carbohydrate catabolic process;carbohydrate metabolic process;catabolic process;cellular carbohydrate catabolic process;cellular carbohydrate metabolic process;cellular metabolic process;cellular process;generation of precursor metabolites and energy;glucose catabolic process;glucose metabolic process;glycolysis;hexose catabolic process;hexose m…	aldehyde-lyase activity;binding;carbon-carbon lyase activity;catalytic activity;cation binding;fructose-bisphosphate aldolase activity;ion binding;lyase activity;metal ion binding;transition metal ion binding;zinc ion binding		Carbon fixation in photosynthetic organisms;Fructose and mannose metabolism;Glycolysis / Gluconeogenesis;Methane metabolism;Pentose phosphate pathway	F_bP_aldolase
850	murA	Q55673	46.604			-0.654788	-0.691597	alcohol biosynthetic process;alcohol metabolic process;amine metabolic process;amino sugar biosynthetic process;amino sugar metabolic process;aminoglycan biosynthetic process;aminoglycan metabolic process;biological regulation;biosynthetic process;carbohydrate biosynthetic process;carbohydrate metabolic process;cell cycle;cell division;cell wall macromolecule biosynthetic process;cell wall macrom…	catalytic activity;transferase activity;transferase activity, transferring alkyl or aryl (other than methyl) groups;UDP-N-acetylglucosamine 1-carboxyvinyltransferase activity	cell part;cytoplasm;intracellular part	Amino sugar and nucleotide sugar metabolism;Peptidoglycan biosynthesis	EPSP_synthase
856	sll0208	Q55688	26.177			-2.57547	-2.14577		aldehyde decarbonylase activity;binding;carbon-carbon lyase activity;catalytic activity;cation binding;ion binding;lyase activity;metal ion binding;octadecanal decarbonylase activity;transition metal ion binding			DUF3066
860	ftsH2	Q55700	68.495			-1.19543	-0.988461	catabolic process;cellular macromolecule metabolic process;cellular metabolic process;cellular process;cellular protein metabolic process;macromolecule catabolic process;macromolecule metabolic process;metabolic process;photosystem II repair;primary metabolic process;protein catabolic process;protein metabolic process;protein repair	adenyl nucleotide binding;adenyl ribonucleotide binding;ATP binding;ATPase activity;binding;catalytic activity;cation binding;endopeptidase activity;hydrolase activity;hydrolase activity, acting on acid anhydrides;hydrolase activity, acting on acid anhydrides, in phosphorus-containing anhydrides;ion binding;metal ion binding;metalloendopeptidase activity;metallopeptidase activity;nucleoside-triph…	cell part;integral to membrane;intracellular part;intrinsic to membrane;membrane;membrane part;photosynthetic membrane;thylakoid membrane;thylakoid part		AAA;FtsH_ext;Peptidase_M41
870	mfd	Q55750	134.53	1.24091		-0.817356	-2.89328	biological regulation;cellular component organization;cellular component organization at cellular level;cellular component organization or biogenesis;cellular component organization or biogenesis at cellular level;cellular process;chromosome organization;nucleotide-excision repair, DNA damage recognition;organelle organization;regulation of biological process;regulation of biosynthetic process;re…	adenyl nucleotide binding;adenyl ribonucleotide binding;ATP binding;binding;catalytic activity;damaged DNA binding;DNA binding;helicase activity;hydrolase activity;hydrolase activity, acting on acid anhydrides;hydrolase activity, acting on acid anhydrides, in phosphorus-containing anhydrides;nucleic acid binding;nucleoside-triphosphatase activity;nucleotide binding;purine nucleotide binding;purin…	cell part;cytoplasm;intracellular part	Nucleotide excision repair	CarD_CdnL_TRCF;DEAD;Helicase_C;TRCF
872	pyrR	Q55758	19.946		0.855788		0.694206	biological regulation;biosynthetic process;cellular biosynthetic process;cellular macromolecule biosynthetic process;cellular macromolecule metabolic process;cellular metabolic process;cellular nitrogen compound metabolic process;cellular process;macromolecule biosynthetic process;macromolecule metabolic process;metabolic process;nitrogen compound metabolic process;nucleic acid metabolic process;…	catalytic activity;transferase activity;transferase activity, transferring glycosyl groups;transferase activity, transferring pentosyl groups;uracil phosphoribosyltransferase activity		Pyrimidine metabolism	Pribosyltran
874	slr0427	Q55760	44.707			-1.09242	-0.649698					CinA;MoCF_biosynth
879	metH	Q55786	132.54			-1.09063	-1.72214	cellular aromatic compound metabolic process;cellular metabolic process;cellular process;heterocycle metabolic process;metabolic process;nitrogen compound metabolic process;pteridine-containing compound metabolic process	5-methyltetrahydrofolate-dependent methyltransferase activity;binding;catalytic activity;cation binding;cobalamin binding;homocysteine S-methyltransferase activity;ion binding;metal ion binding;methionine synthase activity;methyltransferase activity;S-adenosylmethionine-dependent methyltransferase activity;S-methyltransferase activity;tetrapyrrole binding;transferase activity;transferase activity…	cell part;intracellular	Cysteine and methionine metabolism;One carbon pool by folate;Selenocompound metabolism	B12-binding;B12-binding_2;Met_synt_B12;Pterin_bind;S-methyl_trans
883	slr0076	Q55792	50.001			-0.717403	-0.870339	biosynthetic process;cellular biosynthetic process;cellular metabolic process;cellular process;cofactor biosynthetic process;cofactor metabolic process;iron-sulfur cluster assembly;metabolic process;metallo-sulfur cluster assembly				UPF0051
889	rimO	Q55803	49.362			-1.01405	-1.2004	cellular macromolecule metabolic process;cellular metabolic process;cellular nitrogen compound metabolic process;cellular process;cellular protein metabolic process;macromolecule metabolic process;macromolecule modification;metabolic process;nitrogen compound metabolic process;nucleic acid metabolic process;nucleobase-containing compound metabolic process;peptidyl-amino acid modification;peptidyl…	4 iron, 4 sulfur cluster binding;binding;catalytic activity;cation binding;ion binding;iron ion binding;iron-sulfur cluster binding;metal cluster binding;metal ion binding;transferase activity;transition metal ion binding	cell part;cytoplasm;intracellular part		Radical_SAM;TRAM;UPF0004
890	deaD	Q55804	55.119			-1.24169	-1.76418		adenyl nucleotide binding;adenyl ribonucleotide binding;ATP binding;binding;catalytic activity;helicase activity;hydrolase activity;hydrolase activity, acting on acid anhydrides;hydrolase activity, acting on acid anhydrides, in phosphorus-containing anhydrides;nucleic acid binding;nucleoside-triphosphatase activity;nucleotide binding;purine nucleotide binding;purine ribonucleoside triphosphate bi…		RNA degradation	DEAD;Helicase_C
900	prs	Q55848	36.395			-0.786171	-0.748188	5-phosphoribose 1-diphosphate biosynthetic process;5-phosphoribose 1-diphosphate metabolic process;alcohol biosynthetic process;alcohol metabolic process;biosynthetic process;carbohydrate biosynthetic process;carbohydrate metabolic process;cellular biosynthetic process;cellular carbohydrate biosynthetic process;cellular carbohydrate metabolic process;cellular metabolic process;cellular nitrogen c…	adenyl nucleotide binding;adenyl ribonucleotide binding;ATP binding;binding;catalytic activity;cation binding;diphosphotransferase activity;ion binding;kinase activity;magnesium ion binding;metal ion binding;nucleotide binding;purine nucleotide binding;purine ribonucleoside triphosphate binding;purine ribonucleotide binding;ribonucleotide binding;ribose phosphate diphosphokinase activity;transfer…	cell part;cytoplasm;intracellular part	Pentose phosphate pathway;Purine metabolism	Pribosyl_synth;Pribosyltran_N
903	glk	Q55855	37.712			-0.739394	-0.469057	alcohol catabolic process;alcohol metabolic process;carbohydrate catabolic process;carbohydrate metabolic process;catabolic process;cellular carbohydrate catabolic process;cellular carbohydrate metabolic process;cellular metabolic process;cellular process;generation of precursor metabolites and energy;glucose catabolic process;glucose metabolic process;glycolysis;hexose catabolic process;hexose m…	adenyl nucleotide binding;adenyl ribonucleotide binding;ATP binding;binding;carbohydrate kinase activity;catalytic activity;glucokinase activity;hexokinase activity;kinase activity;nucleotide binding;phosphotransferase activity, alcohol group as acceptor;purine nucleotide binding;purine ribonucleoside triphosphate binding;purine ribonucleotide binding;ribonucleotide binding;transferase activity;t…	cell part;cytoplasm;intracellular part	Amino sugar and nucleotide sugar metabolism;Butirosin and neomycin biosynthesis;Galactose metabolism;Glycolysis / Gluconeogenesis;Starch and sucrose metabolism;Streptomycin biosynthesis	Glucokinase
910	thiC	Q55894	51.137			-1.14674	-1.11396	aromatic compound biosynthetic process;biosynthetic process;cellular aromatic compound metabolic process;cellular biosynthetic process;cellular metabolic process;cellular nitrogen compound biosynthetic process;cellular nitrogen compound metabolic process;cellular process;coenzyme biosynthetic process;coenzyme metabolic process;cofactor biosynthetic process;cofactor metabolic process;heterocycle b…	4 iron, 4 sulfur cluster binding;binding;catalytic activity;cation binding;ion binding;iron-sulfur cluster binding;lyase activity;metal cluster binding;metal ion binding;transition metal ion binding;zinc ion binding		Thiamine metabolism	ThiC
915	ppsA	Q55905	89.928			-1.74574	-2.73151	alcohol biosynthetic process;alcohol metabolic process;biosynthetic process;carbohydrate biosynthetic process;carbohydrate metabolic process;carboxylic acid metabolic process;cellular biosynthetic process;cellular carbohydrate biosynthetic process;cellular carbohydrate metabolic process;cellular ketone metabolic process;cellular metabolic process;cellular process;gluconeogenesis;glucose metabolic…	adenyl nucleotide binding;adenyl ribonucleotide binding;ATP binding;binding;catalytic activity;cation binding;ion binding;kinase activity;metal ion binding;nucleotide binding;phosphotransferase activity, paired acceptors;purine nucleotide binding;purine ribonucleoside triphosphate binding;purine ribonucleotide binding;pyruvate, water dikinase activity;ribonucleotide binding;transferase activity;t…		Carbon fixation pathways in prokaryotes;Methane metabolism;Pyruvate metabolism	PEP-utilizers;PEP-utilizers_C;PPDK_N
917	polA	Q55971	110.29	2.65397		-3.27338	-5.16934	biosynthetic process;cellular biosynthetic process;cellular macromolecule biosynthetic process;cellular macromolecule metabolic process;cellular metabolic process;cellular nitrogen compound metabolic process;cellular process;cellular response to stimulus;cellular response to stress;DNA metabolic process;DNA repair;DNA replication;DNA-dependent DNA replication;macromolecule biosynthetic process;ma…	3'-5' exonuclease activity;binding;catalytic activity;DNA binding;DNA polymerase activity;DNA-directed DNA polymerase activity;exonuclease activity;hydrolase activity;hydrolase activity, acting on ester bonds;nuclease activity;nucleic acid binding;nucleotidyltransferase activity;transferase activity;transferase activity, transferring phosphorus-containing groups		Base excision repair;DNA replication;Homologous recombination;Nucleotide excision repair;Purine metabolism;Pyrimidine metabolism	5_3_exonuc;5_3_exonuc_N;DNA_pol_A;DNA_pol_A_exo1
925	lpxB	Q57310	43.468		0.684396		0.610853	biosynthetic process;cellular biosynthetic process;cellular lipid metabolic process;cellular metabolic process;cellular process;glycolipid biosynthetic process;glycolipid metabolic process;lipid A biosynthetic process;lipid A metabolic process;lipid biosynthetic process;lipid metabolic process;membrane lipid biosynthetic process;membrane lipid metabolic process;metabolic process;organophosphate m…	catalytic activity;lipid-A-disaccharide synthase activity;transferase activity;transferase activity, transferring glycosyl groups;transferase activity, transferring hexosyl groups;UDP-glycosyltransferase activity		Lipopolysaccharide biosynthesis	LpxB
930	grpE	Q59978	27.567		0.880832		0.812813	cellular macromolecule metabolic process;cellular metabolic process;cellular process;cellular protein metabolic process;macromolecule metabolic process;metabolic process;primary metabolic process;protein folding;protein metabolic process	adenyl nucleotide binding;adenyl-nucleotide exchange factor activity;ATPase regulator activity;binding;enzyme regulator activity;nucleoside-triphosphatase regulator activity;nucleotide binding;purine nucleotide binding	cell part;cytoplasm;intracellular part		GrpE
937	arsI2	Q6YRW7	15.558		0.764908		1.29699		arsenate reductase (glutaredoxin) activity;arsenate reductase activity;catalytic activity;oxidoreductase activity;oxidoreductase activity, acting on phosphorus or arsenic in donors;oxidoreductase activity, acting on phosphorus or arsenic in donors, disulfide as acceptor			ArsC
961	sll1054	P72646	21.03			-0.809976	-0.604149		catalytic activity;hydrolase activity		Purine metabolism	NUDIX
963	gpmB	P72649	38.881			-0.712846	-0.554911		catalytic activity			His_Phos_1
987	sll0224	P72707	32.829		0.697199		0.465492
988	slr0250	P72709	19.183		0.863843		0.524895					OstA
1004	slr1097	P72741	19.003		1.98151	-1.35422	0.883828					DUF1817
1019	slr1772	P72765	41.664		1.08302		0.450227		catalytic activity;hydrolase activity;hydrolase activity, acting on carbon-nitrogen (but not peptide) bonds;hydrolase activity, acting on carbon-nitrogen (but not peptide) bonds, in linear amides	cell part;external encapsulating structure part;outer membrane-bounded periplasmic space;periplasmic space	Primary bile acid biosynthesis;Secondary bile acid biosynthesis	CBAH
1035	mom72	P72802	29.889		1.53551		1.01528			cell part;external encapsulating structure part;outer membrane-bounded periplasmic space;periplasmic space		TPR_1
1037	sll1665	P72805	63.607		0.883056	-0.809422
1063	rfbC	P72887	20.942	0.859421			-0.747136	biosynthetic process;carbohydrate biosynthetic process;carbohydrate metabolic process;cellular biosynthetic process;cellular carbohydrate biosynthetic process;cellular carbohydrate metabolic process;cellular lipid metabolic process;cellular macromolecule biosynthetic process;cellular macromolecule metabolic process;cellular metabolic process;cellular polysaccharide biosynthetic process;cellular p…	catalytic activity;dTDP-4-dehydrorhamnose 3,5-epimerase activity;isomerase activity;racemase and epimerase activity;racemase and epimerase activity, acting on carbohydrates and derivatives		Polyketide sugar unit biosynthesis;Streptomycin biosynthesis	dTDP_sugar_isom
1071	slr1618	P72896	29.001			-1.24398	-1.43974					Methyltransf_12
1072	slr1619	P72897	27.752			-0.645338	-0.596579	biosynthetic process;lipid biosynthetic process;lipid metabolic process;metabolic process;primary metabolic process	catalytic activity;methyltransferase activity;transferase activity;transferase activity, transferring one-carbon groups			CmcI
1074	rfbU	P72900	41.848			-0.773614	-0.933661	biosynthetic process;metabolic process	catalytic activity;transferase activity;transferase activity, transferring glycosyl groups			Glycos_transf_1
1076	slr1066	P72902	45.95		2.09373		1.51291	biosynthetic process;metabolic process				Glycos_transf_1
1089	slr1087	P72923	39.395		0.933666		0.439461					Phytase-like
1114	hsp17	P72977	16.595	1.34416	2.41468						Protein processing in endoplasmic reticulum	HSP20
1120	slr1042	P73006	16.668			-1.2119	-1.04603	biological regulation;cellular process;cellular response to stimulus;regulation of biological process;regulation of cellular process;response to stimulus;signal transduction;two-component signal transduction system (phosphorelay)			Two-component system	Response_reg
1130	chlH	P73020	148.55		-1.14823	-0.753088	-1.67792	biosynthetic process;cellular biosynthetic process;cellular metabolic process;cellular nitrogen compound biosynthetic process;cellular nitrogen compound metabolic process;cellular process;chlorophyll biosynthetic process;chlorophyll metabolic process;cofactor biosynthetic process;cofactor metabolic process;heterocycle biosynthetic process;heterocycle metabolic process;metabolic process;nitrogen c…	catalytic activity;ligase activity;ligase activity, forming nitrogen-metal bonds;ligase activity, forming nitrogen-metal bonds, forming coordination complexes;magnesium chelatase activity		Porphyrin and chlorophyll metabolism	CobN-Mg_chel;DUF3479
1133	ycf22	P73029	49.208		1.17913		0.688363					MCE
1144	fbp	P73050	19.547		0.802576	-0.753447	-0.494064		catalytic activity;transferase activity			Hexapep
1154	slr2046	P73089	205.73		0.969563		0.575005	biological adhesion;cell adhesion;cell-cell adhesion;cellular process;homophilic cell adhesion	binding;calcium ion binding;cation binding;ion binding;metal ion binding	cell part;membrane		Cadherin;SWM_repeat;W_rich_C
1165	sll1835	P73111	28.832		0.624936		0.41419			cell part;external encapsulating structure part;outer membrane-bounded periplasmic space;periplasmic space		CsgG
1206	gumB	P73198	54.125		0.74268		0.423233		carbohydrate transmembrane transporter activity;polysaccharide transmembrane transporter activity;substrate-specific transmembrane transporter activity;substrate-specific transporter activity;transmembrane transporter activity;transporter activity	cell part;membrane		Poly_export;SLBB
1208	slr1704	P73207	28.956		0.780778		0.696469
1210	ssr2857	P73213	6.6855			1.51251	2.07711	cation transport;establishment of localization;ion transport;metal ion transport;transport	binding;cation binding;copper ion binding;ion binding;metal ion binding;transition metal ion binding		Mineral absorption	HMA
1231	sll1911	P73253	14.126		0.743838		0.844126
1241	slr1150	P73279	18.995		0.932204		0.675695
1268	slr1208	P73359	71.553		-1.37018		-1.49386		catalytic activity;oxidoreductase activity			adh_short;Aldolase_II
1279	petF	P73388	11.264			-0.8369	-0.684695	cellular metabolic process;cellular process;electron transport chain;generation of precursor metabolites and energy;metabolic process;oxidation-reduction process	2 iron, 2 sulfur cluster binding;binding;cation binding;electron carrier activity;ion binding;iron-sulfur cluster binding;metal cluster binding;metal ion binding		Photosynthesis	Fer2
1280	sll1734	P73393	50.038		0.79382		0.698366					ChpXY
1285	slr1837	P73404	25.655			-0.774879	-0.556721	biological regulation;biosynthetic process;cellular biosynthetic process;cellular macromolecule biosynthetic process;cellular macromolecule metabolic process;cellular metabolic process;cellular nitrogen compound metabolic process;cellular process;cellular response to stimulus;macromolecule biosynthetic process;macromolecule metabolic process;metabolic process;nitrogen compound metabolic process;n…	binding;DNA binding;nucleic acid binding		Two-component system	Response_reg;Trans_reg_C
1301	sll1456	P73445	33.517			-0.836981	-0.9973					Methyltransf_21
1304	nrtD	P73449	36.564			-1.27739	-0.47759		adenyl nucleotide binding;adenyl ribonucleotide binding;anion transmembrane transporter activity;ATP binding;ATPase activity;binding;catalytic activity;hydrolase activity;hydrolase activity, acting on acid anhydrides;hydrolase activity, acting on acid anhydrides, in phosphorus-containing anhydrides;inorganic anion transmembrane transporter activity;ion transmembrane transporter activity;nitrate t…	cell part;membrane	ABC transporters	ABC_tran
1312	uvrD	P73465	90.394			-1.57702	-1.48012	cellular macromolecule metabolic process;cellular metabolic process;cellular nitrogen compound metabolic process;cellular process;DNA conformation change;DNA duplex unwinding;DNA geometric change;DNA metabolic process;DNA unwinding involved in replication;macromolecule metabolic process;metabolic process;nitrogen compound metabolic process;nucleic acid metabolic process;nucleobase-containing comp…	adenyl nucleotide binding;adenyl ribonucleotide binding;ATP binding;ATPase activity;ATPase activity, coupled;ATP-dependent DNA helicase activity;ATP-dependent helicase activity;binding;catalytic activity;DNA binding;DNA helicase activity;DNA-dependent ATPase activity;helicase activity;hydrolase activity;hydrolase activity, acting on acid anhydrides;hydrolase activity, acting on acid anhydrides, i…	cell part;cytoplasm;intracellular part	Mismatch repair;Nucleotide excision repair	UvrD_C;UvrD-helicase
1329	pmbA	P73501	46.378			-0.679763	-0.650456					PmbA_TldD
1340	cbbZp	P73525	24.982		0.654925		0.617855		catalytic activity;hydrolase activity		Glyoxylate and dicarboxylate metabolism	Hydrolase
1348	glnH	P73544	57.68		0.811308		0.591657		transporter activity	cell part;integral to membrane;intrinsic to membrane;membrane;membrane part;plasma membrane		BPD_transp_1
1371	sll1315	P73588	38.968		1.20311		0.505891
1374	slr1406	P73592	18.752		0.868454		0.622814			cell part;external encapsulating structure part;outer membrane-bounded periplasmic space;periplasmic space		DUF336
1389	sll1775	P73619	92.365			-0.796166	-0.872561	catabolic process;cellular catabolic process;cellular lipid catabolic process;cellular lipid metabolic process;cellular metabolic process;cellular process;ceramide catabolic process;ceramide metabolic process;glucosylceramide catabolic process;glucosylceramide metabolic process;glycolipid catabolic process;glycolipid metabolic process;glycosphingolipid catabolic process;glycosphingolipid metaboli…	catalytic activity;ceramidase activity;glucosylceramidase activity;hydrolase activity;hydrolase activity, acting on carbon-nitrogen (but not peptide) bonds;hydrolase activity, acting on carbon-nitrogen (but not peptide) bonds, in linear amides;hydrolase activity, acting on glycosyl bonds;hydrolase activity, hydrolyzing O-glycosyl compounds	cell part;integral to membrane;intrinsic to membrane;membrane part		DUF608;GBA2_N
1391	slr1869	P73621	27.893	1.01373	1.35185	-0.899218	-0.561093
1406	sll2009	P73669	48.104		-0.884858	-1.29498	-1.71451		binding;catalytic activity;cation binding;hydrolase activity;ion binding;metal ion binding;peptidase activity		Biotin metabolism;Lysine degradation	Peptidase_M16;Peptidase_M16_C
1426	sll1696	P73702	30.293		1.0837		0.57295
1454	sll0837	P73762	32.906		1.2882		1.11967			cell part;external encapsulating structure part;outer membrane-bounded periplasmic space;periplasmic space		TPR_1
1467	slr1259	P73799	25.747	-1.70564		-2.6989
1469	slr1263	P73803	51.701		0.993726	-1.01884	-0.673861					DUF3370
1495	cobA	P73874	22.645		1.02785		0.607594	biosynthetic process;cellular biosynthetic process;cellular metabolic process;cellular nitrogen compound biosynthetic process;cellular nitrogen compound metabolic process;cellular process;cobalamin biosynthetic process;cobalamin metabolic process;cofactor biosynthetic process;cofactor metabolic process;heterocycle biosynthetic process;heterocycle metabolic process;metabolic process;nitrogen compo…	adenyl nucleotide binding;adenyl ribonucleotide binding;ATP binding;binding;catalytic activity;cob(I)yrinic acid a,c-diamide adenosyltransferase activity;nucleotide binding;purine nucleotide binding;purine ribonucleoside triphosphate binding;purine ribonucleotide binding;ribonucleotide binding;transferase activity;transferase activity, transferring alkyl or aryl (other than methyl) groups		Porphyrin and chlorophyll metabolism	Co_AT_N;CobA_CobO_BtuR
1516	slr2101	P73929	15.348		1.17104		0.638117					Cupin_2
1520	slr1505	P73943	22.551		0.696762		0.667655					ComFB
1544	sll1239	P74001	20.608		1.29228		0.674493
1563	dacB	P74032	33.623		0.550925	-0.774843			carboxypeptidase activity;catalytic activity;exopeptidase activity;hydrolase activity;peptidase activity;peptidase activity, acting on L-amino acid peptides;serine hydrolase activity;serine-type carboxypeptidase activity;serine-type exopeptidase activity;serine-type peptidase activity		Peptidoglycan biosynthesis	Peptidase_S13
1568	ctaC	P74044	33.47		0.93973		0.579088	cellular metabolic process;cellular process;electron transport chain;generation of precursor metabolites and energy;metabolic process;oxidation-reduction process	binding;catalytic activity;cation binding;cation transmembrane transporter activity;copper ion binding;cytochrome-c oxidase activity;heme-copper terminal oxidase activity;hydrogen ion transmembrane transporter activity;inorganic cation transmembrane transporter activity;ion binding;ion transmembrane transporter activity;metal ion binding;monovalent inorganic cation transmembrane transporter activ…	cell part;integral to membrane;intrinsic to membrane;membrane;membrane part;plasma membrane;respiratory chain	Oxidative phosphorylation	COX2;COX2_TM
1592	sll1884	P74121	42.864		0.849275		0.659675
1623	slr1266	P74179	19.529		0.797269		0.679095					DUF2808
1627	slr1273	P74185	15.714		0.837709		0.589454
1633	sll1173	P74191	28.014	1.47737	0.897769		-0.981032					Methyltransf_21
1634	pbp	P74200	44.56		1.26285		0.849381					Beta-lactamase
1679	slr0953	P74325	27.762			-0.927515	-0.696115	biosynthetic process;carbohydrate biosynthetic process;carbohydrate metabolic process;cellular biosynthetic process;cellular carbohydrate biosynthetic process;cellular carbohydrate metabolic process;cellular metabolic process;cellular process;disaccharide biosynthetic process;disaccharide metabolic process;glycoside biosynthetic process;glycoside metabolic process;metabolic process;oligosaccharid…	binding;carbohydrate phosphatase activity;catalytic activity;cation binding;hydrolase activity;hydrolase activity, acting on ester bonds;ion binding;magnesium ion binding;metal ion binding;phosphatase activity;phosphoric ester hydrolase activity;sucrose-phosphate phosphatase activity;sugar-phosphatase activity			S6PP
1683	slr1624	P74339	51.008		0.585551		0.497118
1686	moeB	P74344	42.759			-0.651771	-0.902577		catalytic activity;small protein activating enzyme activity		Sulfur relay system	MoeZ_MoeB;Rhodanese;ThiF
1696	slr1644	P74366	31.297		1.11304		0.635592					TPR_7;TPR_8
1698	slr0442	P74375	62.907	0.685167	0.900366
1714	sll0359	P74426	17.218		-0.761562		-0.623111					AbrB-like
1729	sll0149	P74452	65.813			-0.670507	-1.19519
1738	pepP	P74468	49.5			-1.3677	-1.26645		aminopeptidase activity;binding;catalytic activity;cation binding;exopeptidase activity;hydrolase activity;ion binding;manganese ion binding;metal ion binding;peptidase activity;peptidase activity, acting on L-amino acid peptides;transition metal ion binding			AMP_N;Peptidase_M24
1748	slr1931	P74483	31.954	0.811996	0.869175
1756	slr1940	P74500	51.261		0.65398		0.418807			cell part;external encapsulating structure part;outer membrane-bounded periplasmic space;periplasmic space
1762	slr0990	P74515	44.072			-0.94291	-0.772099	amine biosynthetic process;amine metabolic process;biosynthetic process;carboxylic acid biosynthetic process;carboxylic acid metabolic process;cellular amine metabolic process;cellular amino acid biosynthetic process;cellular amino acid metabolic process;cellular biosynthetic process;cellular ketone metabolic process;cellular metabolic process;cellular modified amino acid biosynthetic process;cel…	acid-amino acid ligase activity;catalytic activity;glutamate-cysteine ligase activity;ligase activity;ligase activity, forming carbon-nitrogen bonds			GCS2
1808	sll0735	P74630	62.075		1.37774		2.1724	carbohydrate metabolic process;metabolic process;primary metabolic process	catalytic activity			DUF1957;Glyco_hydro_57
1814	sll0723	P74647	192.16		0.957432		0.628591		binding;calcium ion binding;cation binding;ion binding;metal ion binding			DUF4114;HemolysinCabind
1821	ppx	P74663	60.885		-0.723704		-1.19008				Purine metabolism	HD;Ppx-GppA
1827	norB	P74677	84.922	-0.885301	-0.779875			aerobic respiration;cellular metabolic process;cellular process;cellular respiration;energy derivation by oxidation of organic compounds;generation of precursor metabolites and energy;metabolic process;oxidation-reduction process	binding;catalytic activity;cation binding;cation transmembrane transporter activity;cytochrome-c oxidase activity;heme binding;heme-copper terminal oxidase activity;hydrogen ion transmembrane transporter activity;inorganic cation transmembrane transporter activity;ion binding;ion transmembrane transporter activity;iron ion binding;metal ion binding;monovalent inorganic cation transmembrane transp…	cell part;integral to membrane;intrinsic to membrane;membrane part	Nitrogen metabolism	COX1
1838	slr0458	P74697	23.273			-1.17189	-0.810044		catalytic activity;hydrolase activity		Glyoxylate and dicarboxylate metabolism	HAD_2
1843	sll1109	P74708	22.04		0.971246	-0.709554						DUF1292;DUF3727
1850	slr0586	P74722	29.636			-0.760448	-0.682362					Hydrolase
1872	ssr1528	P74769	10.118		0.87092		0.940112					DUF4090
1883	glnN	P77970	79.209		-0.889314		-0.819255	metabolic process;nitrogen compound metabolic process	acid-ammonia (or amide) ligase activity;ammonia ligase activity;catalytic activity;glutamate-ammonia ligase activity;ligase activity;ligase activity, forming carbon-nitrogen bonds		Alanine, aspartate and glutamate metabolism;Arginine and proline metabolism;Nitrogen metabolism;Two-component system	Gln-synt_C;GSIII_N
1885	slr0431	Q55113	27.011		0.708598		0.437414					SIMPL
1890	slr0439	Q55127	54.61		1.61007		0.826179
1900	sll0064	Q55146	30.177	0.71312	0.886325					cell part;external encapsulating structure part;outer membrane-bounded periplasmic space;periplasmic space
1918	slr0484	Q55177	75.884			-0.852827	-1.19555		adenyl nucleotide binding;adenyl ribonucleotide binding;ATP binding;binding;catalytic activity;kinase activity;molecular transducer activity;nucleotide binding;phosphotransferase activity, alcohol group as acceptor;phosphotransferase activity, nitrogenous group as acceptor;protein histidine kinase activity;protein kinase activity;purine nucleotide binding;purine ribonucleoside triphosphate bindin…	cell part;membrane		DICT;GAF;HATPase_c;HisKA
1922	pstS	Q55199	40.023		0.912222		0.461712	anion transport;cellular process;establishment of localization;inorganic anion transport;ion transmembrane transport;ion transport;phosphate ion transmembrane transport;phosphate ion transport;transmembrane transport;transport	anion binding;binding;ion binding;phosphate ion binding;transporter activity	ATP-binding cassette (ABC) transporter complex;cell part;macromolecular complex;membrane part;protein complex	ABC transporters;ko05152;Two-component system	SBP_bac_1
1927	nirA	Q55366	55.926			-0.948202	-1.09688		4 iron, 4 sulfur cluster binding;binding;catalytic activity;cation binding;heme binding;ion binding;iron ion binding;iron-sulfur cluster binding;metal cluster binding;metal ion binding;oxidoreductase activity;tetrapyrrole binding;transition metal ion binding		Nitrogen metabolism	NIR_SIR;NIR_SIR_ferr
1930	slr0909	Q55375	52.495	1.13259	1.40308	-1.79932	-1.52883					Methyltransf_21
1931	slr0912	Q55376	29.351		0.835373		0.531307
1946	sll0540	Q55410	32.534	0.689297	0.637713						ABC transporters;ko05152;Two-component system	PBP_like_2
1956	slr0842	Q55427	45.468			-0.661464	-0.567926		cAMP-dependent protein kinase regulator activity;enzyme regulator activity;kinase regulator activity;protein kinase regulator activity	cAMP-dependent protein kinase complex;cell part;intracellular part;macromolecular complex;protein complex		cNMP_binding;EAL
1960	slr0848	Q55436	31.79		0.797719		0.43299
1965	sll0043	Q55443	153.1			-0.769006	-0.690864	chemotaxis;locomotion;response to chemical stimulus;response to external stimulus;response to stimulus;taxis	catalytic activity;kinase activity;molecular transducer activity;phosphotransferase activity, alcohol group as acceptor;phosphotransferase activity, nitrogenous group as acceptor;protein histidine kinase activity;protein kinase activity;signal transducer activity;transferase activity;transferase activity, transferring phosphorus-containing groups;two-component sensor activity	cell part;cytoplasm;intracellular part	Two-component system	CheW;HATPase_c;H-kinase_dim;Hpt;Response_reg
1985	sll0499	Q55489	104.85		1.339		0.554857					CHAT;TPR_1
1991	sll0493	Q55496	25.169			-0.779441	-0.540043	cation transport;establishment of localization;ion transport;metal ion transport;monovalent inorganic cation transport;potassium ion transport;transport	cation transmembrane transporter activity;ion transmembrane transporter activity;substrate-specific transmembrane transporter activity;substrate-specific transporter activity;transmembrane transporter activity;transporter activity			TrkA_C;TrkA_N
2001	slr0322	Q55527	120.56	1.11019	1.04184		-0.529652	chemotaxis;locomotion;response to chemical stimulus;response to external stimulus;response to stimulus;taxis	catalytic activity;kinase activity;molecular transducer activity;phosphotransferase activity, alcohol group as acceptor;phosphotransferase activity, nitrogenous group as acceptor;protein histidine kinase activity;protein kinase activity;signal transducer activity;transferase activity;transferase activity, transferring phosphorus-containing groups;two-component sensor activity	cell part;cytoplasm;intracellular part	Two-component system	CheW;HATPase_c;H-kinase_dim;Response_reg
2009	sll0293	Q55547	18.583		0.86306		0.486539
2031	slr0378	Q55592	77.955		1.556		0.825669	antibiotic biosynthetic process;antibiotic metabolic process;biosynthetic process;cellular biosynthetic process;cellular metabolic process;cellular process;drug metabolic process;metabolic process	catalytic activity;hydrolase activity;hydrolase activity, acting on carbon-nitrogen (but not peptide) bonds;hydrolase activity, acting on carbon-nitrogen (but not peptide) bonds, in linear amides			Penicil_amidase
2034	slr0386	Q55601	46.743		1.07169		0.832266		catalytic activity;hydrolase activity;hydrolase activity, acting on ester bonds			Lipase_GDSL
2045	sll0756	Q55623	21.814		0.679164		0.669695
2054	sll0314	Q55648	35.444		0.712225		0.477903			cell part;external encapsulating structure part;outer membrane-bounded periplasmic space;periplasmic space		TPR_1
2068	slr0013	Q55671	18.69		0.608578		0.434438					DUF4330
2070	sll0008	Q55677	19.022		1.15698		0.661333
2077	slr0226	Q55698	50.848	0.954773	0.889436
2089	dacB	Q55728	53.027	0.95619	2.75179	-1.0771	0.718501		carboxypeptidase activity;catalytic activity;exopeptidase activity;hydrolase activity;peptidase activity;peptidase activity, acting on L-amino acid peptides;serine hydrolase activity;serine-type carboxypeptidase activity;serine-type exopeptidase activity;serine-type peptidase activity		Peptidoglycan biosynthesis	Peptidase_S13
2118	slr0086	Q55807	59.184			0.973481	0.577505		adenyl nucleotide binding;adenyl ribonucleotide binding;ATP binding;binding;nucleotide binding;purine nucleotide binding;purine ribonucleoside triphosphate binding;purine ribonucleotide binding;ribonucleotide binding			HSP70
2119	crtO	Q55808	59.4		0.711065		0.506679		catalytic activity;oxidoreductase activity		Carotenoid biosynthesis	DAO
2127	cobW	Q55822	38.955			-0.733882	-1.08124	biosynthetic process;cellular biosynthetic process;cellular metabolic process;cellular nitrogen compound biosynthetic process;cellular nitrogen compound metabolic process;cellular process;cobalamin biosynthetic process;cobalamin metabolic process;cofactor biosynthetic process;cofactor metabolic process;heterocycle biosynthetic process;heterocycle metabolic process;metabolic process;nitrogen compo…			Porphyrin and chlorophyll metabolism	cobW;CobW_C
2133	sll0596	Q55852	26.325			-1.24128	-1.06451					Creatininase
2140	sll0585	Q55865	37.618		-0.632425		-0.906591				Alanine, aspartate and glutamate metabolism;Cyanoamino acid metabolism;Nitrogen metabolism	Asparaginase_II
2144	slr0626	Q55870	44.369			-0.818402	-0.74964					Glycos_transf_2;TPR_1
2146	slr0105	Q55876	51.93	1.47572	1.04146		-0.722371					CbiA
2147	slr0106	Q55877	25.879	0.875061	0.885049			biosynthetic process;cellular biosynthetic process;cellular macromolecule metabolic process;cellular metabolic process;cellular nitrogen compound metabolic process;cellular process;macromolecule metabolic process;metabolic process;nitrogen compound metabolic process;nucleic acid metabolic process;nucleobase-containing compound metabolic process;primary metabolic process;RNA biosynthetic process;R…				Rho_N
2179	ycf35	Q55981	14.443		0.752874	-1.10677						DUF1257
2189	slr6102	Q6YRQ2	121.94			-1.31682	-2.52444	cellular macromolecule metabolic process;cellular metabolic process;cellular nitrogen compound metabolic process;cellular process;clearance of foreign intracellular DNA;defense response;DNA metabolic process;DNA modification;DNA restriction-modification system;macromolecule metabolic process;macromolecule modification;metabolic process;nitrogen compound metabolic process;nucleic acid metabolic pr…	adenyl nucleotide binding;adenyl ribonucleotide binding;ATP binding;binding;catalytic activity;deoxyribonuclease activity;DNA binding;endodeoxyribonuclease activity;endodeoxyribonuclease activity, producing 5'-phosphomonoesters;endonuclease activity;endonuclease activity, active with either ribo- or deoxyribonucleic acids and producing 5'-phosphomonoesters;hydrolase activity;hydrolase activity, a…			DUF3387;HSDR_N;ResIII
2205	sll6055	Q6YRU9	17.444	-2.24837	-1.84713							Multi_ubiq
2270	sll5075	Q6ZEQ5	15.622			-0.842287	-0.690134					Glyoxalase
